# Supplementary material for: Mechanically-primed voltage-gated proton channels from angiosperm plants
Source: Nat Commun. 2023 Nov 18;14:7515. doi: 10.1038/s41467-023-43280-5 (PMC10657467; doi:10.1038/s41467-023-43280-5)
Supplement: Supplementary file 3 — Supplementary Data 1 [file 41467_2023_43280_MOESM3_ESM.txt]

ATOM      1  N   MET A   1      16.880 -22.306  15.360  1.00 60.16           N  
ATOM      2  CA  MET A   1      15.502 -22.689  15.729  1.00 60.16           C  
ATOM      3  C   MET A   1      14.634 -21.481  16.022  1.00 60.16           C  
ATOM      4  O   MET A   1      13.855 -21.168  15.147  1.00 60.16           O  
ATOM      5  CB  MET A   1      15.428 -23.723  16.846  1.00 60.16           C  
ATOM      6  CG  MET A   1      15.907 -25.091  16.365  1.00 60.16           C  
ATOM      7  SD  MET A   1      15.260 -26.391  17.433  1.00 60.16           S  
ATOM      8  CE  MET A   1      16.524 -27.668  17.230  1.00 60.16           C  
ATOM      9  H   MET A   1      17.390 -23.130  15.074  1.00 60.16           H  
ATOM     10  HA  MET A   1      15.037 -23.150  14.857  1.00 60.16           H  
ATOM     11  HB2 MET A   1      16.014 -23.405  17.709  1.00 60.16           H  
ATOM     12  HB3 MET A   1      14.385 -23.816  17.149  1.00 60.16           H  
ATOM     13  HG2 MET A   1      15.553 -25.280  15.351  1.00 60.16           H  
ATOM     14  HG3 MET A   1      16.996 -25.117  16.375  1.00 60.16           H  
ATOM     15  HE1 MET A   1      16.251 -28.542  17.819  1.00 60.16           H  
ATOM     16  HE2 MET A   1      17.491 -27.295  17.571  1.00 60.16           H  
ATOM     17  HE3 MET A   1      16.592 -27.956  16.180  1.00 60.16           H  
ATOM     18  H2  MET A   1      16.855 -21.666  14.579  1.00 60.16           H  
ATOM     19  H3  MET A   1      17.355 -21.881  16.143  1.00 60.16           H  
ATOM     20  N   TRP A   2      14.811 -20.756  17.138  1.00 63.58           N  
ATOM     21  CA  TRP A   2      13.917 -19.644  17.526  1.00 63.58           C  
ATOM     22  C   TRP A   2      13.596 -18.640  16.409  1.00 63.58           C  
ATOM     23  O   TRP A   2      12.437 -18.323  16.231  1.00 63.58           O  
ATOM     24  CB  TRP A   2      14.492 -18.904  18.742  1.00 63.58           C  
ATOM     25  CG  TRP A   2      15.663 -17.991  18.502  1.00 63.58           C  
ATOM     26  CD1 TRP A   2      16.746 -18.240  17.727  1.00 63.58           C  
ATOM     27  CD2 TRP A   2      15.907 -16.677  19.099  1.00 63.58           C  
ATOM     28  CE2 TRP A   2      17.143 -16.174  18.594  1.00 63.58           C  
ATOM     29  CE3 TRP A   2      15.233 -15.880  20.047  1.00 63.58           C  
ATOM     30  NE1 TRP A   2      17.603 -17.161  17.752  1.00 63.58           N  
ATOM     31  CZ2 TRP A   2      17.682 -14.945  18.994  1.00 63.58           C  
ATOM     32  CZ3 TRP A   2      15.771 -14.649  20.470  1.00 63.58           C  
ATOM     33  CH2 TRP A   2      16.989 -14.180  19.945  1.00 63.58           C  
ATOM     34  H   TRP A   2      15.399 -21.112  17.878  1.00 63.58           H  
ATOM     35  HA  TRP A   2      12.961 -20.073  17.825  1.00 63.58           H  
ATOM     36  HB2 TRP A   2      14.768 -19.631  19.506  1.00 63.58           H  
ATOM     37  HB3 TRP A   2      13.688 -18.300  19.161  1.00 63.58           H  
ATOM     38  HD1 TRP A   2      16.927 -19.157  17.186  1.00 63.58           H  
ATOM     39  HE1 TRP A   2      18.510 -17.140  17.308  1.00 63.58           H  
ATOM     40  HE3 TRP A   2      14.295 -16.220  20.460  1.00 63.58           H  
ATOM     41  HZ2 TRP A   2      18.630 -14.602  18.605  1.00 63.58           H  
ATOM     42  HZ3 TRP A   2      15.240 -14.054  21.198  1.00 63.58           H  
ATOM     43  HH2 TRP A   2      17.386 -13.233  20.280  1.00 63.58           H  
ATOM     44  N   ARG A   3      14.581 -18.212  15.607  1.00 64.31           N  
ATOM     45  CA  ARG A   3      14.370 -17.338  14.443  1.00 64.31           C  
ATOM     46  C   ARG A   3      13.494 -17.949  13.366  1.00 64.31           C  
ATOM     47  O   ARG A   3      12.673 -17.243  12.833  1.00 64.31           O  
ATOM     48  CB  ARG A   3      15.698 -16.962  13.787  1.00 64.31           C  
ATOM     49  CG  ARG A   3      16.378 -15.823  14.536  1.00 64.31           C  
ATOM     50  CD  ARG A   3      17.685 -15.493  13.823  1.00 64.31           C  
ATOM     51  NE  ARG A   3      18.326 -14.324  14.435  1.00 64.31           N  
ATOM     52  CZ  ARG A   3      19.342 -13.657  13.926  1.00 64.31           C  
ATOM     53  NH1 ARG A   3      19.948 -14.055  12.841  1.00 64.31           N1+
ATOM     54  NH2 ARG A   3      19.761 -12.566  14.499  1.00 64.31           N  
ATOM     55  H   ARG A   3      15.529 -18.385  15.911  1.00 64.31           H  
ATOM     56  HA  ARG A   3      13.846 -16.432  14.748  1.00 64.31           H  
ATOM     57  HB2 ARG A   3      15.507 -16.619  12.770  1.00 64.31           H  
ATOM     58  HB3 ARG A   3      16.353 -17.833  13.737  1.00 64.31           H  
ATOM     59  HG2 ARG A   3      15.728 -14.947  14.521  1.00 64.31           H  
ATOM     60  HG3 ARG A   3      16.572 -16.108  15.570  1.00 64.31           H  
ATOM     61  HD2 ARG A   3      18.353 -16.353  13.868  1.00 64.31           H  
ATOM     62  HD3 ARG A   3      17.452 -15.269  12.782  1.00 64.31           H  
ATOM     63  HE  ARG A   3      17.816 -13.869  15.179  1.00 64.31           H  
ATOM     64 HH11 ARG A   3      19.515 -14.805  12.321  1.00 64.31           H  
ATOM     65 HH12 ARG A   3      20.660 -13.473  12.422  1.00 64.31           H  
ATOM     66 HH21 ARG A   3      19.201 -12.162  15.237  1.00 64.31           H  
ATOM     67 HH22 ARG A   3      20.465 -11.992  14.059  1.00 64.31           H  
ATOM     68  N   ILE A   4      13.667 -19.231  13.065  1.00 63.51           N  
ATOM     69  CA  ILE A   4      12.842 -19.927  12.071  1.00 63.51           C  
ATOM     70  C   ILE A   4      11.436 -20.102  12.629  1.00 63.51           C  
ATOM     71  O   ILE A   4      10.474 -19.886  11.924  1.00 63.51           O  
ATOM     72  CB  ILE A   4      13.456 -21.292  11.692  1.00 63.51           C  
ATOM     73  CG1 ILE A   4      14.873 -21.108  11.101  1.00 63.51           C  
ATOM     74  CG2 ILE A   4      12.547 -22.038  10.699  1.00 63.51           C  
ATOM     75  CD1 ILE A   4      15.662 -22.418  10.991  1.00 63.51           C  
ATOM     76  H   ILE A   4      14.254 -19.788  13.669  1.00 63.51           H  
ATOM     77  HA  ILE A   4      12.761 -19.319  11.170  1.00 63.51           H  
ATOM     78  HB  ILE A   4      13.534 -21.898  12.595  1.00 63.51           H  
ATOM     79 HG12 ILE A   4      14.796 -20.651  10.115  1.00 63.51           H  
ATOM     80 HG13 ILE A   4      15.459 -20.440  11.732  1.00 63.51           H  
ATOM     81 HG21 ILE A   4      11.575 -22.259  11.139  1.00 63.51           H  
ATOM     82 HG22 ILE A   4      12.986 -22.986  10.388  1.00 63.51           H  
ATOM     83 HG23 ILE A   4      12.377 -21.427   9.812  1.00 63.51           H  
ATOM     84 HD11 ILE A   4      16.685 -22.195  10.691  1.00 63.51           H  
ATOM     85 HD12 ILE A   4      15.674 -22.930  11.953  1.00 63.51           H  
ATOM     86 HD13 ILE A   4      15.218 -23.068  10.237  1.00 63.51           H  
ATOM     87  N   THR A   5      11.305 -20.438  13.915  1.00 62.82           N  
ATOM     88  CA  THR A   5       9.997 -20.512  14.570  1.00 62.82           C  
ATOM     89  C   THR A   5       9.317 -19.150  14.607  1.00 62.82           C  
ATOM     90  O   THR A   5       8.125 -19.079  14.376  1.00 62.82           O  
ATOM     91  CB  THR A   5      10.128 -21.037  16.004  1.00 62.82           C  
ATOM     92  CG2 THR A   5       8.784 -21.465  16.587  1.00 62.82           C  
ATOM     93  OG1 THR A   5      10.978 -22.167  16.044  1.00 62.82           O  
ATOM     94  H   THR A   5      12.126 -20.656  14.460  1.00 62.82           H  
ATOM     95  HA  THR A   5       9.352 -21.180  13.999  1.00 62.82           H  
ATOM     96  HB  THR A   5      10.563 -20.263  16.637  1.00 62.82           H  
ATOM     97  HG1 THR A   5      10.491 -22.871  15.613  1.00 62.82           H  
ATOM     98 HG21 THR A   5       8.309 -22.207  15.945  1.00 62.82           H  
ATOM     99 HG22 THR A   5       8.931 -21.885  17.582  1.00 62.82           H  
ATOM    100 HG23 THR A   5       8.124 -20.602  16.673  1.00 62.82           H  
ATOM    101  N   LEU A   6      10.063 -18.082  14.892  1.00 60.98           N  
ATOM    102  CA  LEU A   6       9.561 -16.716  14.922  1.00 60.98           C  
ATOM    103  C   LEU A   6       9.221 -16.239  13.511  1.00 60.98           C  
ATOM    104  O   LEU A   6       8.177 -15.638  13.363  1.00 60.98           O  
ATOM    105  CB  LEU A   6      10.594 -15.792  15.591  1.00 60.98           C  
ATOM    106  CG  LEU A   6       9.985 -14.473  16.096  1.00 60.98           C  
ATOM    107  CD1 LEU A   6       9.314 -14.659  17.459  1.00 60.98           C  
ATOM    108  CD2 LEU A   6      11.070 -13.412  16.268  1.00 60.98           C  
ATOM    109  H   LEU A   6      11.041 -18.221  15.104  1.00 60.98           H  
ATOM    110  HA  LEU A   6       8.638 -16.704  15.501  1.00 60.98           H  
ATOM    111  HB2 LEU A   6      11.042 -16.296  16.449  1.00 60.98           H  
ATOM    112  HB3 LEU A   6      11.384 -15.585  14.869  1.00 60.98           H  
ATOM    113  HG  LEU A   6       9.242 -14.110  15.386  1.00 60.98           H  
ATOM    114 HD11 LEU A   6       8.496 -15.373  17.367  1.00 60.98           H  
ATOM    115 HD12 LEU A   6       8.900 -13.707  17.788  1.00 60.98           H  
ATOM    116 HD13 LEU A   6      10.031 -15.020  18.196  1.00 60.98           H  
ATOM    117 HD21 LEU A   6      11.707 -13.654  17.119  1.00 60.98           H  
ATOM    118 HD22 LEU A   6      10.605 -12.438  16.422  1.00 60.98           H  
ATOM    119 HD23 LEU A   6      11.689 -13.370  15.372  1.00 60.98           H  
ATOM    120  N   SER A   7      10.056 -16.546  12.513  1.00 60.89           N  
ATOM    121  CA  SER A   7       9.797 -16.313  11.088  1.00 60.89           C  
ATOM    122  C   SER A   7       8.535 -17.054  10.687  1.00 60.89           C  
ATOM    123  O   SER A   7       7.553 -16.384  10.491  1.00 60.89           O  
ATOM    124  CB  SER A   7      10.980 -16.721  10.206  1.00 60.89           C  
ATOM    125  OG  SER A   7      10.947 -16.060   8.967  1.00 60.89           O  
ATOM    126  H   SER A   7      10.919 -17.022  12.737  1.00 60.89           H  
ATOM    127  HA  SER A   7       9.619 -15.248  10.932  1.00 60.89           H  
ATOM    128  HB2 SER A   7      11.906 -16.415  10.693  1.00 60.89           H  
ATOM    129  HB3 SER A   7      10.997 -17.799  10.054  1.00 60.89           H  
ATOM    130  HG  SER A   7      10.260 -16.422   8.403  1.00 60.89           H  
ATOM    131  N   ASN A   8       8.460 -18.384  10.806  1.00 61.22           N  
ATOM    132  CA  ASN A   8       7.240 -19.165  10.548  1.00 61.22           C  
ATOM    133  C   ASN A   8       6.014 -18.687  11.340  1.00 61.22           C  
ATOM    134  O   ASN A   8       4.882 -18.905  10.923  1.00 61.22           O  
ATOM    135  CB  ASN A   8       7.468 -20.637  10.943  1.00 61.22           C  
ATOM    136  CG  ASN A   8       8.301 -21.437   9.967  1.00 61.22           C  
ATOM    137  ND2 ASN A   8       8.441 -22.723  10.187  1.00 61.22           N  
ATOM    138  OD1 ASN A   8       8.848 -20.970   8.998  1.00 61.22           O  
ATOM    139  H   ASN A   8       9.319 -18.901  10.930  1.00 61.22           H  
ATOM    140  HA  ASN A   8       6.991 -19.099   9.490  1.00 61.22           H  
ATOM    141  HB2 ASN A   8       7.921 -20.689  11.934  1.00 61.22           H  
ATOM    142  HB3 ASN A   8       6.496 -21.129  10.990  1.00 61.22           H  
ATOM    143 HD21 ASN A   8       8.856 -23.192   9.395  1.00 61.22           H  
ATOM    144 HD22 ASN A   8       7.828 -23.179  10.847  1.00 61.22           H  
ATOM    145  N   PHE A   9       6.214 -18.129  12.535  1.00 59.08           N  
ATOM    146  CA  PHE A   9       5.130 -17.544  13.311  1.00 59.08           C  
ATOM    147  C   PHE A   9       4.737 -16.163  12.772  1.00 59.08           C  
ATOM    148  O   PHE A   9       3.557 -15.859  12.750  1.00 59.08           O  
ATOM    149  CB  PHE A   9       5.509 -17.512  14.797  1.00 59.08           C  
ATOM    150  CG  PHE A   9       4.373 -17.099  15.704  1.00 59.08           C  
ATOM    151  CD1 PHE A   9       4.264 -15.770  16.149  1.00 59.08           C  
ATOM    152  CD2 PHE A   9       3.402 -18.046  16.078  1.00 59.08           C  
ATOM    153  CE1 PHE A   9       3.182 -15.388  16.962  1.00 59.08           C  
ATOM    154  CE2 PHE A   9       2.319 -17.664  16.889  1.00 59.08           C  
ATOM    155  CZ  PHE A   9       2.208 -16.333  17.328  1.00 59.08           C  
ATOM    156  H   PHE A   9       7.163 -18.038  12.870  1.00 59.08           H  
ATOM    157  HA  PHE A   9       4.250 -18.179  13.209  1.00 59.08           H  
ATOM    158  HB2 PHE A   9       5.813 -18.515  15.099  1.00 59.08           H  
ATOM    159  HB3 PHE A   9       6.355 -16.840  14.943  1.00 59.08           H  
ATOM    160  HD1 PHE A   9       4.990 -15.036  15.832  1.00 59.08           H  
ATOM    161  HD2 PHE A   9       3.469 -19.060  15.712  1.00 59.08           H  
ATOM    162  HE1 PHE A   9       3.081 -14.360  17.276  1.00 59.08           H  
ATOM    163  HE2 PHE A   9       1.557 -18.385  17.145  1.00 59.08           H  
ATOM    164  HZ  PHE A   9       1.360 -16.033  17.926  1.00 59.08           H  
ATOM    165  N   LEU A  10       5.686 -15.341  12.323  1.00 57.93           N  
ATOM    166  CA  LEU A  10       5.487 -14.020  11.714  1.00 57.93           C  
ATOM    167  C   LEU A  10       4.935 -14.117  10.284  1.00 57.93           C  
ATOM    168  O   LEU A  10       3.938 -13.467  10.006  1.00 57.93           O  
ATOM    169  CB  LEU A  10       6.816 -13.237  11.748  1.00 57.93           C  
ATOM    170  CG  LEU A  10       7.063 -12.566  13.109  1.00 57.93           C  
ATOM    171  CD1 LEU A  10       8.548 -12.362  13.399  1.00 57.93           C  
ATOM    172  CD2 LEU A  10       6.445 -11.171  13.150  1.00 57.93           C  
ATOM    173  H   LEU A  10       6.629 -15.701  12.288  1.00 57.93           H  
ATOM    174  HA  LEU A  10       4.737 -13.473  12.287  1.00 57.93           H  
ATOM    175  HB2 LEU A  10       6.800 -12.469  10.973  1.00 57.93           H  
ATOM    176  HB3 LEU A  10       7.636 -13.912  11.500  1.00 57.93           H  
ATOM    177  HG  LEU A  10       6.638 -13.173  13.907  1.00 57.93           H  
ATOM    178 HD11 LEU A  10       8.979 -11.723  12.628  1.00 57.93           H  
ATOM    179 HD12 LEU A  10       9.066 -13.319  13.342  1.00 57.93           H  
ATOM    180 HD13 LEU A  10       8.687 -11.910  14.381  1.00 57.93           H  
ATOM    181 HD21 LEU A  10       5.430 -11.205  12.754  1.00 57.93           H  
ATOM    182 HD22 LEU A  10       7.042 -10.497  12.535  1.00 57.93           H  
ATOM    183 HD23 LEU A  10       6.430 -10.804  14.177  1.00 57.93           H  
ATOM    184  N   GLU A  11       5.518 -14.987   9.463  1.00 60.10           N  
ATOM    185  CA  GLU A  11       5.018 -15.557   8.197  1.00 60.10           C  
ATOM    186  C   GLU A  11       3.750 -16.388   8.408  1.00 60.10           C  
ATOM    187  O   GLU A  11       3.067 -16.803   7.476  1.00 60.10           O  
ATOM    188  CB  GLU A  11       6.103 -16.482   7.608  1.00 60.10           C  
ATOM    189  CG  GLU A  11       7.197 -15.711   6.860  1.00 60.10           C  
ATOM    190  CD  GLU A  11       8.380 -16.623   6.514  1.00 60.10           C  
ATOM    191  OE1 GLU A  11       8.683 -16.840   5.325  1.00 60.10           O  
ATOM    192  OE2 GLU A  11       9.070 -17.048   7.484  1.00 60.10           O1-
ATOM    193  H   GLU A  11       6.392 -15.388   9.770  1.00 60.10           H  
ATOM    194  HA  GLU A  11       4.782 -14.780   7.470  1.00 60.10           H  
ATOM    195  HB2 GLU A  11       6.541 -17.081   8.408  1.00 60.10           H  
ATOM    196  HB3 GLU A  11       5.664 -17.208   6.924  1.00 60.10           H  
ATOM    197  HG2 GLU A  11       6.787 -15.256   5.958  1.00 60.10           H  
ATOM    198  HG3 GLU A  11       7.560 -14.910   7.502  1.00 60.10           H  
ATOM    199  N   SER A  12       3.340 -16.636   9.658  1.00 62.54           N  
ATOM    200  CA  SER A  12       1.982 -17.117   9.826  1.00 62.54           C  
ATOM    201  C   SER A  12       1.053 -15.997   9.384  1.00 62.54           C  
ATOM    202  O   SER A  12       0.956 -14.954  10.032  1.00 62.54           O  
ATOM    203  CB  SER A  12       1.652 -17.595  11.233  1.00 62.54           C  
ATOM    204  OG  SER A  12       0.475 -18.383  11.161  1.00 62.54           O  
ATOM    205  H   SER A  12       3.841 -16.218  10.428  1.00 62.54           H  
ATOM    206  HA  SER A  12       1.853 -17.971   9.160  1.00 62.54           H  
ATOM    207  HB2 SER A  12       2.471 -18.200  11.621  1.00 62.54           H  
ATOM    208  HB3 SER A  12       1.478 -16.742  11.888  1.00 62.54           H  
ATOM    209  HG  SER A  12       0.702 -19.151  10.632  1.00 62.54           H  
ATOM    210  N   TYR A  13       0.285 -16.273   8.337  1.00 63.94           N  
ATOM    211  CA  TYR A  13      -0.825 -15.457   7.850  1.00 63.94           C  
ATOM    212  C   TYR A  13      -1.698 -14.868   8.979  1.00 63.94           C  
ATOM    213  O   TYR A  13      -2.239 -13.769   8.867  1.00 63.94           O  
ATOM    214  CB  TYR A  13      -1.659 -16.380   6.954  1.00 63.94           C  
ATOM    215  CG  TYR A  13      -2.730 -15.667   6.166  1.00 63.94           C  
ATOM    216  CD1 TYR A  13      -4.074 -15.709   6.580  1.00 63.94           C  
ATOM    217  CD2 TYR A  13      -2.369 -14.976   4.996  1.00 63.94           C  
ATOM    218  CE1 TYR A  13      -5.060 -15.050   5.820  1.00 63.94           C  
ATOM    219  CE2 TYR A  13      -3.347 -14.297   4.249  1.00 63.94           C  
ATOM    220  CZ  TYR A  13      -4.692 -14.325   4.665  1.00 63.94           C  
ATOM    221  OH  TYR A  13      -5.638 -13.665   3.949  1.00 63.94           O  
ATOM    222  H   TYR A  13       0.656 -16.972   7.710  1.00 63.94           H  
ATOM    223  HA  TYR A  13      -0.425 -14.636   7.253  1.00 63.94           H  
ATOM    224  HB2 TYR A  13      -2.116 -17.161   7.562  1.00 63.94           H  
ATOM    225  HB3 TYR A  13      -0.996 -16.870   6.241  1.00 63.94           H  
ATOM    226  HD1 TYR A  13      -4.350 -16.260   7.467  1.00 63.94           H  
ATOM    227  HD2 TYR A  13      -1.340 -14.964   4.670  1.00 63.94           H  
ATOM    228  HE1 TYR A  13      -6.100 -15.110   6.106  1.00 63.94           H  
ATOM    229  HE2 TYR A  13      -3.075 -13.764   3.351  1.00 63.94           H  
ATOM    230  HH  TYR A  13      -6.524 -13.790   4.296  1.00 63.94           H  
ATOM    231  N   GLN A  14      -1.810 -15.571  10.113  1.00 68.75           N  
ATOM    232  CA  GLN A  14      -2.505 -15.095  11.312  1.00 68.75           C  
ATOM    233  C   GLN A  14      -1.842 -13.879  11.968  1.00 68.75           C  
ATOM    234  O   GLN A  14      -2.540 -12.941  12.358  1.00 68.75           O  
ATOM    235  CB  GLN A  14      -2.568 -16.216  12.353  1.00 68.75           C  
ATOM    236  CG  GLN A  14      -3.395 -17.414  11.879  1.00 68.75           C  
ATOM    237  CD  GLN A  14      -3.581 -18.463  12.968  1.00 68.75           C  
ATOM    238  NE2 GLN A  14      -4.392 -19.466  12.721  1.00 68.75           N  
ATOM    239  OE1 GLN A  14      -3.031 -18.413  14.057  1.00 68.75           O  
ATOM    240  H   GLN A  14      -1.267 -16.421  10.176  1.00 68.75           H  
ATOM    241  HA  GLN A  14      -3.520 -14.807  11.038  1.00 68.75           H  
ATOM    242  HB2 GLN A  14      -3.027 -15.818  13.258  1.00 68.75           H  
ATOM    243  HB3 GLN A  14      -1.558 -16.547  12.597  1.00 68.75           H  
ATOM    244  HG2 GLN A  14      -4.378 -17.067  11.560  1.00 68.75           H  
ATOM    245  HG3 GLN A  14      -2.903 -17.889  11.029  1.00 68.75           H  
ATOM    246 HE21 GLN A  14      -4.834 -19.554  11.818  1.00 68.75           H  
ATOM    247 HE22 GLN A  14      -4.442 -20.173  13.441  1.00 68.75           H  
ATOM    248  N   VAL A  15      -0.514 -13.883  12.123  1.00 70.79           N  
ATOM    249  CA  VAL A  15       0.217 -12.738  12.678  1.00 70.79           C  
ATOM    250  C   VAL A  15       0.129 -11.567  11.723  1.00 70.79           C  
ATOM    251  O   VAL A  15      -0.066 -10.442  12.183  1.00 70.79           O  
ATOM    252  CB  VAL A  15       1.681 -13.080  12.996  1.00 70.79           C  
ATOM    253  CG1 VAL A  15       2.486 -11.842  13.432  1.00 70.79           C  
ATOM    254  CG2 VAL A  15       1.692 -14.058  14.172  1.00 70.79           C  
ATOM    255  H   VAL A  15       0.024 -14.604  11.666  1.00 70.79           H  
ATOM    256  HA  VAL A  15      -0.270 -12.429  13.602  1.00 70.79           H  
ATOM    257  HB  VAL A  15       2.163 -13.534  12.131  1.00 70.79           H  
ATOM    258 HG11 VAL A  15       1.951 -11.300  14.211  1.00 70.79           H  
ATOM    259 HG12 VAL A  15       2.653 -11.196  12.570  1.00 70.79           H  
ATOM    260 HG13 VAL A  15       3.461 -12.156  13.806  1.00 70.79           H  
ATOM    261 HG21 VAL A  15       1.142 -13.652  15.020  1.00 70.79           H  
ATOM    262 HG22 VAL A  15       1.247 -15.007  13.869  1.00 70.79           H  
ATOM    263 HG23 VAL A  15       2.723 -14.249  14.470  1.00 70.79           H  
ATOM    264  N   HIS A  16       0.165 -11.818  10.419  1.00 67.41           N  
ATOM    265  CA  HIS A  16      -0.032 -10.771   9.429  1.00 67.41           C  
ATOM    266  C   HIS A  16      -1.432 -10.166   9.479  1.00 67.41           C  
ATOM    267  O   HIS A  16      -1.562  -8.954   9.622  1.00 67.41           O  
ATOM    268  CB  HIS A  16       0.315 -11.293   8.043  1.00 67.41           C  
ATOM    269  CG  HIS A  16       1.052 -10.228   7.299  1.00 67.41           C  
ATOM    270  CD2 HIS A  16       0.646  -9.604   6.168  1.00 67.41           C  
ATOM    271  ND1 HIS A  16       2.293  -9.727   7.679  1.00 67.41           N  
ATOM    272  CE1 HIS A  16       2.693  -8.941   6.669  1.00 67.41           C  
ATOM    273  NE2 HIS A  16       1.714  -8.843   5.758  1.00 67.41           N  
ATOM    274  H   HIS A  16       0.414 -12.744  10.100  1.00 67.41           H  
ATOM    275  HA  HIS A  16       0.673  -9.971   9.652  1.00 67.41           H  
ATOM    276  HB2 HIS A  16       0.981 -12.153   8.115  1.00 67.41           H  
ATOM    277  HB3 HIS A  16      -0.580 -11.597   7.501  1.00 67.41           H  
ATOM    278  HD2 HIS A  16      -0.289  -9.759   5.650  1.00 67.41           H  
ATOM    279  HE1 HIS A  16       3.662  -8.473   6.589  1.00 67.41           H  
ATOM    280  HE2 HIS A  16       1.807  -8.346   4.883  1.00 67.41           H  
ATOM    281  N   LEU A  17      -2.483 -10.989   9.518  1.00 70.62           N  
ATOM    282  CA  LEU A  17      -3.860 -10.535   9.747  1.00 70.62           C  
ATOM    283  C   LEU A  17      -3.994  -9.729  11.042  1.00 70.62           C  
ATOM    284  O   LEU A  17      -4.641  -8.683  11.059  1.00 70.62           O  
ATOM    285  CB  LEU A  17      -4.803 -11.747   9.814  1.00 70.62           C  
ATOM    286  CG  LEU A  17      -5.380 -12.188   8.462  1.00 70.62           C  
ATOM    287  CD1 LEU A  17      -6.112 -13.513   8.676  1.00 70.62           C  
ATOM    288  CD2 LEU A  17      -6.400 -11.174   7.928  1.00 70.62           C  
ATOM    289  H   LEU A  17      -2.320 -11.973   9.348  1.00 70.62           H  
ATOM    290  HA  LEU A  17      -4.151  -9.876   8.929  1.00 70.62           H  
ATOM    291  HB2 LEU A  17      -5.642 -11.507  10.466  1.00 70.62           H  
ATOM    292  HB3 LEU A  17      -4.273 -12.584  10.271  1.00 70.62           H  
ATOM    293  HG  LEU A  17      -4.582 -12.327   7.732  1.00 70.62           H  
ATOM    294 HD11 LEU A  17      -6.656 -13.781   7.771  1.00 70.62           H  
ATOM    295 HD12 LEU A  17      -6.823 -13.424   9.499  1.00 70.62           H  
ATOM    296 HD13 LEU A  17      -5.383 -14.290   8.902  1.00 70.62           H  
ATOM    297 HD21 LEU A  17      -5.913 -10.222   7.721  1.00 70.62           H  
ATOM    298 HD22 LEU A  17      -7.204 -11.024   8.649  1.00 70.62           H  
ATOM    299 HD23 LEU A  17      -6.817 -11.541   6.989  1.00 70.62           H  
ATOM    300  N   PHE A  18      -3.362 -10.179  12.129  1.00 71.32           N  
ATOM    301  CA  PHE A  18      -3.344  -9.435  13.386  1.00 71.32           C  
ATOM    302  C   PHE A  18      -2.605  -8.094  13.243  1.00 71.32           C  
ATOM    303  O   PHE A  18      -3.027  -7.094  13.821  1.00 71.32           O  
ATOM    304  CB  PHE A  18      -2.734 -10.308  14.488  1.00 71.32           C  
ATOM    305  CG  PHE A  18      -2.862  -9.700  15.869  1.00 71.32           C  
ATOM    306  CD1 PHE A  18      -1.754  -9.094  16.490  1.00 71.32           C  
ATOM    307  CD2 PHE A  18      -4.104  -9.730  16.531  1.00 71.32           C  
ATOM    308  CE1 PHE A  18      -1.888  -8.523  17.769  1.00 71.32           C  
ATOM    309  CE2 PHE A  18      -4.239  -9.151  17.804  1.00 71.32           C  
ATOM    310  CZ  PHE A  18      -3.133  -8.544  18.422  1.00 71.32           C  
ATOM    311  H   PHE A  18      -2.885 -11.068  12.074  1.00 71.32           H  
ATOM    312  HA  PHE A  18      -4.374  -9.207  13.659  1.00 71.32           H  
ATOM    313  HB2 PHE A  18      -3.242 -11.272  14.493  1.00 71.32           H  
ATOM    314  HB3 PHE A  18      -1.684 -10.493  14.266  1.00 71.32           H  
ATOM    315  HD1 PHE A  18      -0.800  -9.081  15.986  1.00 71.32           H  
ATOM    316  HD2 PHE A  18      -4.955 -10.193  16.055  1.00 71.32           H  
ATOM    317  HE1 PHE A  18      -1.036  -8.069  18.251  1.00 71.32           H  
ATOM    318  HE2 PHE A  18      -5.196  -9.171  18.304  1.00 71.32           H  
ATOM    319  HZ  PHE A  18      -3.238  -8.100  19.402  1.00 71.32           H  
ATOM    320  N   THR A  19      -1.530  -8.041  12.448  1.00 72.89           N  
ATOM    321  CA  THR A  19      -0.837  -6.798  12.069  1.00 72.89           C  
ATOM    322  C   THR A  19      -1.751  -5.865  11.297  1.00 72.89           C  
ATOM    323  O   THR A  19      -1.851  -4.704  11.675  1.00 72.89           O  
ATOM    324  CB  THR A  19       0.417  -7.036  11.203  1.00 72.89           C  
ATOM    325  CG2 THR A  19       1.318  -5.803  11.177  1.00 72.89           C  
ATOM    326  OG1 THR A  19       1.198  -8.070  11.740  1.00 72.89           O  
ATOM    327  H   THR A  19      -1.235  -8.896  11.998  1.00 72.89           H  
ATOM    328  HA  THR A  19      -0.548  -6.271  12.978  1.00 72.89           H  
ATOM    329  HB  THR A  19       0.144  -7.295  10.180  1.00 72.89           H  
ATOM    330  HG1 THR A  19       1.075  -8.833  11.170  1.00 72.89           H  
ATOM    331 HG21 THR A  19       2.233  -6.038  10.634  1.00 72.89           H  
ATOM    332 HG22 THR A  19       1.562  -5.459  12.182  1.00 72.89           H  
ATOM    333 HG23 THR A  19       0.818  -4.998  10.637  1.00 72.89           H  
ATOM    334  N   ILE A  20      -2.446  -6.365  10.276  1.00 72.28           N  
ATOM    335  CA  ILE A  20      -3.391  -5.601   9.457  1.00 72.28           C  
ATOM    336  C   ILE A  20      -4.531  -5.070  10.322  1.00 72.28           C  
ATOM    337  O   ILE A  20      -4.903  -3.906  10.196  1.00 72.28           O  
ATOM    338  CB  ILE A  20      -3.916  -6.474   8.294  1.00 72.28           C  
ATOM    339  CG1 ILE A  20      -2.766  -6.773   7.306  1.00 72.28           C  
ATOM    340  CG2 ILE A  20      -5.080  -5.782   7.559  1.00 72.28           C  
ATOM    341  CD1 ILE A  20      -3.093  -7.871   6.288  1.00 72.28           C  
ATOM    342  H   ILE A  20      -2.274  -7.325  10.011  1.00 72.28           H  
ATOM    343  HA  ILE A  20      -2.874  -4.741   9.028  1.00 72.28           H  
ATOM    344  HB  ILE A  20      -4.282  -7.416   8.702  1.00 72.28           H  
ATOM    345 HG12 ILE A  20      -2.502  -5.862   6.768  1.00 72.28           H  
ATOM    346 HG13 ILE A  20      -1.878  -7.097   7.849  1.00 72.28           H  
ATOM    347 HG21 ILE A  20      -5.416  -6.391   6.720  1.00 72.28           H  
ATOM    348 HG22 ILE A  20      -4.762  -4.811   7.179  1.00 72.28           H  
ATOM    349 HG23 ILE A  20      -5.940  -5.650   8.217  1.00 72.28           H  
ATOM    350 HD11 ILE A  20      -2.199  -8.068   5.697  1.00 72.28           H  
ATOM    351 HD12 ILE A  20      -3.887  -7.554   5.613  1.00 72.28           H  
ATOM    352 HD13 ILE A  20      -3.387  -8.785   6.803  1.00 72.28           H  
ATOM    353  N   PHE A  21      -5.053  -5.875  11.248  1.00 72.50           N  
ATOM    354  CA  PHE A  21      -6.073  -5.437  12.195  1.00 72.50           C  
ATOM    355  C   PHE A  21      -5.559  -4.306  13.096  1.00 72.50           C  
ATOM    356  O   PHE A  21      -6.216  -3.275  13.219  1.00 72.50           O  
ATOM    357  CB  PHE A  21      -6.558  -6.634  13.017  1.00 72.50           C  
ATOM    358  CG  PHE A  21      -7.674  -6.268  13.974  1.00 72.50           C  
ATOM    359  CD1 PHE A  21      -7.392  -5.994  15.326  1.00 72.50           C  
ATOM    360  CD2 PHE A  21      -8.991  -6.155  13.496  1.00 72.50           C  
ATOM    361  CE1 PHE A  21      -8.429  -5.612  16.196  1.00 72.50           C  
ATOM    362  CE2 PHE A  21     -10.028  -5.773  14.366  1.00 72.50           C  
ATOM    363  CZ  PHE A  21      -9.746  -5.503  15.716  1.00 72.50           C  
ATOM    364  H   PHE A  21      -4.757  -6.841  11.263  1.00 72.50           H  
ATOM    365  HA  PHE A  21      -6.919  -5.042  11.632  1.00 72.50           H  
ATOM    366  HB2 PHE A  21      -6.920  -7.406  12.338  1.00 72.50           H  
ATOM    367  HB3 PHE A  21      -5.724  -7.054  13.578  1.00 72.50           H  
ATOM    368  HD1 PHE A  21      -6.379  -6.068  15.692  1.00 72.50           H  
ATOM    369  HD2 PHE A  21      -9.207  -6.354  12.456  1.00 72.50           H  
ATOM    370  HE1 PHE A  21      -8.211  -5.396  17.232  1.00 72.50           H  
ATOM    371  HE2 PHE A  21     -11.038  -5.686  13.994  1.00 72.50           H  
ATOM    372  HZ  PHE A  21     -10.541  -5.205  16.384  1.00 72.50           H  
ATOM    373  N   LEU A  22      -4.363  -4.462  13.679  1.00 72.95           N  
ATOM    374  CA  LEU A  22      -3.706  -3.419  14.477  1.00 72.95           C  
ATOM    375  C   LEU A  22      -3.455  -2.145  13.666  1.00 72.95           C  
ATOM    376  O   LEU A  22      -3.765  -1.067  14.152  1.00 72.95           O  
ATOM    377  CB  LEU A  22      -2.383  -3.957  15.057  1.00 72.95           C  
ATOM    378  CG  LEU A  22      -2.493  -4.313  16.547  1.00 72.95           C  
ATOM    379  CD1 LEU A  22      -1.404  -5.312  16.929  1.00 72.95           C  
ATOM    380  CD2 LEU A  22      -2.319  -3.068  17.422  1.00 72.95           C  
ATOM    381  H   LEU A  22      -3.874  -5.332  13.531  1.00 72.95           H  
ATOM    382  HA  LEU A  22      -4.374  -3.136  15.290  1.00 72.95           H  
ATOM    383  HB2 LEU A  22      -2.070  -4.832  14.488  1.00 72.95           H  
ATOM    384  HB3 LEU A  22      -1.595  -3.214  14.936  1.00 72.95           H  
ATOM    385  HG  LEU A  22      -3.463  -4.770  16.749  1.00 72.95           H  
ATOM    386 HD11 LEU A  22      -1.509  -5.576  17.981  1.00 72.95           H  
ATOM    387 HD12 LEU A  22      -1.526  -6.210  16.321  1.00 72.95           H  
ATOM    388 HD13 LEU A  22      -0.420  -4.878  16.753  1.00 72.95           H  
ATOM    389 HD21 LEU A  22      -3.075  -2.328  17.160  1.00 72.95           H  
ATOM    390 HD22 LEU A  22      -2.440  -3.336  18.472  1.00 72.95           H  
ATOM    391 HD23 LEU A  22      -1.333  -2.630  17.270  1.00 72.95           H  
ATOM    392  N   LEU A  23      -2.942  -2.264  12.440  1.00 69.53           N  
ATOM    393  CA  LEU A  23      -2.718  -1.146  11.518  1.00 69.53           C  
ATOM    394  C   LEU A  23      -4.024  -0.452  11.141  1.00 69.53           C  
ATOM    395  O   LEU A  23      -4.079   0.770  11.118  1.00 69.53           O  
ATOM    396  CB  LEU A  23      -2.028  -1.664  10.242  1.00 69.53           C  
ATOM    397  CG  LEU A  23      -0.498  -1.659  10.344  1.00 69.53           C  
ATOM    398  CD1 LEU A  23       0.110  -2.582   9.295  1.00 69.53           C  
ATOM    399  CD2 LEU A  23       0.060  -0.252  10.115  1.00 69.53           C  
ATOM    400  H   LEU A  23      -2.709  -3.190  12.114  1.00 69.53           H  
ATOM    401  HA  LEU A  23      -2.089  -0.400  12.002  1.00 69.53           H  
ATOM    402  HB2 LEU A  23      -2.386  -2.670  10.024  1.00 69.53           H  
ATOM    403  HB3 LEU A  23      -2.314  -1.038   9.397  1.00 69.53           H  
ATOM    404  HG  LEU A  23      -0.198  -2.012  11.330  1.00 69.53           H  
ATOM    405 HD11 LEU A  23      -0.331  -3.576   9.364  1.00 69.53           H  
ATOM    406 HD12 LEU A  23      -0.080  -2.199   8.293  1.00 69.53           H  
ATOM    407 HD13 LEU A  23       1.188  -2.662   9.436  1.00 69.53           H  
ATOM    408 HD21 LEU A  23      -0.391   0.459  10.806  1.00 69.53           H  
ATOM    409 HD22 LEU A  23      -0.132   0.067   9.091  1.00 69.53           H  
ATOM    410 HD23 LEU A  23       1.139  -0.266  10.274  1.00 69.53           H  
ATOM    411  N   SER A  24      -5.089  -1.209  10.895  1.00 72.59           N  
ATOM    412  CA  SER A  24      -6.412  -0.654  10.602  1.00 72.59           C  
ATOM    413  C   SER A  24      -6.945   0.138  11.797  1.00 72.59           C  
ATOM    414  O   SER A  24      -7.397   1.273  11.646  1.00 72.59           O  
ATOM    415  CB  SER A  24      -7.394  -1.772  10.243  1.00 72.59           C  
ATOM    416  OG  SER A  24      -6.946  -2.494   9.116  1.00 72.59           O  
ATOM    417  H   SER A  24      -4.969  -2.212  10.892  1.00 72.59           H  
ATOM    418  HA  SER A  24      -6.336   0.023   9.752  1.00 72.59           H  
ATOM    419  HB2 SER A  24      -7.509  -2.455  11.085  1.00 72.59           H  
ATOM    420  HB3 SER A  24      -8.365  -1.331  10.015  1.00 72.59           H  
ATOM    421  HG  SER A  24      -6.165  -2.995   9.362  1.00 72.59           H  
ATOM    422  N   LEU A  25      -6.830  -0.423  13.007  1.00 74.69           N  
ATOM    423  CA  LEU A  25      -7.191   0.245  14.261  1.00 74.69           C  
ATOM    424  C   LEU A  25      -6.332   1.501  14.476  1.00 74.69           C  
ATOM    425  O   LEU A  25      -6.830   2.544  14.904  1.00 74.69           O  
ATOM    426  CB  LEU A  25      -7.067  -0.796  15.393  1.00 74.69           C  
ATOM    427  CG  LEU A  25      -8.015  -0.569  16.583  1.00 74.69           C  
ATOM    428  CD1 LEU A  25      -8.334  -1.908  17.251  1.00 74.69           C  
ATOM    429  CD2 LEU A  25      -7.421   0.356  17.643  1.00 74.69           C  
ATOM    430  H   LEU A  25      -6.444  -1.355  13.062  1.00 74.69           H  
ATOM    431  HA  LEU A  25      -8.230   0.567  14.183  1.00 74.69           H  
ATOM    432  HB2 LEU A  25      -6.034  -0.865  15.733  1.00 74.69           H  
ATOM    433  HB3 LEU A  25      -7.328  -1.765  14.968  1.00 74.69           H  
ATOM    434  HG  LEU A  25      -8.954  -0.143  16.227  1.00 74.69           H  
ATOM    435 HD11 LEU A  25      -8.799  -2.578  16.529  1.00 74.69           H  
ATOM    436 HD12 LEU A  25      -9.028  -1.752  18.077  1.00 74.69           H  
ATOM    437 HD13 LEU A  25      -7.418  -2.365  17.626  1.00 74.69           H  
ATOM    438 HD21 LEU A  25      -7.246   1.341  17.208  1.00 74.69           H  
ATOM    439 HD22 LEU A  25      -8.113   0.461  18.478  1.00 74.69           H  
ATOM    440 HD23 LEU A  25      -6.473  -0.045  18.002  1.00 74.69           H  
ATOM    441  N   ASP A  26      -5.064   1.429  14.085  1.00 71.88           N  
ATOM    442  CA  ASP A  26      -4.131   2.536  14.144  1.00 71.88           C  
ATOM    443  C   ASP A  26      -4.479   3.669  13.165  1.00 71.88           C  
ATOM    444  O   ASP A  26      -4.500   4.842  13.537  1.00 71.88           O  
ATOM    445  CB  ASP A  26      -2.705   2.003  13.915  1.00 71.88           C  
ATOM    446  CG  ASP A  26      -1.708   3.018  14.413  1.00 71.88           C  
ATOM    447  OD1 ASP A  26      -0.716   3.317  13.722  1.00 71.88           O  
ATOM    448  OD2 ASP A  26      -2.014   3.571  15.488  1.00 71.88           O1-
ATOM    449  H   ASP A  26      -4.704   0.531  13.794  1.00 71.88           H  
ATOM    450  HA  ASP A  26      -4.209   2.945  15.152  1.00 71.88           H  
ATOM    451  HB2 ASP A  26      -2.533   1.797  12.859  1.00 71.88           H  
ATOM    452  HB3 ASP A  26      -2.550   1.092  14.492  1.00 71.88           H  
ATOM    453  N   ILE A  27      -4.827   3.356  11.918  1.00 71.84           N  
ATOM    454  CA  ILE A  27      -5.304   4.345  10.940  1.00 71.84           C  
ATOM    455  C   ILE A  27      -6.543   5.066  11.469  1.00 71.84           C  
ATOM    456  O   ILE A  27      -6.639   6.289  11.348  1.00 71.84           O  
ATOM    457  CB  ILE A  27      -5.624   3.659   9.600  1.00 71.84           C  
ATOM    458  CG1 ILE A  27      -4.336   3.178   8.906  1.00 71.84           C  
ATOM    459  CG2 ILE A  27      -6.382   4.597   8.636  1.00 71.84           C  
ATOM    460  CD1 ILE A  27      -4.658   2.131   7.831  1.00 71.84           C  
ATOM    461  H   ILE A  27      -4.767   2.387  11.640  1.00 71.84           H  
ATOM    462  HA  ILE A  27      -4.529   5.093  10.775  1.00 71.84           H  
ATOM    463  HB  ILE A  27      -6.259   2.797   9.806  1.00 71.84           H  
ATOM    464 HG12 ILE A  27      -3.822   4.024   8.451  1.00 71.84           H  
ATOM    465 HG13 ILE A  27      -3.648   2.734   9.626  1.00 71.84           H  
ATOM    466 HG21 ILE A  27      -6.503   4.127   7.660  1.00 71.84           H  
ATOM    467 HG22 ILE A  27      -5.832   5.530   8.506  1.00 71.84           H  
ATOM    468 HG23 ILE A  27      -7.382   4.812   9.012  1.00 71.84           H  
ATOM    469 HD11 ILE A  27      -5.728   1.938   7.761  1.00 71.84           H  
ATOM    470 HD12 ILE A  27      -4.175   1.189   8.093  1.00 71.84           H  
ATOM    471 HD13 ILE A  27      -4.312   2.487   6.861  1.00 71.84           H  
ATOM    472  N   ILE A  28      -7.474   4.335  12.085  1.00 72.03           N  
ATOM    473  CA  ILE A  28      -8.685   4.914  12.676  1.00 72.03           C  
ATOM    474  C   ILE A  28      -8.315   5.893  13.798  1.00 72.03           C  
ATOM    475  O   ILE A  28      -8.781   7.035  13.790  1.00 72.03           O  
ATOM    476  CB  ILE A  28      -9.632   3.793  13.158  1.00 72.03           C  
ATOM    477  CG1 ILE A  28     -10.184   2.997  11.952  1.00 72.03           C  
ATOM    478  CG2 ILE A  28     -10.801   4.373  13.979  1.00 72.03           C  
ATOM    479  CD1 ILE A  28     -10.808   1.650  12.338  1.00 72.03           C  
ATOM    480  H   ILE A  28      -7.340   3.335  12.130  1.00 72.03           H  
ATOM    481  HA  ILE A  28      -9.204   5.489  11.910  1.00 72.03           H  
ATOM    482  HB  ILE A  28      -9.073   3.112  13.798  1.00 72.03           H  
ATOM    483 HG12 ILE A  28     -10.931   3.598  11.431  1.00 72.03           H  
ATOM    484 HG13 ILE A  28      -9.385   2.793  11.238  1.00 72.03           H  
ATOM    485 HG21 ILE A  28     -11.491   3.582  14.271  1.00 72.03           H  
ATOM    486 HG22 ILE A  28     -11.338   5.119  13.392  1.00 72.03           H  
ATOM    487 HG23 ILE A  28     -10.431   4.832  14.896  1.00 72.03           H  
ATOM    488 HD11 ILE A  28     -11.703   1.796  12.943  1.00 72.03           H  
ATOM    489 HD12 ILE A  28     -10.086   1.049  12.891  1.00 72.03           H  
ATOM    490 HD13 ILE A  28     -11.087   1.113  11.431  1.00 72.03           H  
ATOM    491  N   LEU A  29      -7.438   5.489  14.725  1.00 73.70           N  
ATOM    492  CA  LEU A  29      -6.986   6.348  15.823  1.00 73.70           C  
ATOM    493  C   LEU A  29      -6.258   7.598  15.317  1.00 73.70           C  
ATOM    494  O   LEU A  29      -6.581   8.691  15.765  1.00 73.70           O  
ATOM    495  CB  LEU A  29      -6.103   5.547  16.795  1.00 73.70           C  
ATOM    496  CG  LEU A  29      -6.877   4.564  17.693  1.00 73.70           C  
ATOM    497  CD1 LEU A  29      -5.884   3.693  18.461  1.00 73.70           C  
ATOM    498  CD2 LEU A  29      -7.761   5.283  18.719  1.00 73.70           C  
ATOM    499  H   LEU A  29      -7.082   4.546  14.671  1.00 73.70           H  
ATOM    500  HA  LEU A  29      -7.863   6.711  16.359  1.00 73.70           H  
ATOM    501  HB2 LEU A  29      -5.361   4.997  16.218  1.00 73.70           H  
ATOM    502  HB3 LEU A  29      -5.566   6.244  17.439  1.00 73.70           H  
ATOM    503  HG  LEU A  29      -7.508   3.919  17.080  1.00 73.70           H  
ATOM    504 HD11 LEU A  29      -5.249   4.314  19.093  1.00 73.70           H  
ATOM    505 HD12 LEU A  29      -6.420   2.974  19.079  1.00 73.70           H  
ATOM    506 HD13 LEU A  29      -5.260   3.144  17.754  1.00 73.70           H  
ATOM    507 HD21 LEU A  29      -7.160   5.972  19.312  1.00 73.70           H  
ATOM    508 HD22 LEU A  29      -8.224   4.550  19.378  1.00 73.70           H  
ATOM    509 HD23 LEU A  29      -8.555   5.834  18.213  1.00 73.70           H  
ATOM    510  N   THR A  30      -5.351   7.494  14.339  1.00 72.12           N  
ATOM    511  CA  THR A  30      -4.702   8.691  13.766  1.00 72.12           C  
ATOM    512  C   THR A  30      -5.660   9.558  12.975  1.00 72.12           C  
ATOM    513  O   THR A  30      -5.541  10.777  13.007  1.00 72.12           O  
ATOM    514  CB  THR A  30      -3.476   8.351  12.911  1.00 72.12           C  
ATOM    515  CG2 THR A  30      -3.241   9.108  11.609  1.00 72.12           C  
ATOM    516  OG1 THR A  30      -2.352   8.743  13.635  1.00 72.12           O  
ATOM    517  H   THR A  30      -5.111   6.574  13.999  1.00 72.12           H  
ATOM    518  HA  THR A  30      -4.369   9.312  14.598  1.00 72.12           H  
ATOM    519  HB  THR A  30      -3.455   7.283  12.696  1.00 72.12           H  
ATOM    520  HG1 THR A  30      -2.584   8.848  14.560  1.00 72.12           H  
ATOM    521 HG21 THR A  30      -3.202  10.183  11.789  1.00 72.12           H  
ATOM    522 HG22 THR A  30      -2.293   8.786  11.181  1.00 72.12           H  
ATOM    523 HG23 THR A  30      -4.034   8.881  10.897  1.00 72.12           H  
ATOM    524  N   SER A  31      -6.639   8.980  12.287  1.00 70.74           N  
ATOM    525  CA  SER A  31      -7.653   9.775  11.589  1.00 70.74           C  
ATOM    526  C   SER A  31      -8.486  10.592  12.585  1.00 70.74           C  
ATOM    527  O   SER A  31      -8.789  11.761  12.327  1.00 70.74           O  
ATOM    528  CB  SER A  31      -8.550   8.869  10.746  1.00 70.74           C  
ATOM    529  OG  SER A  31      -7.773   8.191   9.782  1.00 70.74           O  
ATOM    530  H   SER A  31      -6.697   7.972  12.257  1.00 70.74           H  
ATOM    531  HA  SER A  31      -7.155  10.474  10.917  1.00 70.74           H  
ATOM    532  HB2 SER A  31      -9.060   8.147  11.382  1.00 70.74           H  
ATOM    533  HB3 SER A  31      -9.295   9.480  10.235  1.00 70.74           H  
ATOM    534  HG  SER A  31      -7.310   7.476  10.225  1.00 70.74           H  
ATOM    535  N   LEU A  32      -8.796  10.013  13.754  1.00 70.14           N  
ATOM    536  CA  LEU A  32      -9.416  10.713  14.884  1.00 70.14           C  
ATOM    537  C   LEU A  32      -8.472  11.768  15.493  1.00 70.14           C  
ATOM    538  O   LEU A  32      -8.911  12.889  15.750  1.00 70.14           O  
ATOM    539  CB  LEU A  32      -9.871   9.678  15.934  1.00 70.14           C  
ATOM    540  CG  LEU A  32     -11.112   8.863  15.524  1.00 70.14           C  
ATOM    541  CD1 LEU A  32     -11.250   7.626  16.412  1.00 70.14           C  
ATOM    542  CD2 LEU A  32     -12.392   9.693  15.664  1.00 70.14           C  
ATOM    543  H   LEU A  32      -8.539   9.045  13.883  1.00 70.14           H  
ATOM    544  HA  LEU A  32     -10.290  11.254  14.521  1.00 70.14           H  
ATOM    545  HB2 LEU A  32      -9.047   8.992  16.127  1.00 70.14           H  
ATOM    546  HB3 LEU A  32     -10.087  10.193  16.870  1.00 70.14           H  
ATOM    547  HG  LEU A  32     -11.015   8.534  14.488  1.00 70.14           H  
ATOM    548 HD11 LEU A  32     -11.347   7.919  17.457  1.00 70.14           H  
ATOM    549 HD12 LEU A  32     -10.368   6.997  16.294  1.00 70.14           H  
ATOM    550 HD13 LEU A  32     -12.125   7.050  16.110  1.00 70.14           H  
ATOM    551 HD21 LEU A  32     -12.512  10.026  16.694  1.00 70.14           H  
ATOM    552 HD22 LEU A  32     -12.350  10.559  15.003  1.00 70.14           H  
ATOM    553 HD23 LEU A  32     -13.251   9.084  15.381  1.00 70.14           H  
ATOM    554  N   GLU A  33      -7.183  11.456  15.648  1.00 71.47           N  
ATOM    555  CA  GLU A  33      -6.131  12.370  16.133  1.00 71.47           C  
ATOM    556  C   GLU A  33      -5.997  13.611  15.273  1.00 71.47           C  
ATOM    557  O   GLU A  33      -5.978  14.745  15.752  1.00 71.47           O  
ATOM    558  CB  GLU A  33      -4.750  11.691  16.074  1.00 71.47           C  
ATOM    559  CG  GLU A  33      -3.691  12.498  16.841  1.00 71.47           C  
ATOM    560  CD  GLU A  33      -2.474  11.672  17.292  1.00 71.47           C  
ATOM    561  OE1 GLU A  33      -1.674  12.251  18.060  1.00 71.47           O  
ATOM    562  OE2 GLU A  33      -2.353  10.485  16.893  1.00 71.47           O1-
ATOM    563  H   GLU A  33      -6.910  10.498  15.486  1.00 71.47           H  
ATOM    564  HA  GLU A  33      -6.347  12.675  17.157  1.00 71.47           H  
ATOM    565  HB2 GLU A  33      -4.396  11.613  15.046  1.00 71.47           H  
ATOM    566  HB3 GLU A  33      -4.821  10.654  16.402  1.00 71.47           H  
ATOM    567  HG2 GLU A  33      -4.149  12.998  17.694  1.00 71.47           H  
ATOM    568  HG3 GLU A  33      -3.342  13.295  16.185  1.00 71.47           H  
ATOM    569  N   LEU A  34      -5.872  13.373  13.974  1.00 66.22           N  
ATOM    570  CA  LEU A  34      -5.608  14.371  12.969  1.00 66.22           C  
ATOM    571  C   LEU A  34      -6.859  15.209  12.740  1.00 66.22           C  
ATOM    572  O   LEU A  34      -6.751  16.429  12.637  1.00 66.22           O  
ATOM    573  CB  LEU A  34      -5.104  13.638  11.721  1.00 66.22           C  
ATOM    574  CG  LEU A  34      -4.648  14.611  10.622  1.00 66.22           C  
ATOM    575  CD1 LEU A  34      -3.189  14.399  10.224  1.00 66.22           C  
ATOM    576  CD2 LEU A  34      -5.545  14.438   9.406  1.00 66.22           C  
ATOM    577  H   LEU A  34      -5.849  12.403  13.687  1.00 66.22           H  
ATOM    578  HA  LEU A  34      -4.821  15.034  13.329  1.00 66.22           H  
ATOM    579  HB2 LEU A  34      -4.266  13.002  12.006  1.00 66.22           H  
ATOM    580  HB3 LEU A  34      -5.887  12.976  11.351  1.00 66.22           H  
ATOM    581  HG  LEU A  34      -4.747  15.640  10.966  1.00 66.22           H  
ATOM    582 HD11 LEU A  34      -2.957  14.991   9.339  1.00 66.22           H  
ATOM    583 HD12 LEU A  34      -2.994  13.347  10.017  1.00 66.22           H  
ATOM    584 HD13 LEU A  34      -2.537  14.762  11.020  1.00 66.22           H  
ATOM    585 HD21 LEU A  34      -5.338  13.486   8.918  1.00 66.22           H  
ATOM    586 HD22 LEU A  34      -6.592  14.459   9.709  1.00 66.22           H  
ATOM    587 HD23 LEU A  34      -5.387  15.268   8.716  1.00 66.22           H  
ATOM    588  N   SER A  35      -8.046  14.597  12.782  1.00 69.45           N  
ATOM    589  CA  SER A  35      -9.305  15.339  12.831  1.00 69.45           C  
ATOM    590  C   SER A  35      -9.349  16.253  14.051  1.00 69.45           C  
ATOM    591  O   SER A  35      -9.541  17.455  13.877  1.00 69.45           O  
ATOM    592  CB  SER A  35     -10.516  14.409  12.836  1.00 69.45           C  
ATOM    593  OG  SER A  35     -10.632  13.786  11.579  1.00 69.45           O  
ATOM    594  H   SER A  35      -8.068  13.589  12.857  1.00 69.45           H  
ATOM    595  HA  SER A  35      -9.370  15.972  11.946  1.00 69.45           H  
ATOM    596  HB2 SER A  35     -10.416  13.658  13.620  1.00 69.45           H  
ATOM    597  HB3 SER A  35     -11.416  14.995  13.019  1.00 69.45           H  
ATOM    598  HG  SER A  35     -10.035  13.034  11.587  1.00 69.45           H  
ATOM    599  N   SER A  36      -9.098  15.730  15.258  1.00 72.27           N  
ATOM    600  CA  SER A  36      -9.033  16.529  16.492  1.00 72.27           C  
ATOM    601  C   SER A  36      -7.973  17.634  16.401  1.00 72.27           C  
ATOM    602  O   SER A  36      -8.178  18.759  16.860  1.00 72.27           O  
ATOM    603  CB  SER A  36      -8.758  15.611  17.692  1.00 72.27           C  
ATOM    604  OG  SER A  36      -8.721  16.383  18.875  1.00 72.27           O  
ATOM    605  H   SER A  36      -8.927  14.738  15.331  1.00 72.27           H  
ATOM    606  HA  SER A  36     -10.000  17.007  16.654  1.00 72.27           H  
ATOM    607  HB2 SER A  36      -9.554  14.869  17.767  1.00 72.27           H  
ATOM    608  HB3 SER A  36      -7.806  15.097  17.562  1.00 72.27           H  
ATOM    609  HG  SER A  36      -8.840  15.808  19.635  1.00 72.27           H  
ATOM    610  N   SER A  37      -6.858  17.371  15.715  1.00 68.80           N  
ATOM    611  CA  SER A  37      -5.747  18.309  15.580  1.00 68.80           C  
ATOM    612  C   SER A  37      -5.902  19.410  14.569  1.00 68.80           C  
ATOM    613  O   SER A  37      -5.583  20.558  14.876  1.00 68.80           O  
ATOM    614  CB  SER A  37      -4.414  17.590  15.492  1.00 68.80           C  
ATOM    615  OG  SER A  37      -4.240  16.926  16.725  1.00 68.80           O  
ATOM    616  H   SER A  37      -6.716  16.419  15.410  1.00 68.80           H  
ATOM    617  HA  SER A  37      -5.753  18.913  16.487  1.00 68.80           H  
ATOM    618  HB2 SER A  37      -3.617  18.320  15.356  1.00 68.80           H  
ATOM    619  HB3 SER A  37      -4.417  16.881  14.664  1.00 68.80           H  
ATOM    620  HG  SER A  37      -4.524  16.015  16.618  1.00 68.80           H  
ATOM    621  N   LEU A  38      -6.499  19.113  13.430  1.00 62.06           N  
ATOM    622  CA  LEU A  38      -6.939  20.132  12.493  1.00 62.06           C  
ATOM    623  C   LEU A  38      -8.088  20.952  13.082  1.00 62.06           C  
ATOM    624  O   LEU A  38      -8.057  22.183  13.014  1.00 62.06           O  
ATOM    625  CB  LEU A  38      -7.347  19.430  11.195  1.00 62.06           C  
ATOM    626  CG  LEU A  38      -6.142  18.897  10.403  1.00 62.06           C  
ATOM    627  CD1 LEU A  38      -6.641  17.891   9.371  1.00 62.06           C  
ATOM    628  CD2 LEU A  38      -5.424  20.026   9.663  1.00 62.06           C  
ATOM    629  H   LEU A  38      -6.725  18.148  13.240  1.00 62.06           H  
ATOM    630  HA  LEU A  38      -6.120  20.823  12.295  1.00 62.06           H  
ATOM    631  HB2 LEU A  38      -8.017  18.605  11.440  1.00 62.06           H  
ATOM    632  HB3 LEU A  38      -7.900  20.129  10.566  1.00 62.06           H  
ATOM    633  HG  LEU A  38      -5.435  18.396  11.064  1.00 62.06           H  
ATOM    634 HD11 LEU A  38      -5.818  17.581   8.728  1.00 62.06           H  
ATOM    635 HD12 LEU A  38      -7.430  18.333   8.762  1.00 62.06           H  
ATOM    636 HD13 LEU A  38      -7.035  17.014   9.884  1.00 62.06           H  
ATOM    637 HD21 LEU A  38      -5.094  20.798  10.357  1.00 62.06           H  
ATOM    638 HD22 LEU A  38      -6.089  20.454   8.912  1.00 62.06           H  
ATOM    639 HD23 LEU A  38      -4.548  19.623   9.154  1.00 62.06           H  
ATOM    640  N   LEU A  39      -9.061  20.300  13.734  1.00 62.38           N  
ATOM    641  CA  LEU A  39     -10.140  20.987  14.455  1.00 62.38           C  
ATOM    642  C   LEU A  39      -9.583  21.953  15.497  1.00 62.38           C  
ATOM    643  O   LEU A  39     -10.087  23.056  15.637  1.00 62.38           O  
ATOM    644  CB  LEU A  39     -11.077  19.959  15.118  1.00 62.38           C  
ATOM    645  CG  LEU A  39     -12.264  19.600  14.206  1.00 62.38           C  
ATOM    646  CD1 LEU A  39     -12.746  18.160  14.375  1.00 62.38           C  
ATOM    647  CD2 LEU A  39     -13.446  20.520  14.523  1.00 62.38           C  
ATOM    648  H   LEU A  39      -9.034  19.291  13.764  1.00 62.38           H  
ATOM    649  HA  LEU A  39     -10.708  21.594  13.749  1.00 62.38           H  
ATOM    650  HB2 LEU A  39     -11.463  20.370  16.051  1.00 62.38           H  
ATOM    651  HB3 LEU A  39     -10.515  19.068  15.399  1.00 62.38           H  
ATOM    652  HG  LEU A  39     -11.986  19.734  13.161  1.00 62.38           H  
ATOM    653 HD11 LEU A  39     -11.982  17.466  14.024  1.00 62.38           H  
ATOM    654 HD12 LEU A  39     -12.949  17.956  15.425  1.00 62.38           H  
ATOM    655 HD13 LEU A  39     -13.652  17.991  13.794  1.00 62.38           H  
ATOM    656 HD21 LEU A  39     -13.138  21.561  14.422  1.00 62.38           H  
ATOM    657 HD22 LEU A  39     -14.271  20.325  13.836  1.00 62.38           H  
ATOM    658 HD23 LEU A  39     -13.788  20.353  15.544  1.00 62.38           H  
ATOM    659  N   SER A  40      -8.497  21.581  16.154  1.00 60.96           N  
ATOM    660  CA  SER A  40      -7.776  22.412  17.109  1.00 60.96           C  
ATOM    661  C   SER A  40      -6.902  23.503  16.518  1.00 60.96           C  
ATOM    662  O   SER A  40      -6.715  24.521  17.163  1.00 60.96           O  
ATOM    663  CB  SER A  40      -6.898  21.472  17.879  1.00 60.96           C  
ATOM    664  OG  SER A  40      -5.652  22.022  18.253  1.00 60.96           O  
ATOM    665  H   SER A  40      -8.213  20.617  16.055  1.00 60.96           H  
ATOM    666  HA  SER A  40      -8.478  22.881  17.798  1.00 60.96           H  
ATOM    667  HB2 SER A  40      -6.677  20.613  17.247  1.00 60.96           H  
ATOM    668  HB3 SER A  40      -7.480  21.134  18.737  1.00 60.96           H  
ATOM    669  HG  SER A  40      -5.772  22.959  18.424  1.00 60.96           H  
ATOM    670  N   CYS A  41      -6.298  23.303  15.351  1.00 52.08           N  
ATOM    671  CA  CYS A  41      -5.552  24.388  14.718  1.00 52.08           C  
ATOM    672  C   CYS A  41      -6.526  25.506  14.313  1.00 52.08           C  
ATOM    673  O   CYS A  41      -6.221  26.688  14.410  1.00 52.08           O  
ATOM    674  CB  CYS A  41      -4.761  23.802  13.539  1.00 52.08           C  
ATOM    675  SG  CYS A  41      -3.085  24.496  13.520  1.00 52.08           S  
ATOM    676  H   CYS A  41      -6.351  22.399  14.905  1.00 52.08           H  
ATOM    677  HA  CYS A  41      -4.859  24.814  15.443  1.00 52.08           H  
ATOM    678  HB2 CYS A  41      -4.673  22.722  13.650  1.00 52.08           H  
ATOM    679  HB3 CYS A  41      -5.265  24.017  12.598  1.00 52.08           H  
ATOM    680  HG  CYS A  41      -2.772  24.229  14.791  1.00 52.08           H  
ATOM    681  N   THR A  42      -7.745  25.109  13.940  1.00 52.53           N  
ATOM    682  CA  THR A  42      -8.850  26.025  13.641  1.00 52.53           C  
ATOM    683  C   THR A  42      -9.515  26.567  14.911  1.00 52.53           C  
ATOM    684  O   THR A  42      -9.972  27.706  14.951  1.00 52.53           O  
ATOM    685  CB  THR A  42      -9.910  25.339  12.759  1.00 52.53           C  
ATOM    686  CG2 THR A  42     -10.508  26.352  11.788  1.00 52.53           C  
ATOM    687  OG1 THR A  42      -9.394  24.303  11.946  1.00 52.53           O  
ATOM    688  H   THR A  42      -7.904  24.114  13.862  1.00 52.53           H  
ATOM    689  HA  THR A  42      -8.447  26.883  13.101  1.00 52.53           H  
ATOM    690  HB  THR A  42     -10.695  24.919  13.386  1.00 52.53           H  
ATOM    691  HG1 THR A  42      -9.003  23.611  12.486  1.00 52.53           H  
ATOM    692 HG21 THR A  42      -9.726  26.769  11.154  1.00 52.53           H  
ATOM    693 HG22 THR A  42     -11.253  25.864  11.160  1.00 52.53           H  
ATOM    694 HG23 THR A  42     -10.988  27.158  12.344  1.00 52.53           H  
ATOM    695  N   SER A  43      -9.575  25.757  15.966  1.00 52.66           N  
ATOM    696  CA  SER A  43     -10.155  26.129  17.248  1.00 52.66           C  
ATOM    697  C   SER A  43      -9.058  26.605  18.185  1.00 52.66           C  
ATOM    698  O   SER A  43      -8.399  25.813  18.849  1.00 52.66           O  
ATOM    699  CB  SER A  43     -10.948  24.968  17.850  1.00 52.66           C  
ATOM    700  OG  SER A  43     -11.638  25.410  19.005  1.00 52.66           O  
ATOM    701  H   SER A  43      -9.231  24.812  15.867  1.00 52.66           H  
ATOM    702  HA  SER A  43     -10.861  26.946  17.097  1.00 52.66           H  
ATOM    703  HB2 SER A  43     -10.271  24.157  18.116  1.00 52.66           H  
ATOM    704  HB3 SER A  43     -11.670  24.603  17.121  1.00 52.66           H  
ATOM    705  HG  SER A  43     -11.646  24.676  19.624  1.00 52.66           H  
ATOM    706  N   VAL A  44      -8.948  27.926  18.321  1.00 48.63           N  
ATOM    707  CA  VAL A  44      -8.120  28.642  19.316  1.00 48.63           C  
ATOM    708  C   VAL A  44      -8.260  28.068  20.742  1.00 48.63           C  
ATOM    709  O   VAL A  44      -7.401  28.271  21.593  1.00 48.63           O  
ATOM    710  CB  VAL A  44      -8.512  30.137  19.282  1.00 48.63           C  
ATOM    711  CG1 VAL A  44      -7.722  31.011  20.263  1.00 48.63           C  
ATOM    712  CG2 VAL A  44      -8.303  30.725  17.876  1.00 48.63           C  
ATOM    713  H   VAL A  44      -9.457  28.487  17.652  1.00 48.63           H  
ATOM    714  HA  VAL A  44      -7.072  28.547  19.034  1.00 48.63           H  
ATOM    715  HB  VAL A  44      -9.569  30.226  19.532  1.00 48.63           H  
ATOM    716 HG11 VAL A  44      -7.968  30.751  21.292  1.00 48.63           H  
ATOM    717 HG12 VAL A  44      -6.653  30.873  20.106  1.00 48.63           H  
ATOM    718 HG13 VAL A  44      -7.971  32.063  20.116  1.00 48.63           H  
ATOM    719 HG21 VAL A  44      -8.945  30.237  17.143  1.00 48.63           H  
ATOM    720 HG22 VAL A  44      -8.547  31.787  17.874  1.00 48.63           H  
ATOM    721 HG23 VAL A  44      -7.263  30.601  17.573  1.00 48.63           H  
ATOM    722  N   LYS A  45      -9.316  27.297  21.004  1.00 50.66           N  
ATOM    723  CA  LYS A  45      -9.474  26.456  22.186  1.00 50.66           C  
ATOM    724  C   LYS A  45      -9.116  25.007  21.875  1.00 50.66           C  
ATOM    725  O   LYS A  45      -9.997  24.150  21.884  1.00 50.66           O  
ATOM    726  CB  LYS A  45     -10.918  26.539  22.680  1.00 50.66           C  
ATOM    727  CG  LYS A  45     -11.286  27.891  23.278  1.00 50.66           C  
ATOM    728  CD  LYS A  45     -12.761  27.813  23.675  1.00 50.66           C  
ATOM    729  CE  LYS A  45     -13.176  29.091  24.396  1.00 50.66           C  
ATOM    730  NZ  LYS A  45     -14.616  29.049  24.744  1.00 50.66           N1+
ATOM    731  H   LYS A  45      -9.933  27.109  20.227  1.00 50.66           H  
ATOM    732  HA  LYS A  45      -8.802  26.787  22.978  1.00 50.66           H  
ATOM    733  HB2 LYS A  45     -11.592  26.307  21.856  1.00 50.66           H  
ATOM    734  HB3 LYS A  45     -11.060  25.790  23.459  1.00 50.66           H  
ATOM    735  HG2 LYS A  45     -11.142  28.685  22.547  1.00 50.66           H  
ATOM    736  HG3 LYS A  45     -10.669  28.083  24.157  1.00 50.66           H  
ATOM    737  HD2 LYS A  45     -13.365  27.680  22.778  1.00 50.66           H  
ATOM    738  HD3 LYS A  45     -12.913  26.962  24.338  1.00 50.66           H  
ATOM    739  HE2 LYS A  45     -12.966  29.941  23.747  1.00 50.66           H  
ATOM    740  HE3 LYS A  45     -12.568  29.197  25.294  1.00 50.66           H  
ATOM    741  HZ1 LYS A  45     -14.804  28.260  25.346  1.00 50.66           H  
ATOM    742  HZ2 LYS A  45     -15.177  28.953  23.909  1.00 50.66           H  
ATOM    743  HZ3 LYS A  45     -14.890  29.893  25.225  1.00 50.66           H  
ATOM    744  N   LYS A  46      -7.845  24.698  21.641  1.00 45.68           N  
ATOM    745  CA  LYS A  46      -7.388  23.380  22.059  1.00 45.68           C  
ATOM    746  C   LYS A  46      -6.787  23.538  23.426  1.00 45.68           C  
ATOM    747  O   LYS A  46      -5.730  24.127  23.602  1.00 45.68           O  
ATOM    748  CB  LYS A  46      -6.469  22.705  21.060  1.00 45.68           C  
ATOM    749  CG  LYS A  46      -6.690  21.184  21.207  1.00 45.68           C  
ATOM    750  CD  LYS A  46      -5.564  20.320  20.649  1.00 45.68           C  
ATOM    751  CE  LYS A  46      -6.005  19.196  19.700  1.00 45.68           C  
ATOM    752  NZ  LYS A  46      -5.092  19.117  18.556  1.00 45.68           N1+
ATOM    753  H   LYS A  46      -7.171  25.446  21.557  1.00 45.68           H  
ATOM    754  HA  LYS A  46      -8.250  22.721  22.164  1.00 45.68           H  
ATOM    755  HB2 LYS A  46      -6.787  23.044  20.075  1.00 45.68           H  
ATOM    756  HB3 LYS A  46      -5.430  22.984  21.237  1.00 45.68           H  
ATOM    757  HG2 LYS A  46      -7.652  20.901  20.778  1.00 45.68           H  
ATOM    758  HG3 LYS A  46      -6.760  20.944  22.268  1.00 45.68           H  
ATOM    759  HD2 LYS A  46      -4.795  20.960  20.215  1.00 45.68           H  
ATOM    760  HD3 LYS A  46      -5.110  19.835  21.513  1.00 45.68           H  
ATOM    761  HE2 LYS A  46      -7.030  19.355  19.365  1.00 45.68           H  
ATOM    762  HE3 LYS A  46      -5.991  18.255  20.249  1.00 45.68           H  
ATOM    763  HZ1 LYS A  46      -4.145  18.953  18.868  1.00 45.68           H  
ATOM    764  HZ2 LYS A  46      -5.104  19.980  18.030  1.00 45.68           H  
ATOM    765  HZ3 LYS A  46      -5.285  18.310  17.981  1.00 45.68           H  
ATOM    766  N   THR A  47      -7.516  23.030  24.395  1.00 53.31           N  
ATOM    767  CA  THR A  47      -6.928  22.577  25.640  1.00 53.31           C  
ATOM    768  C   THR A  47      -5.734  21.691  25.284  1.00 53.31           C  
ATOM    769  O   THR A  47      -5.910  20.604  24.736  1.00 53.31           O  
ATOM    770  CB  THR A  47      -8.000  21.818  26.450  1.00 53.31           C  
ATOM    771  CG2 THR A  47      -8.554  22.745  27.532  1.00 53.31           C  
ATOM    772  OG1 THR A  47      -9.122  21.450  25.658  1.00 53.31           O  
ATOM    773  H   THR A  47      -8.413  22.622  24.171  1.00 53.31           H  
ATOM    774  HA  THR A  47      -6.565  23.433  26.211  1.00 53.31           H  
ATOM    775  HB  THR A  47      -7.570  20.936  26.925  1.00 53.31           H  
ATOM    776  HG1 THR A  47      -9.020  20.542  25.365  1.00 53.31           H  
ATOM    777 HG21 THR A  47      -9.327  22.220  28.093  1.00 53.31           H  
ATOM    778 HG22 THR A  47      -7.755  23.031  28.215  1.00 53.31           H  
ATOM    779 HG23 THR A  47      -8.982  23.637  27.074  1.00 53.31           H  
ATOM    780  N   GLU A  48      -4.517  22.196  25.514  1.00 51.70           N  
ATOM    781  CA  GLU A  48      -3.241  21.538  25.187  1.00 51.70           C  
ATOM    782  C   GLU A  48      -3.202  20.071  25.628  1.00 51.70           C  
ATOM    783  O   GLU A  48      -2.618  19.227  24.953  1.00 51.70           O  
ATOM    784  CB  GLU A  48      -2.093  22.280  25.890  1.00 51.70           C  
ATOM    785  CG  GLU A  48      -1.783  23.642  25.264  1.00 51.70           C  
ATOM    786  CD  GLU A  48      -0.552  24.269  25.933  1.00 51.70           C  
ATOM    787  OE1 GLU A  48       0.486  24.386  25.242  1.00 51.70           O  
ATOM    788  OE2 GLU A  48      -0.679  24.635  27.123  1.00 51.70           O1-
ATOM    789  H   GLU A  48      -4.450  23.144  25.857  1.00 51.70           H  
ATOM    790  HA  GLU A  48      -3.073  21.564  24.110  1.00 51.70           H  
ATOM    791  HB2 GLU A  48      -2.336  22.403  26.945  1.00 51.70           H  
ATOM    792  HB3 GLU A  48      -1.195  21.668  25.817  1.00 51.70           H  
ATOM    793  HG2 GLU A  48      -1.605  23.509  24.196  1.00 51.70           H  
ATOM    794  HG3 GLU A  48      -2.644  24.298  25.384  1.00 51.70           H  
ATOM    795  N   THR A  49      -3.907  19.756  26.712  1.00 55.43           N  
ATOM    796  CA  THR A  49      -4.010  18.434  27.322  1.00 55.43           C  
ATOM    797  C   THR A  49      -4.513  17.346  26.377  1.00 55.43           C  
ATOM    798  O   THR A  49      -3.959  16.251  26.372  1.00 55.43           O  
ATOM    799  CB  THR A  49      -4.943  18.489  28.549  1.00 55.43           C  
ATOM    800  CG2 THR A  49      -4.249  17.906  29.775  1.00 55.43           C  
ATOM    801  OG1 THR A  49      -5.342  19.808  28.891  1.00 55.43           O  
ATOM    802  H   THR A  49      -4.355  20.506  27.219  1.00 55.43           H  
ATOM    803  HA  THR A  49      -3.012  18.138  27.642  1.00 55.43           H  
ATOM    804  HB  THR A  49      -5.844  17.907  28.355  1.00 55.43           H  
ATOM    805  HG1 THR A  49      -5.528  19.802  29.833  1.00 55.43           H  
ATOM    806 HG21 THR A  49      -3.359  18.489  30.012  1.00 55.43           H  
ATOM    807 HG22 THR A  49      -4.929  17.908  30.626  1.00 55.43           H  
ATOM    808 HG23 THR A  49      -3.952  16.878  29.567  1.00 55.43           H  
ATOM    809  N   GLU A  50      -5.530  17.617  25.548  1.00 58.45           N  
ATOM    810  CA  GLU A  50      -6.022  16.604  24.599  1.00 58.45           C  
ATOM    811  C   GLU A  50      -4.993  16.329  23.505  1.00 58.45           C  
ATOM    812  O   GLU A  50      -4.854  15.201  23.042  1.00 58.45           O  
ATOM    813  CB  GLU A  50      -7.342  17.036  23.950  1.00 58.45           C  
ATOM    814  CG  GLU A  50      -8.524  16.948  24.919  1.00 58.45           C  
ATOM    815  CD  GLU A  50      -9.848  17.118  24.166  1.00 58.45           C  
ATOM    816  OE1 GLU A  50     -10.699  16.208  24.261  1.00 58.45           O  
ATOM    817  OE2 GLU A  50      -9.986  18.168  23.494  1.00 58.45           O1-
ATOM    818  H   GLU A  50      -5.915  18.550  25.521  1.00 58.45           H  
ATOM    819  HA  GLU A  50      -6.185  15.659  25.119  1.00 58.45           H  
ATOM    820  HB2 GLU A  50      -7.545  16.371  23.110  1.00 58.45           H  
ATOM    821  HB3 GLU A  50      -7.245  18.052  23.566  1.00 58.45           H  
ATOM    822  HG2 GLU A  50      -8.425  17.725  25.677  1.00 58.45           H  
ATOM    823  HG3 GLU A  50      -8.503  15.979  25.419  1.00 58.45           H  
ATOM    824  N   ASN A  51      -4.231  17.357  23.130  1.00 62.96           N  
ATOM    825  CA  ASN A  51      -3.146  17.230  22.173  1.00 62.96           C  
ATOM    826  C   ASN A  51      -1.996  16.400  22.716  1.00 62.96           C  
ATOM    827  O   ASN A  51      -1.427  15.589  21.996  1.00 62.96           O  
ATOM    828  CB  ASN A  51      -2.623  18.637  21.828  1.00 62.96           C  
ATOM    829  CG  ASN A  51      -2.651  18.908  20.356  1.00 62.96           C  
ATOM    830  ND2 ASN A  51      -2.435  20.136  19.949  1.00 62.96           N  
ATOM    831  OD1 ASN A  51      -2.920  18.056  19.534  1.00 62.96           O  
ATOM    832  H   ASN A  51      -4.308  18.211  23.664  1.00 62.96           H  
ATOM    833  HA  ASN A  51      -3.525  16.699  21.299  1.00 62.96           H  
ATOM    834  HB2 ASN A  51      -1.591  18.744  22.159  1.00 62.96           H  
ATOM    835  HB3 ASN A  51      -3.185  19.407  22.354  1.00 62.96           H  
ATOM    836 HD21 ASN A  51      -2.154  20.822  20.635  1.00 62.96           H  
ATOM    837 HD22 ASN A  51      -2.233  20.270  18.969  1.00 62.96           H  
ATOM    838  N   GLU A  52      -1.635  16.626  23.976  1.00 62.91           N  
ATOM    839  CA  GLU A  52      -0.551  15.890  24.606  1.00 62.91           C  
ATOM    840  C   GLU A  52      -0.892  14.422  24.786  1.00 62.91           C  
ATOM    841  O   GLU A  52      -0.044  13.582  24.502  1.00 62.91           O  
ATOM    842  CB  GLU A  52      -0.184  16.496  25.958  1.00 62.91           C  
ATOM    843  CG  GLU A  52       0.582  17.811  25.800  1.00 62.91           C  
ATOM    844  CD  GLU A  52       1.587  17.952  26.941  1.00 62.91           C  
ATOM    845  OE1 GLU A  52       2.805  17.912  26.618  1.00 62.91           O  
ATOM    846  OE2 GLU A  52       1.131  18.009  28.104  1.00 62.91           O1-
ATOM    847  H   GLU A  52      -2.095  17.357  24.501  1.00 62.91           H  
ATOM    848  HA  GLU A  52       0.328  15.924  23.961  1.00 62.91           H  
ATOM    849  HB2 GLU A  52      -1.077  16.650  26.565  1.00 62.91           H  
ATOM    850  HB3 GLU A  52       0.458  15.780  26.471  1.00 62.91           H  
ATOM    851  HG2 GLU A  52       1.118  17.815  24.850  1.00 62.91           H  
ATOM    852  HG3 GLU A  52      -0.115  18.648  25.799  1.00 62.91           H  
ATOM    853  N   TRP A  53      -2.120  14.100  25.204  1.00 66.25           N  
ATOM    854  CA  TRP A  53      -2.526  12.705  25.359  1.00 66.25           C  
ATOM    855  C   TRP A  53      -2.543  11.981  24.019  1.00 66.25           C  
ATOM    856  O   TRP A  53      -2.050  10.858  23.925  1.00 66.25           O  
ATOM    857  CB  TRP A  53      -3.886  12.613  26.049  1.00 66.25           C  
ATOM    858  CG  TRP A  53      -4.108  11.290  26.712  1.00 66.25           C  
ATOM    859  CD1 TRP A  53      -3.604  10.950  27.918  1.00 66.25           C  
ATOM    860  CD2 TRP A  53      -4.830  10.111  26.231  1.00 66.25           C  
ATOM    861  CE2 TRP A  53      -4.737   9.096  27.232  1.00 66.25           C  
ATOM    862  CE3 TRP A  53      -5.551   9.790  25.060  1.00 66.25           C  
ATOM    863  NE1 TRP A  53      -3.973   9.659  28.231  1.00 66.25           N  
ATOM    864  CZ2 TRP A  53      -5.339   7.838  27.092  1.00 66.25           C  
ATOM    865  CZ3 TRP A  53      -6.159   8.529  24.906  1.00 66.25           C  
ATOM    866  CH2 TRP A  53      -6.059   7.556  25.918  1.00 66.25           C  
ATOM    867  H   TRP A  53      -2.769  14.835  25.446  1.00 66.25           H  
ATOM    868  HA  TRP A  53      -1.788  12.203  25.986  1.00 66.25           H  
ATOM    869  HB2 TRP A  53      -4.684  12.804  25.331  1.00 66.25           H  
ATOM    870  HB3 TRP A  53      -3.946  13.381  26.820  1.00 66.25           H  
ATOM    871  HD1 TRP A  53      -2.997  11.598  28.533  1.00 66.25           H  
ATOM    872  HE1 TRP A  53      -3.696   9.189  29.081  1.00 66.25           H  
ATOM    873  HE3 TRP A  53      -5.630  10.526  24.274  1.00 66.25           H  
ATOM    874  HZ2 TRP A  53      -5.246   7.096  27.870  1.00 66.25           H  
ATOM    875  HZ3 TRP A  53      -6.703   8.305  24.000  1.00 66.25           H  
ATOM    876  HH2 TRP A  53      -6.526   6.592  25.786  1.00 66.25           H  
ATOM    877  N   PHE A  54      -3.032  12.647  22.972  1.00 65.85           N  
ATOM    878  CA  PHE A  54      -2.998  12.070  21.638  1.00 65.85           C  
ATOM    879  C   PHE A  54      -1.567  11.911  21.126  1.00 65.85           C  
ATOM    880  O   PHE A  54      -1.196  10.811  20.730  1.00 65.85           O  
ATOM    881  CB  PHE A  54      -3.891  12.856  20.675  1.00 65.85           C  
ATOM    882  CG  PHE A  54      -4.830  11.937  19.932  1.00 65.85           C  
ATOM    883  CD1 PHE A  54      -4.330  10.788  19.303  1.00 65.85           C  
ATOM    884  CD2 PHE A  54      -6.212  12.175  19.918  1.00 65.85           C  
ATOM    885  CE1 PHE A  54      -5.183   9.929  18.604  1.00 65.85           C  
ATOM    886  CE2 PHE A  54      -7.073  11.304  19.227  1.00 65.85           C  
ATOM    887  CZ  PHE A  54      -6.554  10.197  18.543  1.00 65.85           C  
ATOM    888  H   PHE A  54      -3.443  13.560  23.101  1.00 65.85           H  
ATOM    889  HA  PHE A  54      -3.403  11.062  21.727  1.00 65.85           H  
ATOM    890  HB2 PHE A  54      -3.281  13.410  19.962  1.00 65.85           H  
ATOM    891  HB3 PHE A  54      -4.491  13.581  21.226  1.00 65.85           H  
ATOM    892  HD1 PHE A  54      -3.283  10.535  19.363  1.00 65.85           H  
ATOM    893  HD2 PHE A  54      -6.616  13.030  20.438  1.00 65.85           H  
ATOM    894  HE1 PHE A  54      -4.774   9.061  18.108  1.00 65.85           H  
ATOM    895  HE2 PHE A  54      -8.137  11.491  19.214  1.00 65.85           H  
ATOM    896  HZ  PHE A  54      -7.216   9.528  18.013  1.00 65.85           H  
ATOM    897  N   ARG A  55      -0.720  12.934  21.295  1.00 65.74           N  
ATOM    898  CA  ARG A  55       0.708  12.859  20.961  1.00 65.74           C  
ATOM    899  C   ARG A  55       1.373  11.685  21.675  1.00 65.74           C  
ATOM    900  O   ARG A  55       2.079  10.916  21.040  1.00 65.74           O  
ATOM    901  CB  ARG A  55       1.393  14.199  21.284  1.00 65.74           C  
ATOM    902  CG  ARG A  55       2.808  14.288  20.688  1.00 65.74           C  
ATOM    903  CD  ARG A  55       3.521  15.595  21.065  1.00 65.74           C  
ATOM    904  NE  ARG A  55       3.930  15.605  22.485  1.00 65.74           N  
ATOM    905  CZ  ARG A  55       4.254  16.658  23.217  1.00 65.74           C  
ATOM    906  NH1 ARG A  55       4.408  17.843  22.698  1.00 65.74           N1+
ATOM    907  NH2 ARG A  55       4.397  16.543  24.508  1.00 65.74           N  
ATOM    908  H   ARG A  55      -1.097  13.813  21.620  1.00 65.74           H  
ATOM    909  HA  ARG A  55       0.779  12.659  19.891  1.00 65.74           H  
ATOM    910  HB2 ARG A  55       0.803  15.008  20.855  1.00 65.74           H  
ATOM    911  HB3 ARG A  55       1.433  14.335  22.365  1.00 65.74           H  
ATOM    912  HG2 ARG A  55       3.412  13.446  21.026  1.00 65.74           H  
ATOM    913  HG3 ARG A  55       2.730  14.234  19.602  1.00 65.74           H  
ATOM    914  HD2 ARG A  55       2.859  16.433  20.851  1.00 65.74           H  
ATOM    915  HD3 ARG A  55       4.413  15.686  20.444  1.00 65.74           H  
ATOM    916  HE  ARG A  55       3.889  14.717  22.964  1.00 65.74           H  
ATOM    917 HH11 ARG A  55       4.608  18.616  23.315  1.00 65.74           H  
ATOM    918 HH12 ARG A  55       4.307  17.955  21.699  1.00 65.74           H  
ATOM    919 HH21 ARG A  55       4.200  17.331  25.109  1.00 65.74           H  
ATOM    920 HH22 ARG A  55       4.232  15.651  24.952  1.00 65.74           H  
ATOM    921  N   TRP A  56       1.122  11.515  22.973  1.00 67.18           N  
ATOM    922  CA  TRP A  56       1.674  10.408  23.755  1.00 67.18           C  
ATOM    923  C   TRP A  56       1.140   9.056  23.277  1.00 67.18           C  
ATOM    924  O   TRP A  56       1.920   8.125  23.096  1.00 67.18           O  
ATOM    925  CB  TRP A  56       1.408  10.634  25.250  1.00 67.18           C  
ATOM    926  CG  TRP A  56       2.510  10.167  26.145  1.00 67.18           C  
ATOM    927  CD1 TRP A  56       3.622  10.882  26.428  1.00 67.18           C  
ATOM    928  CD2 TRP A  56       2.646   8.910  26.875  1.00 67.18           C  
ATOM    929  CE2 TRP A  56       3.888   8.934  27.578  1.00 67.18           C  
ATOM    930  CE3 TRP A  56       1.848   7.755  27.020  1.00 67.18           C  
ATOM    931  NE1 TRP A  56       4.440  10.158  27.271  1.00 67.18           N  
ATOM    932  CZ2 TRP A  56       4.324   7.867  28.376  1.00 67.18           C  
ATOM    933  CZ3 TRP A  56       2.273   6.680  27.827  1.00 67.18           C  
ATOM    934  CH2 TRP A  56       3.508   6.731  28.497  1.00 67.18           C  
ATOM    935  H   TRP A  56       0.514  12.178  23.432  1.00 67.18           H  
ATOM    936  HA  TRP A  56       2.753  10.393  23.598  1.00 67.18           H  
ATOM    937  HB2 TRP A  56       1.295  11.701  25.440  1.00 67.18           H  
ATOM    938  HB3 TRP A  56       0.472  10.157  25.539  1.00 67.18           H  
ATOM    939  HD1 TRP A  56       3.830  11.869  26.043  1.00 67.18           H  
ATOM    940  HE1 TRP A  56       5.331  10.492  27.607  1.00 67.18           H  
ATOM    941  HE3 TRP A  56       0.905   7.699  26.497  1.00 67.18           H  
ATOM    942  HZ2 TRP A  56       5.273   7.920  28.888  1.00 67.18           H  
ATOM    943  HZ3 TRP A  56       1.649   5.804  27.923  1.00 67.18           H  
ATOM    944  HH2 TRP A  56       3.826   5.896  29.105  1.00 67.18           H  
ATOM    945  N   GLY A  57      -0.161   8.953  22.996  1.00 67.95           N  
ATOM    946  CA  GLY A  57      -0.782   7.763  22.415  1.00 67.95           C  
ATOM    947  C   GLY A  57      -0.170   7.392  21.064  1.00 67.95           C  
ATOM    948  O   GLY A  57       0.241   6.249  20.875  1.00 67.95           O  
ATOM    949  H   GLY A  57      -0.751   9.757  23.158  1.00 67.95           H  
ATOM    950  HA2 GLY A  57      -0.667   6.920  23.096  1.00 67.95           H  
ATOM    951  HA3 GLY A  57      -1.845   7.958  22.268  1.00 67.95           H  
ATOM    952  N   GLY A  58      -0.022   8.364  20.163  1.00 66.72           N  
ATOM    953  CA  GLY A  58       0.643   8.213  18.876  1.00 66.72           C  
ATOM    954  C   GLY A  58       2.095   7.767  19.025  1.00 66.72           C  
ATOM    955  O   GLY A  58       2.493   6.801  18.379  1.00 66.72           O  
ATOM    956  H   GLY A  58      -0.395   9.277  20.385  1.00 66.72           H  
ATOM    957  HA2 GLY A  58       0.624   9.173  18.359  1.00 66.72           H  
ATOM    958  HA3 GLY A  58       0.106   7.477  18.276  1.00 66.72           H  
ATOM    959  N   THR A  59       2.873   8.391  19.918  1.00 71.11           N  
ATOM    960  CA  THR A  59       4.263   7.993  20.198  1.00 71.11           C  
ATOM    961  C   THR A  59       4.342   6.577  20.772  1.00 71.11           C  
ATOM    962  O   THR A  59       5.195   5.804  20.342  1.00 71.11           O  
ATOM    963  CB  THR A  59       4.961   8.988  21.144  1.00 71.11           C  
ATOM    964  CG2 THR A  59       6.453   8.703  21.312  1.00 71.11           C  
ATOM    965  OG1 THR A  59       4.885  10.299  20.637  1.00 71.11           O  
ATOM    966  H   THR A  59       2.519   9.216  20.380  1.00 71.11           H  
ATOM    967  HA  THR A  59       4.813   7.995  19.257  1.00 71.11           H  
ATOM    968  HB  THR A  59       4.475   8.962  22.120  1.00 71.11           H  
ATOM    969  HG1 THR A  59       5.762  10.589  20.372  1.00 71.11           H  
ATOM    970 HG21 THR A  59       6.945   8.679  20.340  1.00 71.11           H  
ATOM    971 HG22 THR A  59       6.909   9.481  21.924  1.00 71.11           H  
ATOM    972 HG23 THR A  59       6.600   7.746  21.813  1.00 71.11           H  
ATOM    973  N   VAL A  60       3.450   6.189  21.691  1.00 71.31           N  
ATOM    974  CA  VAL A  60       3.403   4.828  22.261  1.00 71.31           C  
ATOM    975  C   VAL A  60       3.098   3.797  21.181  1.00 71.31           C  
ATOM    976  O   VAL A  60       3.822   2.815  21.040  1.00 71.31           O  
ATOM    977  CB  VAL A  60       2.366   4.737  23.400  1.00 71.31           C  
ATOM    978  CG1 VAL A  60       2.054   3.294  23.822  1.00 71.31           C  
ATOM    979  CG2 VAL A  60       2.886   5.452  24.648  1.00 71.31           C  
ATOM    980  H   VAL A  60       2.773   6.865  22.014  1.00 71.31           H  
ATOM    981  HA  VAL A  60       4.383   4.580  22.670  1.00 71.31           H  
ATOM    982  HB  VAL A  60       1.436   5.210  23.084  1.00 71.31           H  
ATOM    983 HG11 VAL A  60       2.975   2.758  24.050  1.00 71.31           H  
ATOM    984 HG12 VAL A  60       1.520   2.774  23.026  1.00 71.31           H  
ATOM    985 HG13 VAL A  60       1.411   3.296  24.703  1.00 71.31           H  
ATOM    986 HG21 VAL A  60       3.749   4.926  25.057  1.00 71.31           H  
ATOM    987 HG22 VAL A  60       2.093   5.480  25.395  1.00 71.31           H  
ATOM    988 HG23 VAL A  60       3.185   6.475  24.418  1.00 71.31           H  
ATOM    989  N   ILE A  61       2.063   4.038  20.386  1.00 68.70           N  
ATOM    990  CA  ILE A  61       1.676   3.202  19.250  1.00 68.70           C  
ATOM    991  C   ILE A  61       2.836   3.048  18.262  1.00 68.70           C  
ATOM    992  O   ILE A  61       3.186   1.933  17.877  1.00 68.70           O  
ATOM    993  CB  ILE A  61       0.457   3.879  18.610  1.00 68.70           C  
ATOM    994  CG1 ILE A  61      -0.824   3.561  19.415  1.00 68.70           C  
ATOM    995  CG2 ILE A  61       0.282   3.543  17.138  1.00 68.70           C  
ATOM    996  CD1 ILE A  61      -2.045   4.390  19.001  1.00 68.70           C  
ATOM    997  H   ILE A  61       1.516   4.869  20.561  1.00 68.70           H  
ATOM    998  HA  ILE A  61       1.398   2.206  19.593  1.00 68.70           H  
ATOM    999  HB  ILE A  61       0.618   4.957  18.644  1.00 68.70           H  
ATOM   1000 HG12 ILE A  61      -1.065   2.504  19.306  1.00 68.70           H  
ATOM   1001 HG13 ILE A  61      -0.639   3.750  20.474  1.00 68.70           H  
ATOM   1002 HG21 ILE A  61       1.195   3.614  16.546  1.00 68.70           H  
ATOM   1003 HG22 ILE A  61      -0.329   4.354  16.741  1.00 68.70           H  
ATOM   1004 HG23 ILE A  61      -0.189   2.571  16.998  1.00 68.70           H  
ATOM   1005 HD11 ILE A  61      -1.806   5.454  19.032  1.00 68.70           H  
ATOM   1006 HD12 ILE A  61      -2.863   4.191  19.694  1.00 68.70           H  
ATOM   1007 HD13 ILE A  61      -2.371   4.117  17.997  1.00 68.70           H  
ATOM   1008  N   LEU A  62       3.463   4.160  17.874  1.00 70.52           N  
ATOM   1009  CA  LEU A  62       4.607   4.173  16.967  1.00 70.52           C  
ATOM   1010  C   LEU A  62       5.777   3.387  17.523  1.00 70.52           C  
ATOM   1011  O   LEU A  62       6.413   2.648  16.778  1.00 70.52           O  
ATOM   1012  CB  LEU A  62       5.042   5.622  16.743  1.00 70.52           C  
ATOM   1013  CG  LEU A  62       4.390   6.179  15.477  1.00 70.52           C  
ATOM   1014  CD1 LEU A  62       4.087   7.658  15.652  1.00 70.52           C  
ATOM   1015  CD2 LEU A  62       5.307   5.928  14.280  1.00 70.52           C  
ATOM   1016  H   LEU A  62       3.101   5.046  18.200  1.00 70.52           H  
ATOM   1017  HA  LEU A  62       4.327   3.708  16.022  1.00 70.52           H  
ATOM   1018  HB2 LEU A  62       4.785   6.222  17.616  1.00 70.52           H  
ATOM   1019  HB3 LEU A  62       6.127   5.678  16.645  1.00 70.52           H  
ATOM   1020  HG  LEU A  62       3.438   5.683  15.285  1.00 70.52           H  
ATOM   1021 HD11 LEU A  62       3.093   7.774  16.085  1.00 70.52           H  
ATOM   1022 HD12 LEU A  62       4.107   8.129  14.670  1.00 70.52           H  
ATOM   1023 HD13 LEU A  62       4.801   8.146  16.316  1.00 70.52           H  
ATOM   1024 HD21 LEU A  62       4.935   6.474  13.412  1.00 70.52           H  
ATOM   1025 HD22 LEU A  62       5.333   4.861  14.057  1.00 70.52           H  
ATOM   1026 HD23 LEU A  62       6.323   6.264  14.490  1.00 70.52           H  
ATOM   1027  N   SER A  63       6.025   3.517  18.822  1.00 70.76           N  
ATOM   1028  CA  SER A  63       7.048   2.748  19.519  1.00 70.76           C  
ATOM   1029  C   SER A  63       6.732   1.252  19.457  1.00 70.76           C  
ATOM   1030  O   SER A  63       7.603   0.470  19.096  1.00 70.76           O  
ATOM   1031  CB  SER A  63       7.176   3.206  20.974  1.00 70.76           C  
ATOM   1032  OG  SER A  63       7.429   4.594  21.051  1.00 70.76           O  
ATOM   1033  H   SER A  63       5.457   4.162  19.352  1.00 70.76           H  
ATOM   1034  HA  SER A  63       8.008   2.911  19.028  1.00 70.76           H  
ATOM   1035  HB2 SER A  63       8.000   2.667  21.441  1.00 70.76           H  
ATOM   1036  HB3 SER A  63       6.263   2.977  21.522  1.00 70.76           H  
ATOM   1037  HG  SER A  63       6.646   5.066  20.760  1.00 70.76           H  
ATOM   1038  N   ILE A  64       5.487   0.843  19.729  1.00 71.43           N  
ATOM   1039  CA  ILE A  64       5.056  -0.566  19.667  1.00 71.43           C  
ATOM   1040  C   ILE A  64       5.204  -1.122  18.249  1.00 71.43           C  
ATOM   1041  O   ILE A  64       5.786  -2.191  18.057  1.00 71.43           O  
ATOM   1042  CB  ILE A  64       3.603  -0.714  20.180  1.00 71.43           C  
ATOM   1043  CG1 ILE A  64       3.544  -0.444  21.701  1.00 71.43           C  
ATOM   1044  CG2 ILE A  64       3.034  -2.118  19.882  1.00 71.43           C  
ATOM   1045  CD1 ILE A  64       2.121  -0.222  22.233  1.00 71.43           C  
ATOM   1046  H   ILE A  64       4.805   1.538  19.997  1.00 71.43           H  
ATOM   1047  HA  ILE A  64       5.708  -1.160  20.307  1.00 71.43           H  
ATOM   1048  HB  ILE A  64       2.978   0.018  19.669  1.00 71.43           H  
ATOM   1049 HG12 ILE A  64       3.996  -1.280  22.235  1.00 71.43           H  
ATOM   1050 HG13 ILE A  64       4.124   0.446  21.944  1.00 71.43           H  
ATOM   1051 HG21 ILE A  64       2.014  -2.202  20.255  1.00 71.43           H  
ATOM   1052 HG22 ILE A  64       2.991  -2.300  18.809  1.00 71.43           H  
ATOM   1053 HG23 ILE A  64       3.653  -2.882  20.353  1.00 71.43           H  
ATOM   1054 HD11 ILE A  64       2.172   0.040  23.289  1.00 71.43           H  
ATOM   1055 HD12 ILE A  64       1.522  -1.127  22.132  1.00 71.43           H  
ATOM   1056 HD13 ILE A  64       1.647   0.594  21.689  1.00 71.43           H  
ATOM   1057  N   LEU A  65       4.715  -0.401  17.242  1.00 67.88           N  
ATOM   1058  CA  LEU A  65       4.837  -0.824  15.853  1.00 67.88           C  
ATOM   1059  C   LEU A  65       6.302  -0.840  15.392  1.00 67.88           C  
ATOM   1060  O   LEU A  65       6.702  -1.760  14.689  1.00 67.88           O  
ATOM   1061  CB  LEU A  65       4.003   0.099  14.966  1.00 67.88           C  
ATOM   1062  CG  LEU A  65       2.499  -0.207  14.882  1.00 67.88           C  
ATOM   1063  CD1 LEU A  65       1.701   1.078  14.704  1.00 67.88           C  
ATOM   1064  CD2 LEU A  65       2.204  -1.094  13.670  1.00 67.88           C  
ATOM   1065  H   LEU A  65       4.229   0.459  17.453  1.00 67.88           H  
ATOM   1066  HA  LEU A  65       4.460  -1.841  15.751  1.00 67.88           H  
ATOM   1067  HB2 LEU A  65       4.179   1.137  15.249  1.00 67.88           H  
ATOM   1068  HB3 LEU A  65       4.383  -0.074  13.960  1.00 67.88           H  
ATOM   1069  HG  LEU A  65       2.171  -0.707  15.793  1.00 67.88           H  
ATOM   1070 HD11 LEU A  65       0.637   0.851  14.636  1.00 67.88           H  
ATOM   1071 HD12 LEU A  65       1.854   1.722  15.570  1.00 67.88           H  
ATOM   1072 HD13 LEU A  65       2.001   1.612  13.802  1.00 67.88           H  
ATOM   1073 HD21 LEU A  65       1.158  -1.401  13.692  1.00 67.88           H  
ATOM   1074 HD22 LEU A  65       2.836  -1.982  13.684  1.00 67.88           H  
ATOM   1075 HD23 LEU A  65       2.371  -0.533  12.749  1.00 67.88           H  
ATOM   1076  N   ALA A  66       7.123   0.139  15.786  1.00 70.14           N  
ATOM   1077  CA  ALA A  66       8.557   0.152  15.490  1.00 70.14           C  
ATOM   1078  C   ALA A  66       9.276  -1.042  16.123  1.00 70.14           C  
ATOM   1079  O   ALA A  66      10.083  -1.677  15.453  1.00 70.14           O  
ATOM   1080  CB  ALA A  66       9.171   1.478  15.951  1.00 70.14           C  
ATOM   1081  H   ALA A  66       6.755   0.881  16.364  1.00 70.14           H  
ATOM   1082  HA  ALA A  66       8.704   0.066  14.412  1.00 70.14           H  
ATOM   1083  HB1 ALA A  66      10.236   1.486  15.720  1.00 70.14           H  
ATOM   1084  HB2 ALA A  66       8.696   2.311  15.432  1.00 70.14           H  
ATOM   1085  HB3 ALA A  66       9.040   1.602  17.026  1.00 70.14           H  
ATOM   1086  N   VAL A  67       8.942  -1.396  17.367  1.00 71.46           N  
ATOM   1087  CA  VAL A  67       9.459  -2.605  18.025  1.00 71.46           C  
ATOM   1088  C   VAL A  67       9.023  -3.860  17.274  1.00 71.46           C  
ATOM   1089  O   VAL A  67       9.846  -4.748  17.073  1.00 71.46           O  
ATOM   1090  CB  VAL A  67       9.032  -2.653  19.505  1.00 71.46           C  
ATOM   1091  CG1 VAL A  67       9.348  -4.000  20.173  1.00 71.46           C  
ATOM   1092  CG2 VAL A  67       9.775  -1.581  20.314  1.00 71.46           C  
ATOM   1093  H   VAL A  67       8.300  -0.808  17.880  1.00 71.46           H  
ATOM   1094  HA  VAL A  67      10.548  -2.583  17.990  1.00 71.46           H  
ATOM   1095  HB  VAL A  67       7.960  -2.473  19.582  1.00 71.46           H  
ATOM   1096 HG11 VAL A  67       9.119  -3.947  21.238  1.00 71.46           H  
ATOM   1097 HG12 VAL A  67       8.736  -4.790  19.737  1.00 71.46           H  
ATOM   1098 HG13 VAL A  67      10.401  -4.248  20.041  1.00 71.46           H  
ATOM   1099 HG21 VAL A  67       9.684  -0.603  19.842  1.00 71.46           H  
ATOM   1100 HG22 VAL A  67       9.357  -1.523  21.320  1.00 71.46           H  
ATOM   1101 HG23 VAL A  67      10.835  -1.830  20.377  1.00 71.46           H  
ATOM   1102  N   LYS A  68       7.771  -3.936  16.805  1.00 71.29           N  
ATOM   1103  CA  LYS A  68       7.285  -5.061  15.995  1.00 71.29           C  
ATOM   1104  C   LYS A  68       8.009  -5.172  14.651  1.00 71.29           C  
ATOM   1105  O   LYS A  68       8.489  -6.251  14.330  1.00 71.29           O  
ATOM   1106  CB  LYS A  68       5.769  -4.946  15.814  1.00 71.29           C  
ATOM   1107  CG  LYS A  68       5.224  -6.142  15.024  1.00 71.29           C  
ATOM   1108  CD  LYS A  68       3.711  -6.027  14.877  1.00 71.29           C  
ATOM   1109  CE  LYS A  68       3.214  -7.200  14.038  1.00 71.29           C  
ATOM   1110  NZ  LYS A  68       1.760  -7.370  14.208  1.00 71.29           N1+
ATOM   1111  H   LYS A  68       7.132  -3.188  17.033  1.00 71.29           H  
ATOM   1112  HA  LYS A  68       7.499  -5.988  16.529  1.00 71.29           H  
ATOM   1113  HB2 LYS A  68       5.530  -4.026  15.280  1.00 71.29           H  
ATOM   1114  HB3 LYS A  68       5.295  -4.914  16.794  1.00 71.29           H  
ATOM   1115  HG2 LYS A  68       5.666  -6.167  14.029  1.00 71.29           H  
ATOM   1116  HG3 LYS A  68       5.470  -7.066  15.547  1.00 71.29           H  
ATOM   1117  HD2 LYS A  68       3.260  -6.052  15.869  1.00 71.29           H  
ATOM   1118  HD3 LYS A  68       3.455  -5.091  14.382  1.00 71.29           H  
ATOM   1119  HE2 LYS A  68       3.452  -7.019  12.990  1.00 71.29           H  
ATOM   1120  HE3 LYS A  68       3.731  -8.112  14.336  1.00 71.29           H  
ATOM   1121  HZ1 LYS A  68       1.276  -6.512  13.987  1.00 71.29           H  
ATOM   1122  HZ2 LYS A  68       1.513  -7.714  15.124  1.00 71.29           H  
ATOM   1123  HZ3 LYS A  68       1.449  -8.031  13.511  1.00 71.29           H  
ATOM   1124  N   SER A  69       8.131  -4.077  13.899  1.00 70.08           N  
ATOM   1125  CA  SER A  69       8.873  -4.058  12.630  1.00 70.08           C  
ATOM   1126  C   SER A  69      10.343  -4.409  12.849  1.00 70.08           C  
ATOM   1127  O   SER A  69      10.867  -5.269  12.160  1.00 70.08           O  
ATOM   1128  CB  SER A  69       8.783  -2.691  11.949  1.00 70.08           C  
ATOM   1129  OG  SER A  69       7.454  -2.411  11.550  1.00 70.08           O  
ATOM   1130  H   SER A  69       7.660  -3.233  14.193  1.00 70.08           H  
ATOM   1131  HA  SER A  69       8.456  -4.805  11.957  1.00 70.08           H  
ATOM   1132  HB2 SER A  69       9.129  -1.919  12.636  1.00 70.08           H  
ATOM   1133  HB3 SER A  69       9.423  -2.685  11.066  1.00 70.08           H  
ATOM   1134  HG  SER A  69       7.299  -2.922  10.752  1.00 70.08           H  
ATOM   1135  N   MET A  70      10.998  -3.835  13.864  1.00 69.98           N  
ATOM   1136  CA  MET A  70      12.360  -4.224  14.243  1.00 69.98           C  
ATOM   1137  C   MET A  70      12.445  -5.709  14.594  1.00 69.98           C  
ATOM   1138  O   MET A  70      13.391  -6.368  14.184  1.00 69.98           O  
ATOM   1139  CB  MET A  70      12.846  -3.396  15.440  1.00 69.98           C  
ATOM   1140  CG  MET A  70      13.324  -1.996  15.039  1.00 69.98           C  
ATOM   1141  SD  MET A  70      15.120  -1.778  15.206  1.00 69.98           S  
ATOM   1142  CE  MET A  70      15.283  -0.086  14.583  1.00 69.98           C  
ATOM   1143  H   MET A  70      10.530  -3.130  14.415  1.00 69.98           H  
ATOM   1144  HA  MET A  70      13.031  -4.058  13.400  1.00 69.98           H  
ATOM   1145  HB2 MET A  70      12.047  -3.314  16.177  1.00 69.98           H  
ATOM   1146  HB3 MET A  70      13.675  -3.916  15.919  1.00 69.98           H  
ATOM   1147  HG2 MET A  70      12.832  -1.267  15.682  1.00 69.98           H  
ATOM   1148  HG3 MET A  70      13.031  -1.787  14.010  1.00 69.98           H  
ATOM   1149  HE1 MET A  70      14.701   0.594  15.206  1.00 69.98           H  
ATOM   1150  HE2 MET A  70      16.332   0.210  14.603  1.00 69.98           H  
ATOM   1151  HE3 MET A  70      14.917  -0.037  13.557  1.00 69.98           H  
ATOM   1152  N   ALA A  71      11.471  -6.259  15.322  1.00 68.56           N  
ATOM   1153  CA  ALA A  71      11.436  -7.682  15.630  1.00 68.56           C  
ATOM   1154  C   ALA A  71      11.289  -8.542  14.365  1.00 68.56           C  
ATOM   1155  O   ALA A  71      11.961  -9.563  14.285  1.00 68.56           O  
ATOM   1156  CB  ALA A  71      10.327  -7.962  16.651  1.00 68.56           C  
ATOM   1157  H   ALA A  71      10.721  -5.676  15.667  1.00 68.56           H  
ATOM   1158  HA  ALA A  71      12.386  -7.954  16.088  1.00 68.56           H  
ATOM   1159  HB1 ALA A  71      10.344  -9.017  16.924  1.00 68.56           H  
ATOM   1160  HB2 ALA A  71      10.488  -7.360  17.546  1.00 68.56           H  
ATOM   1161  HB3 ALA A  71       9.352  -7.726  16.227  1.00 68.56           H  
ATOM   1162  N   LEU A  72      10.490  -8.120  13.378  1.00 65.65           N  
ATOM   1163  CA  LEU A  72      10.289  -8.804  12.092  1.00 65.65           C  
ATOM   1164  C   LEU A  72      11.558  -8.752  11.221  1.00 65.65           C  
ATOM   1165  O   LEU A  72      12.060  -9.790  10.792  1.00 65.65           O  
ATOM   1166  CB  LEU A  72       9.034  -8.194  11.427  1.00 65.65           C  
ATOM   1167  CG  LEU A  72       8.308  -9.112  10.419  1.00 65.65           C  
ATOM   1168  CD1 LEU A  72       6.806  -8.810  10.415  1.00 65.65           C  
ATOM   1169  CD2 LEU A  72       8.818  -8.929   8.996  1.00 65.65           C  
ATOM   1170  H   LEU A  72       9.957  -7.276  13.532  1.00 65.65           H  
ATOM   1171  HA  LEU A  72      10.088  -9.856  12.298  1.00 65.65           H  
ATOM   1172  HB2 LEU A  72       8.326  -7.971  12.224  1.00 65.65           H  
ATOM   1173  HB3 LEU A  72       9.282  -7.246  10.948  1.00 65.65           H  
ATOM   1174  HG  LEU A  72       8.447 -10.151  10.716  1.00 65.65           H  
ATOM   1175 HD11 LEU A  72       6.379  -8.791  11.418  1.00 65.65           H  
ATOM   1176 HD12 LEU A  72       6.631  -7.847   9.935  1.00 65.65           H  
ATOM   1177 HD13 LEU A  72       6.296  -9.565   9.817  1.00 65.65           H  
ATOM   1178 HD21 LEU A  72       8.267  -9.578   8.315  1.00 65.65           H  
ATOM   1179 HD22 LEU A  72       8.670  -7.907   8.648  1.00 65.65           H  
ATOM   1180 HD23 LEU A  72       9.875  -9.186   8.921  1.00 65.65           H  
ATOM   1181  N   VAL A  73      12.184  -7.577  11.117  1.00 66.32           N  
ATOM   1182  CA  VAL A  73      13.500  -7.375  10.481  1.00 66.32           C  
ATOM   1183  C   VAL A  73      14.571  -8.241  11.153  1.00 66.32           C  
ATOM   1184  O   VAL A  73      15.371  -8.906  10.496  1.00 66.32           O  
ATOM   1185  CB  VAL A  73      13.906  -5.888  10.567  1.00 66.32           C  
ATOM   1186  CG1 VAL A  73      15.326  -5.637  10.037  1.00 66.32           C  
ATOM   1187  CG2 VAL A  73      12.965  -4.958   9.794  1.00 66.32           C  
ATOM   1188  H   VAL A  73      11.692  -6.760  11.453  1.00 66.32           H  
ATOM   1189  HA  VAL A  73      13.437  -7.662   9.431  1.00 66.32           H  
ATOM   1190  HB  VAL A  73      13.884  -5.585  11.614  1.00 66.32           H  
ATOM   1191 HG11 VAL A  73      15.527  -4.566  10.013  1.00 66.32           H  
ATOM   1192 HG12 VAL A  73      16.067  -6.115  10.678  1.00 66.32           H  
ATOM   1193 HG13 VAL A  73      15.412  -6.034   9.026  1.00 66.32           H  
ATOM   1194 HG21 VAL A  73      13.187  -5.000   8.727  1.00 66.32           H  
ATOM   1195 HG22 VAL A  73      11.921  -5.244   9.917  1.00 66.32           H  
ATOM   1196 HG23 VAL A  73      13.094  -3.930  10.133  1.00 66.32           H  
ATOM   1197  N   VAL A  74      14.598  -8.273  12.489  1.00 67.16           N  
ATOM   1198  CA  VAL A  74      15.543  -9.092  13.261  1.00 67.16           C  
ATOM   1199  C   VAL A  74      15.232 -10.590  13.130  1.00 67.16           C  
ATOM   1200  O   VAL A  74      16.164 -11.404  13.188  1.00 67.16           O  
ATOM   1201  CB  VAL A  74      15.575  -8.630  14.736  1.00 67.16           C  
ATOM   1202  CG1 VAL A  74      16.364  -9.576  15.654  1.00 67.16           C  
ATOM   1203  CG2 VAL A  74      16.254  -7.257  14.865  1.00 67.16           C  
ATOM   1204  H   VAL A  74      13.935  -7.694  12.984  1.00 67.16           H  
ATOM   1205  HA  VAL A  74      16.538  -8.946  12.842  1.00 67.16           H  
ATOM   1206  HB  VAL A  74      14.555  -8.566  15.115  1.00 67.16           H  
ATOM   1207 HG11 VAL A  74      17.366  -9.732  15.255  1.00 67.16           H  
ATOM   1208 HG12 VAL A  74      15.842 -10.529  15.734  1.00 67.16           H  
ATOM   1209 HG13 VAL A  74      16.429  -9.143  16.652  1.00 67.16           H  
ATOM   1210 HG21 VAL A  74      15.837  -6.548  14.150  1.00 67.16           H  
ATOM   1211 HG22 VAL A  74      17.323  -7.341  14.663  1.00 67.16           H  
ATOM   1212 HG23 VAL A  74      16.100  -6.862  15.869  1.00 67.16           H  
ATOM   1213  N   ALA A  75      13.962 -10.963  12.941  1.00 60.98           N  
ATOM   1214  CA  ALA A  75      13.510 -12.338  12.741  1.00 60.98           C  
ATOM   1215  C   ALA A  75      13.996 -12.890  11.399  1.00 60.98           C  
ATOM   1216  O   ALA A  75      14.726 -13.885  11.385  1.00 60.98           O  
ATOM   1217  CB  ALA A  75      11.981 -12.419  12.841  1.00 60.98           C  
ATOM   1218  H   ALA A  75      13.248 -10.247  12.926  1.00 60.98           H  
ATOM   1219  HA  ALA A  75      13.935 -12.961  13.529  1.00 60.98           H  
ATOM   1220  HB1 ALA A  75      11.669 -13.464  12.828  1.00 60.98           H  
ATOM   1221  HB2 ALA A  75      11.509 -11.921  11.994  1.00 60.98           H  
ATOM   1222  HB3 ALA A  75      11.625 -11.946  13.756  1.00 60.98           H  
ATOM   1223  N   MET A  76      13.673 -12.196  10.303  1.00 60.78           N  
ATOM   1224  CA  MET A  76      14.129 -12.536   8.952  1.00 60.78           C  
ATOM   1225  C   MET A  76      15.650 -12.362   8.804  1.00 60.78           C  
ATOM   1226  O   MET A  76      16.325 -13.091   8.067  1.00 60.78           O  
ATOM   1227  CB  MET A  76      13.382 -11.656   7.946  1.00 60.78           C  
ATOM   1228  CG  MET A  76      11.933 -12.097   7.731  1.00 60.78           C  
ATOM   1229  SD  MET A  76      11.173 -11.179   6.376  1.00 60.78           S  
ATOM   1230  CE  MET A  76       9.575 -12.032   6.222  1.00 60.78           C  
ATOM   1231  H   MET A  76      13.050 -11.406  10.400  1.00 60.78           H  
ATOM   1232  HA  MET A  76      13.891 -13.577   8.741  1.00 60.78           H  
ATOM   1233  HB2 MET A  76      13.396 -10.623   8.294  1.00 60.78           H  
ATOM   1234  HB3 MET A  76      13.893 -11.711   6.985  1.00 60.78           H  
ATOM   1235  HG2 MET A  76      11.354 -11.935   8.641  1.00 60.78           H  
ATOM   1236  HG3 MET A  76      11.909 -13.159   7.482  1.00 60.78           H  
ATOM   1237  HE1 MET A  76       9.014 -11.953   7.153  1.00 60.78           H  
ATOM   1238  HE2 MET A  76       8.995 -11.570   5.424  1.00 60.78           H  
ATOM   1239  HE3 MET A  76       9.730 -13.083   5.976  1.00 60.78           H  
ATOM   1240  N   GLY A  77      16.246 -11.450   9.575  1.00 54.09           N  
ATOM   1241  CA  GLY A  77      17.684 -11.360   9.795  1.00 54.09           C  
ATOM   1242  C   GLY A  77      18.493 -11.193   8.507  1.00 54.09           C  
ATOM   1243  O   GLY A  77      18.486 -10.140   7.891  1.00 54.09           O  
ATOM   1244  H   GLY A  77      15.653 -10.776  10.038  1.00 54.09           H  
ATOM   1245  HA2 GLY A  77      18.012 -12.254  10.326  1.00 54.09           H  
ATOM   1246  HA3 GLY A  77      17.875 -10.492  10.426  1.00 54.09           H  
ATOM   1247  N   LYS A  78      19.276 -12.212   8.121  1.00 54.30           N  
ATOM   1248  CA  LYS A  78      20.104 -12.168   6.896  1.00 54.30           C  
ATOM   1249  C   LYS A  78      19.329 -12.513   5.622  1.00 54.30           C  
ATOM   1250  O   LYS A  78      19.800 -12.129   4.555  1.00 54.30           O  
ATOM   1251  CB  LYS A  78      21.341 -13.074   7.011  1.00 54.30           C  
ATOM   1252  CG  LYS A  78      22.503 -12.427   7.779  1.00 54.30           C  
ATOM   1253  CD  LYS A  78      23.747 -13.324   7.684  1.00 54.30           C  
ATOM   1254  CE  LYS A  78      24.949 -12.674   8.378  1.00 54.30           C  
ATOM   1255  NZ  LYS A  78      26.174 -13.502   8.232  1.00 54.30           N1+
ATOM   1256  H   LYS A  78      19.124 -13.099   8.579  1.00 54.30           H  
ATOM   1257  HA  LYS A  78      20.438 -11.143   6.734  1.00 54.30           H  
ATOM   1258  HB2 LYS A  78      21.061 -14.019   7.476  1.00 54.30           H  
ATOM   1259  HB3 LYS A  78      21.697 -13.293   6.005  1.00 54.30           H  
ATOM   1260  HG2 LYS A  78      22.729 -11.456   7.340  1.00 54.30           H  
ATOM   1261  HG3 LYS A  78      22.222 -12.291   8.824  1.00 54.30           H  
ATOM   1262  HD2 LYS A  78      23.530 -14.288   8.145  1.00 54.30           H  
ATOM   1263  HD3 LYS A  78      23.984 -13.482   6.633  1.00 54.30           H  
ATOM   1264  HE2 LYS A  78      25.108 -11.692   7.934  1.00 54.30           H  
ATOM   1265  HE3 LYS A  78      24.710 -12.527   9.431  1.00 54.30           H  
ATOM   1266  HZ1 LYS A  78      26.400 -13.613   7.254  1.00 54.30           H  
ATOM   1267  HZ2 LYS A  78      26.046 -14.418   8.636  1.00 54.30           H  
ATOM   1268  HZ3 LYS A  78      26.961 -13.052   8.679  1.00 54.30           H  
ATOM   1269  N   SER A  79      18.188 -13.207   5.708  1.00 51.60           N  
ATOM   1270  CA  SER A  79      17.303 -13.357   4.536  1.00 51.60           C  
ATOM   1271  C   SER A  79      16.747 -12.006   4.114  1.00 51.60           C  
ATOM   1272  O   SER A  79      16.675 -11.728   2.925  1.00 51.60           O  
ATOM   1273  CB  SER A  79      16.135 -14.313   4.785  1.00 51.60           C  
ATOM   1274  OG  SER A  79      16.469 -15.578   4.256  1.00 51.60           O  
ATOM   1275  H   SER A  79      17.793 -13.428   6.610  1.00 51.60           H  
ATOM   1276  HA  SER A  79      17.878 -13.735   3.690  1.00 51.60           H  
ATOM   1277  HB2 SER A  79      15.250 -13.951   4.262  1.00 51.60           H  
ATOM   1278  HB3 SER A  79      15.905 -14.388   5.848  1.00 51.60           H  
ATOM   1279  HG  SER A  79      15.642 -15.968   3.963  1.00 51.60           H  
ATOM   1280  N   PHE A  80      16.559 -11.115   5.087  1.00 51.75           N  
ATOM   1281  CA  PHE A  80      16.219  -9.717   4.860  1.00 51.75           C  
ATOM   1282  C   PHE A  80      17.192  -9.010   3.901  1.00 51.75           C  
ATOM   1283  O   PHE A  80      16.792  -8.160   3.125  1.00 51.75           O  
ATOM   1284  CB  PHE A  80      16.219  -9.022   6.226  1.00 51.75           C  
ATOM   1285  CG  PHE A  80      15.224  -7.904   6.330  1.00 51.75           C  
ATOM   1286  CD1 PHE A  80      15.630  -6.574   6.133  1.00 51.75           C  
ATOM   1287  CD2 PHE A  80      13.870  -8.204   6.560  1.00 51.75           C  
ATOM   1288  CE1 PHE A  80      14.671  -5.551   6.174  1.00 51.75           C  
ATOM   1289  CE2 PHE A  80      12.910  -7.181   6.568  1.00 51.75           C  
ATOM   1290  CZ  PHE A  80      13.309  -5.856   6.343  1.00 51.75           C  
ATOM   1291  H   PHE A  80      16.554 -11.440   6.044  1.00 51.75           H  
ATOM   1292  HA  PHE A  80      15.219  -9.668   4.428  1.00 51.75           H  
ATOM   1293  HB2 PHE A  80      17.213  -8.623   6.432  1.00 51.75           H  
ATOM   1294  HB3 PHE A  80      15.971  -9.738   7.009  1.00 51.75           H  
ATOM   1295  HD1 PHE A  80      16.664  -6.336   5.927  1.00 51.75           H  
ATOM   1296  HD2 PHE A  80      13.532  -9.228   6.630  1.00 51.75           H  
ATOM   1297  HE1 PHE A  80      14.968  -4.525   6.014  1.00 51.75           H  
ATOM   1298  HE2 PHE A  80      11.861  -7.417   6.666  1.00 51.75           H  
ATOM   1299  HZ  PHE A  80      12.562  -5.078   6.290  1.00 51.75           H  
ATOM   1300  N   PHE A  81      18.479  -9.379   3.910  1.00 50.77           N  
ATOM   1301  CA  PHE A  81      19.470  -8.841   2.969  1.00 50.77           C  
ATOM   1302  C   PHE A  81      19.460  -9.520   1.596  1.00 50.77           C  
ATOM   1303  O   PHE A  81      20.070  -9.006   0.660  1.00 50.77           O  
ATOM   1304  CB  PHE A  81      20.871  -8.924   3.586  1.00 50.77           C  
ATOM   1305  CG  PHE A  81      21.244  -7.686   4.363  1.00 50.77           C  
ATOM   1306  CD1 PHE A  81      21.810  -6.589   3.687  1.00 50.77           C  
ATOM   1307  CD2 PHE A  81      20.996  -7.609   5.746  1.00 50.77           C  
ATOM   1308  CE1 PHE A  81      22.148  -5.424   4.395  1.00 50.77           C  
ATOM   1309  CE2 PHE A  81      21.337  -6.445   6.454  1.00 50.77           C  
ATOM   1310  CZ  PHE A  81      21.915  -5.353   5.780  1.00 50.77           C  
ATOM   1311  H   PHE A  81      18.755 -10.126   4.533  1.00 50.77           H  
ATOM   1312  HA  PHE A  81      19.243  -7.792   2.779  1.00 50.77           H  
ATOM   1313  HB2 PHE A  81      21.609  -9.044   2.793  1.00 50.77           H  
ATOM   1314  HB3 PHE A  81      20.952  -9.802   4.226  1.00 50.77           H  
ATOM   1315  HD1 PHE A  81      21.961  -6.633   2.619  1.00 50.77           H  
ATOM   1316  HD2 PHE A  81      20.508  -8.428   6.255  1.00 50.77           H  
ATOM   1317  HE1 PHE A  81      22.555  -4.573   3.871  1.00 50.77           H  
ATOM   1318  HE2 PHE A  81      21.115  -6.369   7.508  1.00 50.77           H  
ATOM   1319  HZ  PHE A  81      22.144  -4.446   6.318  1.00 50.77           H  
ATOM   1320  N   LYS A  82      18.837 -10.693   1.480  1.00 55.60           N  
ATOM   1321  CA  LYS A  82      18.690 -11.404   0.208  1.00 55.60           C  
ATOM   1322  C   LYS A  82      17.461 -10.961  -0.559  1.00 55.60           C  
ATOM   1323  O   LYS A  82      17.511 -10.969  -1.783  1.00 55.60           O  
ATOM   1324  CB  LYS A  82      18.619 -12.912   0.432  1.00 55.60           C  
ATOM   1325  CG  LYS A  82      20.006 -13.525   0.617  1.00 55.60           C  
ATOM   1326  CD  LYS A  82      19.830 -15.042   0.655  1.00 55.60           C  
ATOM   1327  CE  LYS A  82      21.175 -15.759   0.595  1.00 55.60           C  
ATOM   1328  NZ  LYS A  82      20.945 -17.218   0.478  1.00 55.60           N1+
ATOM   1329  H   LYS A  82      18.273 -11.005   2.258  1.00 55.60           H  
ATOM   1330  HA  LYS A  82      19.531 -11.173  -0.446  1.00 55.60           H  
ATOM   1331  HB2 LYS A  82      18.164 -13.360  -0.452  1.00 55.60           H  
ATOM   1332  HB3 LYS A  82      17.981 -13.147   1.284  1.00 55.60           H  
ATOM   1333  HG2 LYS A  82      20.639 -13.251  -0.227  1.00 55.60           H  
ATOM   1334  HG3 LYS A  82      20.456 -13.172   1.545  1.00 55.60           H  
ATOM   1335  HD2 LYS A  82      19.294 -15.317   1.563  1.00 55.60           H  
ATOM   1336  HD3 LYS A  82      19.234 -15.348  -0.205  1.00 55.60           H  
ATOM   1337  HE2 LYS A  82      21.744 -15.519   1.492  1.00 55.60           H  
ATOM   1338  HE3 LYS A  82      21.721 -15.392  -0.274  1.00 55.60           H  
ATOM   1339  HZ1 LYS A  82      20.408 -17.407  -0.355  1.00 55.60           H  
ATOM   1340  HZ2 LYS A  82      20.390 -17.553   1.254  1.00 55.60           H  
ATOM   1341  HZ3 LYS A  82      21.811 -17.735   0.421  1.00 55.60           H  
ATOM   1342  N   GLN A  83      16.396 -10.585   0.136  1.00 61.05           N  
ATOM   1343  CA  GLN A  83      15.220 -10.006  -0.487  1.00 61.05           C  
ATOM   1344  C   GLN A  83      15.443  -8.493  -0.603  1.00 61.05           C  
ATOM   1345  O   GLN A  83      15.416  -7.786   0.404  1.00 61.05           O  
ATOM   1346  CB  GLN A  83      13.979 -10.398   0.318  1.00 61.05           C  
ATOM   1347  CG  GLN A  83      13.583 -11.860   0.007  1.00 61.05           C  
ATOM   1348  CD  GLN A  83      13.002 -12.618   1.198  1.00 61.05           C  
ATOM   1349  NE2 GLN A  83      12.199 -13.635   0.972  1.00 61.05           N  
ATOM   1350  OE1 GLN A  83      13.361 -12.377   2.341  1.00 61.05           O  
ATOM   1351  H   GLN A  83      16.397 -10.675   1.142  1.00 61.05           H  
ATOM   1352  HA  GLN A  83      15.087 -10.441  -1.477  1.00 61.05           H  
ATOM   1353  HB2 GLN A  83      13.146  -9.749   0.050  1.00 61.05           H  
ATOM   1354  HB3 GLN A  83      14.188 -10.254   1.378  1.00 61.05           H  
ATOM   1355  HG2 GLN A  83      14.449 -12.429  -0.330  1.00 61.05           H  
ATOM   1356  HG3 GLN A  83      12.855 -11.859  -0.804  1.00 61.05           H  
ATOM   1357 HE21 GLN A  83      11.716 -14.030   1.766  1.00 61.05           H  
ATOM   1358 HE22 GLN A  83      11.783 -13.809   0.069  1.00 61.05           H  
ATOM   1359  N   PRO A  84      15.714  -7.964  -1.808  1.00 66.47           N  
ATOM   1360  CA  PRO A  84      15.899  -6.526  -1.991  1.00 66.47           C  
ATOM   1361  C   PRO A  84      14.674  -5.720  -1.532  1.00 66.47           C  
ATOM   1362  O   PRO A  84      14.853  -4.589  -1.086  1.00 66.47           O  
ATOM   1363  CB  PRO A  84      16.195  -6.344  -3.482  1.00 66.47           C  
ATOM   1364  CG  PRO A  84      15.580  -7.578  -4.140  1.00 66.47           C  
ATOM   1365  CD  PRO A  84      15.769  -8.657  -3.086  1.00 66.47           C  
ATOM   1366  HA  PRO A  84      16.757  -6.190  -1.408  1.00 66.47           H  
ATOM   1367  HB2 PRO A  84      15.769  -5.422  -3.879  1.00 66.47           H  
ATOM   1368  HB3 PRO A  84      17.274  -6.354  -3.638  1.00 66.47           H  
ATOM   1369  HG2 PRO A  84      14.516  -7.413  -4.305  1.00 66.47           H  
ATOM   1370  HG3 PRO A  84      16.079  -7.834  -5.074  1.00 66.47           H  
ATOM   1371  HD2 PRO A  84      16.751  -9.116  -3.213  1.00 66.47           H  
ATOM   1372  HD3 PRO A  84      14.978  -9.397  -3.197  1.00 66.47           H  
ATOM   1373  N   GLY A  85      13.473  -6.318  -1.570  1.00 62.64           N  
ATOM   1374  CA  GLY A  85      12.244  -5.747  -1.008  1.00 62.64           C  
ATOM   1375  C   GLY A  85      12.392  -5.421   0.476  1.00 62.64           C  
ATOM   1376  O   GLY A  85      12.308  -4.258   0.854  1.00 62.64           O  
ATOM   1377  H   GLY A  85      13.402  -7.244  -1.966  1.00 62.64           H  
ATOM   1378  HA2 GLY A  85      11.983  -4.832  -1.539  1.00 62.64           H  
ATOM   1379  HA3 GLY A  85      11.423  -6.457  -1.121  1.00 62.64           H  
ATOM   1380  N   CYS A  86      12.794  -6.402   1.286  1.00 67.24           N  
ATOM   1381  CA  CYS A  86      13.098  -6.195   2.698  1.00 67.24           C  
ATOM   1382  C   CYS A  86      14.154  -5.100   2.932  1.00 67.24           C  
ATOM   1383  O   CYS A  86      13.986  -4.242   3.792  1.00 67.24           O  
ATOM   1384  CB  CYS A  86      13.588  -7.524   3.266  1.00 67.24           C  
ATOM   1385  SG  CYS A  86      12.209  -8.627   3.669  1.00 67.24           S  
ATOM   1386  H   CYS A  86      12.785  -7.352   0.944  1.00 67.24           H  
ATOM   1387  HA  CYS A  86      12.192  -5.894   3.222  1.00 67.24           H  
ATOM   1388  HB2 CYS A  86      14.262  -8.018   2.567  1.00 67.24           H  
ATOM   1389  HB3 CYS A  86      14.149  -7.309   4.175  1.00 67.24           H  
ATOM   1390  HG  CYS A  86      11.336  -7.744   4.161  1.00 67.24           H  
ATOM   1391  N   VAL A  87      15.253  -5.061   2.169  1.00 68.88           N  
ATOM   1392  CA  VAL A  87      16.257  -3.987   2.330  1.00 68.88           C  
ATOM   1393  C   VAL A  87      15.666  -2.606   2.029  1.00 68.88           C  
ATOM   1394  O   VAL A  87      15.974  -1.642   2.740  1.00 68.88           O  
ATOM   1395  CB  VAL A  87      17.501  -4.216   1.454  1.00 68.88           C  
ATOM   1396  CG1 VAL A  87      18.565  -3.128   1.678  1.00 68.88           C  
ATOM   1397  CG2 VAL A  87      18.163  -5.560   1.772  1.00 68.88           C  
ATOM   1398  H   VAL A  87      15.374  -5.785   1.475  1.00 68.88           H  
ATOM   1399  HA  VAL A  87      16.572  -3.976   3.373  1.00 68.88           H  
ATOM   1400  HB  VAL A  87      17.217  -4.211   0.402  1.00 68.88           H  
ATOM   1401 HG11 VAL A  87      18.194  -2.162   1.333  1.00 68.88           H  
ATOM   1402 HG12 VAL A  87      19.463  -3.363   1.105  1.00 68.88           H  
ATOM   1403 HG13 VAL A  87      18.814  -3.060   2.737  1.00 68.88           H  
ATOM   1404 HG21 VAL A  87      17.493  -6.366   1.475  1.00 68.88           H  
ATOM   1405 HG22 VAL A  87      18.364  -5.633   2.841  1.00 68.88           H  
ATOM   1406 HG23 VAL A  87      19.088  -5.672   1.206  1.00 68.88           H  
ATOM   1407  N   MET A  88      14.831  -2.497   0.991  1.00 67.04           N  
ATOM   1408  CA  MET A  88      14.100  -1.264   0.691  1.00 67.04           C  
ATOM   1409  C   MET A  88      13.187  -0.873   1.850  1.00 67.04           C  
ATOM   1410  O   MET A  88      13.237   0.282   2.271  1.00 67.04           O  
ATOM   1411  CB  MET A  88      13.294  -1.392  -0.612  1.00 67.04           C  
ATOM   1412  CG  MET A  88      14.103  -0.860  -1.797  1.00 67.04           C  
ATOM   1413  SD  MET A  88      13.258  -0.865  -3.404  1.00 67.04           S  
ATOM   1414  CE  MET A  88      11.879   0.275  -3.093  1.00 67.04           C  
ATOM   1415  H   MET A  88      14.578  -3.328   0.478  1.00 67.04           H  
ATOM   1416  HA  MET A  88      14.817  -0.450   0.582  1.00 67.04           H  
ATOM   1417  HB2 MET A  88      12.384  -0.797  -0.524  1.00 67.04           H  
ATOM   1418  HB3 MET A  88      13.007  -2.427  -0.797  1.00 67.04           H  
ATOM   1419  HG2 MET A  88      14.408   0.164  -1.580  1.00 67.04           H  
ATOM   1420  HG3 MET A  88      15.002  -1.469  -1.889  1.00 67.04           H  
ATOM   1421  HE1 MET A  88      12.257   1.219  -2.702  1.00 67.04           H  
ATOM   1422  HE2 MET A  88      11.340   0.452  -4.024  1.00 67.04           H  
ATOM   1423  HE3 MET A  88      11.191  -0.169  -2.372  1.00 67.04           H  
ATOM   1424  N   ASP A  89      12.462  -1.828   2.420  1.00 72.30           N  
ATOM   1425  CA  ASP A  89      11.596  -1.623   3.579  1.00 72.30           C  
ATOM   1426  C   ASP A  89      12.358  -1.185   4.813  1.00 72.30           C  
ATOM   1427  O   ASP A  89      12.068  -0.144   5.383  1.00 72.30           O  
ATOM   1428  CB  ASP A  89      10.837  -2.916   3.875  1.00 72.30           C  
ATOM   1429  CG  ASP A  89       9.471  -2.935   3.200  1.00 72.30           C  
ATOM   1430  OD1 ASP A  89       9.007  -4.067   2.977  1.00 72.30           O  
ATOM   1431  OD2 ASP A  89       8.961  -1.849   2.818  1.00 72.30           O1-
ATOM   1432  H   ASP A  89      12.409  -2.734   1.977  1.00 72.30           H  
ATOM   1433  HA  ASP A  89      10.895  -0.816   3.367  1.00 72.30           H  
ATOM   1434  HB2 ASP A  89      10.710  -3.038   4.951  1.00 72.30           H  
ATOM   1435  HB3 ASP A  89      11.419  -3.773   3.535  1.00 72.30           H  
ATOM   1436  N   GLY A  90      13.437  -1.876   5.175  1.00 69.93           N  
ATOM   1437  CA  GLY A  90      14.309  -1.447   6.265  1.00 69.93           C  
ATOM   1438  C   GLY A  90      14.862  -0.032   6.048  1.00 69.93           C  
ATOM   1439  O   GLY A  90      14.998   0.746   6.994  1.00 69.93           O  
ATOM   1440  H   GLY A  90      13.617  -2.736   4.678  1.00 69.93           H  
ATOM   1441  HA2 GLY A  90      13.749  -1.473   7.200  1.00 69.93           H  
ATOM   1442  HA3 GLY A  90      15.149  -2.138   6.332  1.00 69.93           H  
ATOM   1443  N   THR A  91      15.156   0.337   4.801  1.00 72.32           N  
ATOM   1444  CA  THR A  91      15.620   1.688   4.466  1.00 72.32           C  
ATOM   1445  C   THR A  91      14.499   2.715   4.623  1.00 72.32           C  
ATOM   1446  O   THR A  91      14.712   3.743   5.266  1.00 72.32           O  
ATOM   1447  CB  THR A  91      16.216   1.742   3.054  1.00 72.32           C  
ATOM   1448  CG2 THR A  91      16.847   3.103   2.753  1.00 72.32           C  
ATOM   1449  OG1 THR A  91      17.243   0.784   2.936  1.00 72.32           O  
ATOM   1450  H   THR A  91      14.970  -0.320   4.058  1.00 72.32           H  
ATOM   1451  HA  THR A  91      16.409   1.963   5.167  1.00 72.32           H  
ATOM   1452  HB  THR A  91      15.446   1.533   2.311  1.00 72.32           H  
ATOM   1453  HG1 THR A  91      16.816  -0.075   2.894  1.00 72.32           H  
ATOM   1454 HG21 THR A  91      17.324   3.067   1.775  1.00 72.32           H  
ATOM   1455 HG22 THR A  91      16.078   3.876   2.737  1.00 72.32           H  
ATOM   1456 HG23 THR A  91      17.592   3.344   3.512  1.00 72.32           H  
ATOM   1457  N   LEU A  92      13.303   2.434   4.106  1.00 71.66           N  
ATOM   1458  CA  LEU A  92      12.100   3.242   4.309  1.00 71.66           C  
ATOM   1459  C   LEU A  92      11.787   3.391   5.804  1.00 71.66           C  
ATOM   1460  O   LEU A  92      11.634   4.527   6.261  1.00 71.66           O  
ATOM   1461  CB  LEU A  92      10.936   2.600   3.524  1.00 71.66           C  
ATOM   1462  CG  LEU A  92      10.777   3.206   2.118  1.00 71.66           C  
ATOM   1463  CD1 LEU A  92      10.283   2.178   1.106  1.00 71.66           C  
ATOM   1464  CD2 LEU A  92       9.786   4.374   2.158  1.00 71.66           C  
ATOM   1465  H   LEU A  92      13.182   1.551   3.629  1.00 71.66           H  
ATOM   1466  HA  LEU A  92      12.275   4.248   3.924  1.00 71.66           H  
ATOM   1467  HB2 LEU A  92      10.004   2.721   4.074  1.00 71.66           H  
ATOM   1468  HB3 LEU A  92      11.103   1.526   3.445  1.00 71.66           H  
ATOM   1469  HG  LEU A  92      11.741   3.576   1.767  1.00 71.66           H  
ATOM   1470 HD11 LEU A  92      11.000   1.360   1.037  1.00 71.66           H  
ATOM   1471 HD12 LEU A  92       9.332   1.758   1.434  1.00 71.66           H  
ATOM   1472 HD13 LEU A  92      10.163   2.632   0.123  1.00 71.66           H  
ATOM   1473 HD21 LEU A  92       9.707   4.821   1.167  1.00 71.66           H  
ATOM   1474 HD22 LEU A  92       8.805   4.006   2.461  1.00 71.66           H  
ATOM   1475 HD23 LEU A  92      10.127   5.124   2.871  1.00 71.66           H  
ATOM   1476  N   ALA A  93      11.828   2.281   6.555  1.00 71.90           N  
ATOM   1477  CA  ALA A  93      11.689   2.138   8.006  1.00 71.90           C  
ATOM   1478  C   ALA A  93      12.597   3.121   8.768  1.00 71.90           C  
ATOM   1479  O   ALA A  93      12.160   3.865   9.648  1.00 71.90           O  
ATOM   1480  CB  ALA A  93      11.922   0.695   8.447  1.00 71.90           C  
ATOM   1481  H   ALA A  93      11.892   1.413   6.042  1.00 71.90           H  
ATOM   1482  HA  ALA A  93      10.641   2.265   8.276  1.00 71.90           H  
ATOM   1483  HB1 ALA A  93      11.692   0.596   9.507  1.00 71.90           H  
ATOM   1484  HB2 ALA A  93      11.264   0.030   7.887  1.00 71.90           H  
ATOM   1485  HB3 ALA A  93      12.959   0.398   8.282  1.00 71.90           H  
ATOM   1486  N   ILE A  94      13.878   3.167   8.403  1.00 73.46           N  
ATOM   1487  CA  ILE A  94      14.849   4.089   8.999  1.00 73.46           C  
ATOM   1488  C   ILE A  94      14.573   5.532   8.566  1.00 73.46           C  
ATOM   1489  O   ILE A  94      14.592   6.437   9.404  1.00 73.46           O  
ATOM   1490  CB  ILE A  94      16.280   3.632   8.643  1.00 73.46           C  
ATOM   1491  CG1 ILE A  94      16.601   2.292   9.346  1.00 73.46           C  
ATOM   1492  CG2 ILE A  94      17.322   4.693   9.049  1.00 73.46           C  
ATOM   1493  CD1 ILE A  94      17.821   1.573   8.757  1.00 73.46           C  
ATOM   1494  H   ILE A  94      14.184   2.514   7.696  1.00 73.46           H  
ATOM   1495  HA  ILE A  94      14.741   4.057  10.084  1.00 73.46           H  
ATOM   1496  HB  ILE A  94      16.338   3.488   7.564  1.00 73.46           H  
ATOM   1497 HG12 ILE A  94      16.769   2.469  10.408  1.00 73.46           H  
ATOM   1498 HG13 ILE A  94      15.753   1.611   9.265  1.00 73.46           H  
ATOM   1499 HG21 ILE A  94      18.331   4.334   8.846  1.00 73.46           H  
ATOM   1500 HG22 ILE A  94      17.226   4.927  10.110  1.00 73.46           H  
ATOM   1501 HG23 ILE A  94      17.179   5.600   8.462  1.00 73.46           H  
ATOM   1502 HD11 ILE A  94      18.733   2.141   8.941  1.00 73.46           H  
ATOM   1503 HD12 ILE A  94      17.921   0.595   9.227  1.00 73.46           H  
ATOM   1504 HD13 ILE A  94      17.687   1.433   7.685  1.00 73.46           H  
ATOM   1505  N   VAL A  95      14.297   5.762   7.277  1.00 71.90           N  
ATOM   1506  CA  VAL A  95      14.064   7.103   6.725  1.00 71.90           C  
ATOM   1507  C   VAL A  95      12.887   7.782   7.405  1.00 71.90           C  
ATOM   1508  O   VAL A  95      13.046   8.934   7.812  1.00 71.90           O  
ATOM   1509  CB  VAL A  95      13.887   7.071   5.193  1.00 71.90           C  
ATOM   1510  CG1 VAL A  95      13.337   8.389   4.622  1.00 71.90           C  
ATOM   1511  CG2 VAL A  95      15.243   6.834   4.514  1.00 71.90           C  
ATOM   1512  H   VAL A  95      14.262   4.973   6.647  1.00 71.90           H  
ATOM   1513  HA  VAL A  95      14.938   7.716   6.943  1.00 71.90           H  
ATOM   1514  HB  VAL A  95      13.205   6.266   4.921  1.00 71.90           H  
ATOM   1515 HG11 VAL A  95      12.310   8.543   4.951  1.00 71.90           H  
ATOM   1516 HG12 VAL A  95      13.330   8.339   3.533  1.00 71.90           H  
ATOM   1517 HG13 VAL A  95      13.954   9.229   4.943  1.00 71.90           H  
ATOM   1518 HG21 VAL A  95      15.739   5.961   4.940  1.00 71.90           H  
ATOM   1519 HG22 VAL A  95      15.892   7.699   4.651  1.00 71.90           H  
ATOM   1520 HG23 VAL A  95      15.092   6.657   3.450  1.00 71.90           H  
ATOM   1521  N   ALA A  96      11.738   7.126   7.602  1.00 70.80           N  
ATOM   1522  CA  ALA A  96      10.658   7.818   8.298  1.00 70.80           C  
ATOM   1523  C   ALA A  96      10.806   7.851   9.813  1.00 70.80           C  
ATOM   1524  O   ALA A  96      10.251   8.763  10.408  1.00 70.80           O  
ATOM   1525  CB  ALA A  96       9.278   7.382   7.887  1.00 70.80           C  
ATOM   1526  H   ALA A  96      11.614   6.187   7.251  1.00 70.80           H  
ATOM   1527  HA  ALA A  96      10.697   8.861   7.981  1.00 70.80           H  
ATOM   1528  HB1 ALA A  96       8.612   8.245   7.898  1.00 70.80           H  
ATOM   1529  HB2 ALA A  96       9.291   6.977   6.876  1.00 70.80           H  
ATOM   1530  HB3 ALA A  96       8.909   6.699   8.652  1.00 70.80           H  
ATOM   1531  N   LEU A  97      11.603   6.983  10.444  1.00 70.30           N  
ATOM   1532  CA  LEU A  97      12.004   7.188  11.842  1.00 70.30           C  
ATOM   1533  C   LEU A  97      12.820   8.484  11.979  1.00 70.30           C  
ATOM   1534  O   LEU A  97      12.567   9.299  12.867  1.00 70.30           O  
ATOM   1535  CB  LEU A  97      12.784   5.952  12.335  1.00 70.30           C  
ATOM   1536  CG  LEU A  97      12.248   5.374  13.656  1.00 70.30           C  
ATOM   1537  CD1 LEU A  97      12.561   3.880  13.743  1.00 70.30           C  
ATOM   1538  CD2 LEU A  97      12.879   6.075  14.861  1.00 70.30           C  
ATOM   1539  H   LEU A  97      11.993   6.207   9.928  1.00 70.30           H  
ATOM   1540  HA  LEU A  97      11.099   7.309  12.438  1.00 70.30           H  
ATOM   1541  HB2 LEU A  97      13.845   6.179  12.427  1.00 70.30           H  
ATOM   1542  HB3 LEU A  97      12.705   5.169  11.581  1.00 70.30           H  
ATOM   1543  HG  LEU A  97      11.165   5.490  13.700  1.00 70.30           H  
ATOM   1544 HD11 LEU A  97      12.177   3.477  14.679  1.00 70.30           H  
ATOM   1545 HD12 LEU A  97      13.637   3.719  13.686  1.00 70.30           H  
ATOM   1546 HD13 LEU A  97      12.079   3.361  12.914  1.00 70.30           H  
ATOM   1547 HD21 LEU A  97      12.462   5.664  15.781  1.00 70.30           H  
ATOM   1548 HD22 LEU A  97      13.960   5.937  14.855  1.00 70.30           H  
ATOM   1549 HD23 LEU A  97      12.648   7.139  14.820  1.00 70.30           H  
ATOM   1550  N   ILE A  98      13.749   8.727  11.048  1.00 73.71           N  
ATOM   1551  CA  ILE A  98      14.509   9.983  10.966  1.00 73.71           C  
ATOM   1552  C   ILE A  98      13.571  11.163  10.685  1.00 73.71           C  
ATOM   1553  O   ILE A  98      13.647  12.184  11.369  1.00 73.71           O  
ATOM   1554  CB  ILE A  98      15.628   9.875   9.903  1.00 73.71           C  
ATOM   1555  CG1 ILE A  98      16.705   8.860  10.345  1.00 73.71           C  
ATOM   1556  CG2 ILE A  98      16.274  11.249   9.639  1.00 73.71           C  
ATOM   1557  CD1 ILE A  98      17.672   8.468   9.220  1.00 73.71           C  
ATOM   1558  H   ILE A  98      13.918   8.011  10.355  1.00 73.71           H  
ATOM   1559  HA  ILE A  98      14.972  10.170  11.934  1.00 73.71           H  
ATOM   1560  HB  ILE A  98      15.192   9.524   8.967  1.00 73.71           H  
ATOM   1561 HG12 ILE A  98      16.228   7.945  10.697  1.00 73.71           H  
ATOM   1562 HG13 ILE A  98      17.274   9.272  11.178  1.00 73.71           H  
ATOM   1563 HG21 ILE A  98      15.548  11.912   9.169  1.00 73.71           H  
ATOM   1564 HG22 ILE A  98      17.109  11.157   8.944  1.00 73.71           H  
ATOM   1565 HG23 ILE A  98      16.624  11.687  10.573  1.00 73.71           H  
ATOM   1566 HD11 ILE A  98      18.315   7.660   9.569  1.00 73.71           H  
ATOM   1567 HD12 ILE A  98      17.113   8.123   8.350  1.00 73.71           H  
ATOM   1568 HD13 ILE A  98      18.306   9.309   8.939  1.00 73.71           H  
ATOM   1569  N   LEU A  99      12.674  11.033   9.703  1.00 71.56           N  
ATOM   1570  CA  LEU A  99      11.711  12.076   9.347  1.00 71.56           C  
ATOM   1571  C   LEU A  99      10.787  12.397  10.529  1.00 71.56           C  
ATOM   1572  O   LEU A  99      10.550  13.564  10.823  1.00 71.56           O  
ATOM   1573  CB  LEU A  99      10.900  11.635   8.111  1.00 71.56           C  
ATOM   1574  CG  LEU A  99      10.654  12.775   7.110  1.00 71.56           C  
ATOM   1575  CD1 LEU A  99      11.724  12.787   6.018  1.00 71.56           C  
ATOM   1576  CD2 LEU A  99       9.279  12.660   6.456  1.00 71.56           C  
ATOM   1577  H   LEU A  99      12.689  10.183   9.157  1.00 71.56           H  
ATOM   1578  HA  LEU A  99      12.274  12.978   9.107  1.00 71.56           H  
ATOM   1579  HB2 LEU A  99       9.949  11.217   8.442  1.00 71.56           H  
ATOM   1580  HB3 LEU A  99      11.428  10.844   7.578  1.00 71.56           H  
ATOM   1581  HG  LEU A  99      10.709  13.732   7.629  1.00 71.56           H  
ATOM   1582 HD11 LEU A  99      11.673  11.866   5.437  1.00 71.56           H  
ATOM   1583 HD12 LEU A  99      11.563  13.635   5.352  1.00 71.56           H  
ATOM   1584 HD13 LEU A  99      12.712  12.867   6.471  1.00 71.56           H  
ATOM   1585 HD21 LEU A  99       9.127  13.484   5.761  1.00 71.56           H  
ATOM   1586 HD22 LEU A  99       8.505  12.695   7.223  1.00 71.56           H  
ATOM   1587 HD23 LEU A  99       9.203  11.715   5.917  1.00 71.56           H  
ATOM   1588  N   GLN A 100      10.325  11.374  11.249  1.00 71.43           N  
ATOM   1589  CA  GLN A 100       9.508  11.490  12.448  1.00 71.43           C  
ATOM   1590  C   GLN A 100      10.247  12.279  13.527  1.00 71.43           C  
ATOM   1591  O   GLN A 100       9.714  13.287  13.974  1.00 71.43           O  
ATOM   1592  CB  GLN A 100       9.105  10.088  12.916  1.00 71.43           C  
ATOM   1593  CG  GLN A 100       8.186  10.108  14.137  1.00 71.43           C  
ATOM   1594  CD  GLN A 100       7.862   8.709  14.635  1.00 71.43           C  
ATOM   1595  NE2 GLN A 100       7.181   8.610  15.749  1.00 71.43           N  
ATOM   1596  OE1 GLN A 100       8.227   7.690  14.073  1.00 71.43           O  
ATOM   1597  H   GLN A 100      10.545  10.438  10.938  1.00 71.43           H  
ATOM   1598  HA  GLN A 100       8.600  12.040  12.197  1.00 71.43           H  
ATOM   1599  HB2 GLN A 100      10.000   9.512  13.155  1.00 71.43           H  
ATOM   1600  HB3 GLN A 100       8.571   9.587  12.109  1.00 71.43           H  
ATOM   1601  HG2 GLN A 100       7.256  10.618  13.883  1.00 71.43           H  
ATOM   1602  HG3 GLN A 100       8.672  10.647  14.950  1.00 71.43           H  
ATOM   1603 HE21 GLN A 100       7.029   7.672  16.090  1.00 71.43           H  
ATOM   1604 HE22 GLN A 100       6.943   9.437  16.277  1.00 71.43           H  
ATOM   1605  N   VAL A 101      11.487  11.916  13.873  1.00 70.41           N  
ATOM   1606  CA  VAL A 101      12.296  12.651  14.867  1.00 70.41           C  
ATOM   1607  C   VAL A 101      12.569  14.100  14.426  1.00 70.41           C  
ATOM   1608  O   VAL A 101      12.539  15.026  15.242  1.00 70.41           O  
ATOM   1609  CB  VAL A 101      13.616  11.895  15.135  1.00 70.41           C  
ATOM   1610  CG1 VAL A 101      14.593  12.688  16.017  1.00 70.41           C  
ATOM   1611  CG2 VAL A 101      13.350  10.564  15.853  1.00 70.41           C  
ATOM   1612  H   VAL A 101      11.867  11.073  13.467  1.00 70.41           H  
ATOM   1613  HA  VAL A 101      11.736  12.703  15.800  1.00 70.41           H  
ATOM   1614  HB  VAL A 101      14.108  11.688  14.185  1.00 70.41           H  
ATOM   1615 HG11 VAL A 101      15.460  12.070  16.252  1.00 70.41           H  
ATOM   1616 HG12 VAL A 101      14.096  12.979  16.943  1.00 70.41           H  
ATOM   1617 HG13 VAL A 101      14.939  13.577  15.492  1.00 70.41           H  
ATOM   1618 HG21 VAL A 101      12.918  10.751  16.836  1.00 70.41           H  
ATOM   1619 HG22 VAL A 101      12.647   9.954  15.285  1.00 70.41           H  
ATOM   1620 HG23 VAL A 101      14.278  10.005  15.961  1.00 70.41           H  
ATOM   1621  N   LEU A 102      12.813  14.334  13.132  1.00 68.17           N  
ATOM   1622  CA  LEU A 102      13.037  15.678  12.586  1.00 68.17           C  
ATOM   1623  C   LEU A 102      11.761  16.541  12.592  1.00 68.17           C  
ATOM   1624  O   LEU A 102      11.844  17.746  12.843  1.00 68.17           O  
ATOM   1625  CB  LEU A 102      13.614  15.564  11.162  1.00 68.17           C  
ATOM   1626  CG  LEU A 102      15.090  15.124  11.096  1.00 68.17           C  
ATOM   1627  CD1 LEU A 102      15.464  14.817   9.647  1.00 68.17           C  
ATOM   1628  CD2 LEU A 102      16.039  16.220  11.596  1.00 68.17           C  
ATOM   1629  H   LEU A 102      12.851  13.542  12.507  1.00 68.17           H  
ATOM   1630  HA  LEU A 102      13.754  16.195  13.223  1.00 68.17           H  
ATOM   1631  HB2 LEU A 102      13.004  14.857  10.601  1.00 68.17           H  
ATOM   1632  HB3 LEU A 102      13.525  16.532  10.669  1.00 68.17           H  
ATOM   1633  HG  LEU A 102      15.242  14.228  11.698  1.00 68.17           H  
ATOM   1634 HD11 LEU A 102      15.392  15.716   9.035  1.00 68.17           H  
ATOM   1635 HD12 LEU A 102      16.480  14.425   9.603  1.00 68.17           H  
ATOM   1636 HD13 LEU A 102      14.783  14.064   9.251  1.00 68.17           H  
ATOM   1637 HD21 LEU A 102      15.884  17.137  11.029  1.00 68.17           H  
ATOM   1638 HD22 LEU A 102      15.864  16.407  12.656  1.00 68.17           H  
ATOM   1639 HD23 LEU A 102      17.068  15.887  11.471  1.00 68.17           H  
ATOM   1640  N   LEU A 103      10.589  15.957  12.329  1.00 67.16           N  
ATOM   1641  CA  LEU A 103       9.303  16.665  12.269  1.00 67.16           C  
ATOM   1642  C   LEU A 103       8.561  16.742  13.601  1.00 67.16           C  
ATOM   1643  O   LEU A 103       7.756  17.658  13.771  1.00 67.16           O  
ATOM   1644  CB  LEU A 103       8.410  16.048  11.182  1.00 67.16           C  
ATOM   1645  CG  LEU A 103       8.769  16.594   9.784  1.00 67.16           C  
ATOM   1646  CD1 LEU A 103       9.206  15.513   8.806  1.00 67.16           C  
ATOM   1647  CD2 LEU A 103       7.634  17.449   9.212  1.00 67.16           C  
ATOM   1648  H   LEU A 103      10.595  14.973  12.103  1.00 67.16           H  
ATOM   1649  HA  LEU A 103       9.495  17.702  11.999  1.00 67.16           H  
ATOM   1650  HB2 LEU A 103       8.481  14.960  11.219  1.00 67.16           H  
ATOM   1651  HB3 LEU A 103       7.371  16.295  11.399  1.00 67.16           H  
ATOM   1652  HG  LEU A 103       9.617  17.273   9.873  1.00 67.16           H  
ATOM   1653 HD11 LEU A 103      10.271  15.351   8.972  1.00 67.16           H  
ATOM   1654 HD12 LEU A 103       8.703  14.561   8.977  1.00 67.16           H  
ATOM   1655 HD13 LEU A 103       9.059  15.831   7.774  1.00 67.16           H  
ATOM   1656 HD21 LEU A 103       7.938  17.862   8.250  1.00 67.16           H  
ATOM   1657 HD22 LEU A 103       6.729  16.861   9.063  1.00 67.16           H  
ATOM   1658 HD23 LEU A 103       7.418  18.269   9.897  1.00 67.16           H  
ATOM   1659  N   GLU A 104       8.858  15.872  14.564  1.00 63.31           N  
ATOM   1660  CA  GLU A 104       8.352  15.958  15.940  1.00 63.31           C  
ATOM   1661  C   GLU A 104       8.705  17.318  16.560  1.00 63.31           C  
ATOM   1662  O   GLU A 104       7.868  17.960  17.192  1.00 63.31           O  
ATOM   1663  CB  GLU A 104       8.915  14.768  16.732  1.00 63.31           C  
ATOM   1664  CG  GLU A 104       8.175  14.450  18.036  1.00 63.31           C  
ATOM   1665  CD  GLU A 104       8.574  13.066  18.587  1.00 63.31           C  
ATOM   1666  OE1 GLU A 104       7.726  12.442  19.268  1.00 63.31           O  
ATOM   1667  OE2 GLU A 104       9.725  12.644  18.333  1.00 63.31           O1-
ATOM   1668  H   GLU A 104       9.441  15.080  14.337  1.00 63.31           H  
ATOM   1669  HA  GLU A 104       7.264  15.878  15.930  1.00 63.31           H  
ATOM   1670  HB2 GLU A 104       8.810  13.877  16.114  1.00 63.31           H  
ATOM   1671  HB3 GLU A 104       9.974  14.930  16.930  1.00 63.31           H  
ATOM   1672  HG2 GLU A 104       8.408  15.221  18.770  1.00 63.31           H  
ATOM   1673  HG3 GLU A 104       7.101  14.477  17.851  1.00 63.31           H  
ATOM   1674  N   LYS A 105       9.888  17.857  16.230  1.00 63.09           N  
ATOM   1675  CA  LYS A 105      10.289  19.227  16.596  1.00 63.09           C  
ATOM   1676  C   LYS A 105       9.459  20.337  15.942  1.00 63.09           C  
ATOM   1677  O   LYS A 105       9.444  21.448  16.462  1.00 63.09           O  
ATOM   1678  CB  LYS A 105      11.772  19.442  16.270  1.00 63.09           C  
ATOM   1679  CG  LYS A 105      12.675  18.795  17.323  1.00 63.09           C  
ATOM   1680  CD  LYS A 105      14.135  19.190  17.077  1.00 63.09           C  
ATOM   1681  CE  LYS A 105      15.006  18.623  18.198  1.00 63.09           C  
ATOM   1682  NZ  LYS A 105      16.434  18.973  18.008  1.00 63.09           N1+
ATOM   1683  H   LYS A 105      10.522  17.276  15.700  1.00 63.09           H  
ATOM   1684  HA  LYS A 105      10.133  19.354  17.668  1.00 63.09           H  
ATOM   1685  HB2 LYS A 105      11.975  20.514  16.263  1.00 63.09           H  
ATOM   1686  HB3 LYS A 105      12.000  19.046  15.282  1.00 63.09           H  
ATOM   1687  HG2 LYS A 105      12.377  19.140  18.313  1.00 63.09           H  
ATOM   1688  HG3 LYS A 105      12.575  17.711  17.278  1.00 63.09           H  
ATOM   1689  HD2 LYS A 105      14.453  18.789  16.114  1.00 63.09           H  
ATOM   1690  HD3 LYS A 105      14.218  20.277  17.063  1.00 63.09           H  
ATOM   1691  HE2 LYS A 105      14.642  19.008  19.151  1.00 63.09           H  
ATOM   1692  HE3 LYS A 105      14.881  17.541  18.212  1.00 63.09           H  
ATOM   1693  HZ1 LYS A 105      16.766  18.597  17.131  1.00 63.09           H  
ATOM   1694  HZ2 LYS A 105      16.557  19.975  18.007  1.00 63.09           H  
ATOM   1695  HZ3 LYS A 105      16.989  18.575  18.752  1.00 63.09           H  
ATOM   1696  N   LYS A 106       8.795  20.080  14.811  1.00 64.44           N  
ATOM   1697  CA  LYS A 106       7.960  21.069  14.104  1.00 64.44           C  
ATOM   1698  C   LYS A 106       6.481  21.021  14.495  1.00 64.44           C  
ATOM   1699  O   LYS A 106       5.721  21.852  14.009  1.00 64.44           O  
ATOM   1700  CB  LYS A 106       8.167  20.974  12.581  1.00 64.44           C  
ATOM   1701  CG  LYS A 106       9.459  21.675  12.131  1.00 64.44           C  
ATOM   1702  CD  LYS A 106       9.500  21.779  10.599  1.00 64.44           C  
ATOM   1703  CE  LYS A 106      10.716  22.585  10.129  1.00 64.44           C  
ATOM   1704  NZ  LYS A 106      10.732  22.717   8.650  1.00 64.44           N1+
ATOM   1705  H   LYS A 106       8.786  19.124  14.487  1.00 64.44           H  
ATOM   1706  HA  LYS A 106       8.269  22.068  14.415  1.00 64.44           H  
ATOM   1707  HB2 LYS A 106       8.176  19.930  12.267  1.00 64.44           H  
ATOM   1708  HB3 LYS A 106       7.332  21.466  12.082  1.00 64.44           H  
ATOM   1709  HG2 LYS A 106       9.487  22.680  12.551  1.00 64.44           H  
ATOM   1710  HG3 LYS A 106      10.324  21.116  12.487  1.00 64.44           H  
ATOM   1711  HD2 LYS A 106       8.591  22.272  10.254  1.00 64.44           H  
ATOM   1712  HD3 LYS A 106       9.537  20.774  10.178  1.00 64.44           H  
ATOM   1713  HE2 LYS A 106      11.620  22.081  10.475  1.00 64.44           H  
ATOM   1714  HE3 LYS A 106      10.680  23.570  10.595  1.00 64.44           H  
ATOM   1715  HZ1 LYS A 106      11.532  23.253   8.343  1.00 64.44           H  
ATOM   1716  HZ2 LYS A 106      10.777  21.805   8.215  1.00 64.44           H  
ATOM   1717  HZ3 LYS A 106       9.893  23.175   8.326  1.00 64.44           H  
ATOM   1718  N   GLY A 107       6.061  20.096  15.363  1.00 60.19           N  
ATOM   1719  CA  GLY A 107       4.722  20.049  15.964  1.00 60.19           C  
ATOM   1720  C   GLY A 107       3.591  19.702  14.990  1.00 60.19           C  
ATOM   1721  O   GLY A 107       3.001  18.632  15.073  1.00 60.19           O  
ATOM   1722  H   GLY A 107       6.739  19.429  15.701  1.00 60.19           H  
ATOM   1723  HA2 GLY A 107       4.500  21.017  16.413  1.00 60.19           H  
ATOM   1724  HA3 GLY A 107       4.722  19.302  16.758  1.00 60.19           H  
ATOM   1725  N   THR A 108       3.276  20.582  14.043  1.00 59.21           N  
ATOM   1726  CA  THR A 108       2.133  20.427  13.129  1.00 59.21           C  
ATOM   1727  C   THR A 108       2.386  19.374  12.054  1.00 59.21           C  
ATOM   1728  O   THR A 108       1.471  18.673  11.629  1.00 59.21           O  
ATOM   1729  CB  THR A 108       1.796  21.765  12.448  1.00 59.21           C  
ATOM   1730  CG2 THR A 108       0.290  21.931  12.266  1.00 59.21           C  
ATOM   1731  OG1 THR A 108       2.245  22.873  13.193  1.00 59.21           O  
ATOM   1732  H   THR A 108       3.799  21.445  13.999  1.00 59.21           H  
ATOM   1733  HA  THR A 108       1.270  20.096  13.708  1.00 59.21           H  
ATOM   1734  HB  THR A 108       2.296  21.811  11.481  1.00 59.21           H  
ATOM   1735  HG1 THR A 108       1.567  23.091  13.836  1.00 59.21           H  
ATOM   1736 HG21 THR A 108      -0.211  21.942  13.234  1.00 59.21           H  
ATOM   1737 HG22 THR A 108       0.086  22.865  11.742  1.00 59.21           H  
ATOM   1738 HG23 THR A 108      -0.103  21.105  11.674  1.00 59.21           H  
ATOM   1739  N   GLY A 109       3.643  19.235  11.632  1.00 63.29           N  
ATOM   1740  CA  GLY A 109       4.044  18.216  10.664  1.00 63.29           C  
ATOM   1741  C   GLY A 109       4.081  16.808  11.247  1.00 63.29           C  
ATOM   1742  O   GLY A 109       3.963  15.858  10.483  1.00 63.29           O  
ATOM   1743  H   GLY A 109       4.347  19.843  12.027  1.00 63.29           H  
ATOM   1744  HA2 GLY A 109       5.038  18.455  10.283  1.00 63.29           H  
ATOM   1745  HA3 GLY A 109       3.343  18.207   9.830  1.00 63.29           H  
ATOM   1746  N   PHE A 110       4.191  16.663  12.573  1.00 63.62           N  
ATOM   1747  CA  PHE A 110       4.308  15.355  13.214  1.00 63.62           C  
ATOM   1748  C   PHE A 110       3.130  14.460  12.856  1.00 63.62           C  
ATOM   1749  O   PHE A 110       3.331  13.375  12.337  1.00 63.62           O  
ATOM   1750  CB  PHE A 110       4.416  15.519  14.732  1.00 63.62           C  
ATOM   1751  CG  PHE A 110       4.620  14.205  15.463  1.00 63.62           C  
ATOM   1752  CD1 PHE A 110       3.578  13.638  16.222  1.00 63.62           C  
ATOM   1753  CD2 PHE A 110       5.863  13.548  15.388  1.00 63.62           C  
ATOM   1754  CE1 PHE A 110       3.795  12.448  16.941  1.00 63.62           C  
ATOM   1755  CE2 PHE A 110       6.086  12.374  16.126  1.00 63.62           C  
ATOM   1756  CZ  PHE A 110       5.055  11.827  16.910  1.00 63.62           C  
ATOM   1757  H   PHE A 110       4.215  17.483  13.163  1.00 63.62           H  
ATOM   1758  HA  PHE A 110       5.212  14.864  12.853  1.00 63.62           H  
ATOM   1759  HB2 PHE A 110       3.515  15.999  15.111  1.00 63.62           H  
ATOM   1760  HB3 PHE A 110       5.256  16.176  14.956  1.00 63.62           H  
ATOM   1761  HD1 PHE A 110       2.612  14.118  16.275  1.00 63.62           H  
ATOM   1762  HD2 PHE A 110       6.664  13.954  14.789  1.00 63.62           H  
ATOM   1763  HE1 PHE A 110       3.005  12.025  17.544  1.00 63.62           H  
ATOM   1764  HE2 PHE A 110       7.064  11.916  16.131  1.00 63.62           H  
ATOM   1765  HZ  PHE A 110       5.236  10.946  17.506  1.00 63.62           H  
ATOM   1766  N   ILE A 111       1.901  14.943  13.018  1.00 66.12           N  
ATOM   1767  CA  ILE A 111       0.712  14.118  12.781  1.00 66.12           C  
ATOM   1768  C   ILE A 111       0.600  13.727  11.305  1.00 66.12           C  
ATOM   1769  O   ILE A 111       0.240  12.596  10.996  1.00 66.12           O  
ATOM   1770  CB  ILE A 111      -0.565  14.828  13.264  1.00 66.12           C  
ATOM   1771  CG1 ILE A 111      -0.374  15.424  14.677  1.00 66.12           C  
ATOM   1772  CG2 ILE A 111      -1.726  13.818  13.297  1.00 66.12           C  
ATOM   1773  CD1 ILE A 111      -1.586  16.209  15.163  1.00 66.12           C  
ATOM   1774  H   ILE A 111       1.791  15.859  13.430  1.00 66.12           H  
ATOM   1775  HA  ILE A 111       0.820  13.198  13.353  1.00 66.12           H  
ATOM   1776  HB  ILE A 111      -0.803  15.633  12.569  1.00 66.12           H  
ATOM   1777 HG12 ILE A 111       0.460  16.126  14.682  1.00 66.12           H  
ATOM   1778 HG13 ILE A 111      -0.154  14.629  15.389  1.00 66.12           H  
ATOM   1779 HG21 ILE A 111      -1.586  13.122  14.123  1.00 66.12           H  
ATOM   1780 HG22 ILE A 111      -2.677  14.332  13.438  1.00 66.12           H  
ATOM   1781 HG23 ILE A 111      -1.782  13.222  12.386  1.00 66.12           H  
ATOM   1782 HD11 ILE A 111      -2.416  15.528  15.347  1.00 66.12           H  
ATOM   1783 HD12 ILE A 111      -1.862  16.952  14.415  1.00 66.12           H  
ATOM   1784 HD13 ILE A 111      -1.337  16.713  16.096  1.00 66.12           H  
ATOM   1785  N   VAL A 112       0.965  14.623  10.382  1.00 69.32           N  
ATOM   1786  CA  VAL A 112       0.945  14.279   8.956  1.00 69.32           C  
ATOM   1787  C   VAL A 112       2.015  13.245   8.619  1.00 69.32           C  
ATOM   1788  O   VAL A 112       1.733  12.309   7.884  1.00 69.32           O  
ATOM   1789  CB  VAL A 112       1.072  15.502   8.038  1.00 69.32           C  
ATOM   1790  CG1 VAL A 112       0.924  15.016   6.589  1.00 69.32           C  
ATOM   1791  CG2 VAL A 112      -0.011  16.546   8.340  1.00 69.32           C  
ATOM   1792  H   VAL A 112       1.320  15.521  10.677  1.00 69.32           H  
ATOM   1793  HA  VAL A 112      -0.016  13.809   8.745  1.00 69.32           H  
ATOM   1794  HB  VAL A 112       2.048  15.970   8.166  1.00 69.32           H  
ATOM   1795 HG11 VAL A 112       1.908  14.779   6.183  1.00 69.32           H  
ATOM   1796 HG12 VAL A 112       0.294  14.129   6.534  1.00 69.32           H  
ATOM   1797 HG13 VAL A 112       0.440  15.765   5.965  1.00 69.32           H  
ATOM   1798 HG21 VAL A 112      -0.997  16.085   8.271  1.00 69.32           H  
ATOM   1799 HG22 VAL A 112       0.127  16.956   9.340  1.00 69.32           H  
ATOM   1800 HG23 VAL A 112       0.048  17.366   7.623  1.00 69.32           H  
ATOM   1801  N   VAL A 113       3.214  13.364   9.186  1.00 68.44           N  
ATOM   1802  CA  VAL A 113       4.306  12.401   8.981  1.00 68.44           C  
ATOM   1803  C   VAL A 113       3.970  11.052   9.598  1.00 68.44           C  
ATOM   1804  O   VAL A 113       4.159  10.029   8.955  1.00 68.44           O  
ATOM   1805  CB  VAL A 113       5.601  12.947   9.586  1.00 68.44           C  
ATOM   1806  CG1 VAL A 113       6.763  11.945   9.583  1.00 68.44           C  
ATOM   1807  CG2 VAL A 113       6.034  14.182   8.800  1.00 68.44           C  
ATOM   1808  H   VAL A 113       3.383  14.151   9.797  1.00 68.44           H  
ATOM   1809  HA  VAL A 113       4.459  12.241   7.915  1.00 68.44           H  
ATOM   1810  HB  VAL A 113       5.413  13.246  10.617  1.00 68.44           H  
ATOM   1811 HG11 VAL A 113       7.683  12.439   9.897  1.00 68.44           H  
ATOM   1812 HG12 VAL A 113       6.562  11.130  10.278  1.00 68.44           H  
ATOM   1813 HG13 VAL A 113       6.896  11.529   8.585  1.00 68.44           H  
ATOM   1814 HG21 VAL A 113       5.189  14.810   8.518  1.00 68.44           H  
ATOM   1815 HG22 VAL A 113       6.669  14.759   9.472  1.00 68.44           H  
ATOM   1816 HG23 VAL A 113       6.569  13.896   7.894  1.00 68.44           H  
ATOM   1817  N   VAL A 114       3.418  11.044  10.810  1.00 70.91           N  
ATOM   1818  CA  VAL A 114       2.926   9.837  11.478  1.00 70.91           C  
ATOM   1819  C   VAL A 114       1.802   9.189  10.671  1.00 70.91           C  
ATOM   1820  O   VAL A 114       1.774   7.969  10.544  1.00 70.91           O  
ATOM   1821  CB  VAL A 114       2.480  10.179  12.914  1.00 70.91           C  
ATOM   1822  CG1 VAL A 114       1.703   9.025  13.565  1.00 70.91           C  
ATOM   1823  CG2 VAL A 114       3.713  10.529  13.767  1.00 70.91           C  
ATOM   1824  H   VAL A 114       3.312  11.925  11.290  1.00 70.91           H  
ATOM   1825  HA  VAL A 114       3.734   9.107  11.530  1.00 70.91           H  
ATOM   1826  HB  VAL A 114       1.820  11.045  12.894  1.00 70.91           H  
ATOM   1827 HG11 VAL A 114       0.716   8.953  13.109  1.00 70.91           H  
ATOM   1828 HG12 VAL A 114       1.562   9.231  14.626  1.00 70.91           H  
ATOM   1829 HG13 VAL A 114       2.235   8.084  13.429  1.00 70.91           H  
ATOM   1830 HG21 VAL A 114       4.100  11.518  13.526  1.00 70.91           H  
ATOM   1831 HG22 VAL A 114       3.458  10.524  14.826  1.00 70.91           H  
ATOM   1832 HG23 VAL A 114       4.529   9.833  13.569  1.00 70.91           H  
ATOM   1833  N   SER A 115       0.907   9.982  10.079  1.00 69.30           N  
ATOM   1834  CA  SER A 115      -0.154   9.475   9.209  1.00 69.30           C  
ATOM   1835  C   SER A 115       0.407   8.899   7.905  1.00 69.30           C  
ATOM   1836  O   SER A 115       0.110   7.751   7.599  1.00 69.30           O  
ATOM   1837  CB  SER A 115      -1.195  10.570   8.965  1.00 69.30           C  
ATOM   1838  OG  SER A 115      -2.333  10.058   8.306  1.00 69.30           O  
ATOM   1839  H   SER A 115       0.945  10.975  10.260  1.00 69.30           H  
ATOM   1840  HA  SER A 115      -0.645   8.651   9.727  1.00 69.30           H  
ATOM   1841  HB2 SER A 115      -0.758  11.373   8.371  1.00 69.30           H  
ATOM   1842  HB3 SER A 115      -1.508  10.980   9.926  1.00 69.30           H  
ATOM   1843  HG  SER A 115      -2.583   9.219   8.698  1.00 69.30           H  
ATOM   1844  N   LEU A 116       1.290   9.618   7.200  1.00 70.08           N  
ATOM   1845  CA  LEU A 116       2.015   9.120   6.020  1.00 70.08           C  
ATOM   1846  C   LEU A 116       2.768   7.825   6.325  1.00 70.08           C  
ATOM   1847  O   LEU A 116       2.734   6.897   5.524  1.00 70.08           O  
ATOM   1848  CB  LEU A 116       3.002  10.201   5.529  1.00 70.08           C  
ATOM   1849  CG  LEU A 116       2.472  10.980   4.312  1.00 70.08           C  
ATOM   1850  CD1 LEU A 116       3.019  12.405   4.302  1.00 70.08           C  
ATOM   1851  CD2 LEU A 116       2.892  10.297   3.010  1.00 70.08           C  
ATOM   1852  H   LEU A 116       1.503  10.552   7.519  1.00 70.08           H  
ATOM   1853  HA  LEU A 116       1.300   8.886   5.231  1.00 70.08           H  
ATOM   1854  HB2 LEU A 116       3.952   9.740   5.257  1.00 70.08           H  
ATOM   1855  HB3 LEU A 116       3.220  10.888   6.347  1.00 70.08           H  
ATOM   1856  HG  LEU A 116       1.384  11.039   4.358  1.00 70.08           H  
ATOM   1857 HD11 LEU A 116       2.620  12.943   3.443  1.00 70.08           H  
ATOM   1858 HD12 LEU A 116       2.718  12.911   5.220  1.00 70.08           H  
ATOM   1859 HD13 LEU A 116       4.107  12.384   4.240  1.00 70.08           H  
ATOM   1860 HD21 LEU A 116       2.545   9.264   3.007  1.00 70.08           H  
ATOM   1861 HD22 LEU A 116       2.448  10.815   2.161  1.00 70.08           H  
ATOM   1862 HD23 LEU A 116       3.977  10.302   2.907  1.00 70.08           H  
ATOM   1863  N   TRP A 117       3.396   7.742   7.497  1.00 68.52           N  
ATOM   1864  CA  TRP A 117       4.101   6.549   7.937  1.00 68.52           C  
ATOM   1865  C   TRP A 117       3.187   5.359   8.174  1.00 68.52           C  
ATOM   1866  O   TRP A 117       3.514   4.246   7.774  1.00 68.52           O  
ATOM   1867  CB  TRP A 117       4.862   6.836   9.222  1.00 68.52           C  
ATOM   1868  CG  TRP A 117       5.678   5.680   9.680  1.00 68.52           C  
ATOM   1869  CD1 TRP A 117       5.600   5.041  10.866  1.00 68.52           C  
ATOM   1870  CD2 TRP A 117       6.757   5.044   8.954  1.00 68.52           C  
ATOM   1871  CE2 TRP A 117       7.494   4.267   9.890  1.00 68.52           C  
ATOM   1872  CE3 TRP A 117       7.236   5.121   7.631  1.00 68.52           C  
ATOM   1873  NE1 TRP A 117       6.682   4.190  10.995  1.00 68.52           N  
ATOM   1874  CZ2 TRP A 117       8.803   3.874   9.625  1.00 68.52           C  
ATOM   1875  CZ3 TRP A 117       8.499   4.624   7.317  1.00 68.52           C  
ATOM   1876  CH2 TRP A 117       9.309   4.187   8.360  1.00 68.52           C  
ATOM   1877  H   TRP A 117       3.436   8.564   8.083  1.00 68.52           H  
ATOM   1878  HA  TRP A 117       4.797   6.262   7.149  1.00 68.52           H  
ATOM   1879  HB2 TRP A 117       5.539   7.674   9.051  1.00 68.52           H  
ATOM   1880  HB3 TRP A 117       4.167   7.118  10.013  1.00 68.52           H  
ATOM   1881  HD1 TRP A 117       4.878   5.276  11.634  1.00 68.52           H  
ATOM   1882  HE1 TRP A 117       6.964   3.762  11.865  1.00 68.52           H  
ATOM   1883  HE3 TRP A 117       6.676   5.621   6.855  1.00 68.52           H  
ATOM   1884  HZ2 TRP A 117       9.437   3.449  10.389  1.00 68.52           H  
ATOM   1885  HZ3 TRP A 117       8.906   4.740   6.324  1.00 68.52           H  
ATOM   1886  HH2 TRP A 117      10.371   4.170   8.164  1.00 68.52           H  
ATOM   1887  N   ARG A 118       2.029   5.585   8.802  1.00 67.30           N  
ATOM   1888  CA  ARG A 118       1.016   4.536   8.947  1.00 67.30           C  
ATOM   1889  C   ARG A 118       0.584   4.025   7.590  1.00 67.30           C  
ATOM   1890  O   ARG A 118       0.526   2.815   7.424  1.00 67.30           O  
ATOM   1891  CB  ARG A 118      -0.206   5.026   9.726  1.00 67.30           C  
ATOM   1892  CG  ARG A 118       0.107   5.103  11.215  1.00 67.30           C  
ATOM   1893  CD  ARG A 118      -1.074   5.710  11.976  1.00 67.30           C  
ATOM   1894  NE  ARG A 118      -0.583   6.345  13.209  1.00 67.30           N  
ATOM   1895  CZ  ARG A 118      -1.176   6.418  14.384  1.00 67.30           C  
ATOM   1896  NH1 ARG A 118      -2.372   6.007  14.638  1.00 67.30           N1+
ATOM   1897  NH2 ARG A 118      -0.618   7.027  15.385  1.00 67.30           N  
ATOM   1898  H   ARG A 118       1.827   6.521   9.122  1.00 67.30           H  
ATOM   1899  HA  ARG A 118       1.450   3.676   9.457  1.00 67.30           H  
ATOM   1900  HB2 ARG A 118      -1.028   4.324   9.587  1.00 67.30           H  
ATOM   1901  HB3 ARG A 118      -0.518   6.002   9.354  1.00 67.30           H  
ATOM   1902  HG2 ARG A 118       0.993   5.720  11.361  1.00 67.30           H  
ATOM   1903  HG3 ARG A 118       0.325   4.103  11.592  1.00 67.30           H  
ATOM   1904  HD2 ARG A 118      -1.543   6.479  11.362  1.00 67.30           H  
ATOM   1905  HD3 ARG A 118      -1.809   4.933  12.186  1.00 67.30           H  
ATOM   1906  HE  ARG A 118       0.349   6.729  13.161  1.00 67.30           H  
ATOM   1907 HH11 ARG A 118      -2.896   5.645  13.854  1.00 67.30           H  
ATOM   1908 HH12 ARG A 118      -2.364   5.303  15.362  1.00 67.30           H  
ATOM   1909 HH21 ARG A 118       0.269   7.496  15.266  1.00 67.30           H  
ATOM   1910 HH22 ARG A 118      -1.191   7.178  16.203  1.00 67.30           H  
ATOM   1911  N   VAL A 119       0.326   4.911   6.627  1.00 71.53           N  
ATOM   1912  CA  VAL A 119      -0.081   4.450   5.299  1.00 71.53           C  
ATOM   1913  C   VAL A 119       1.055   3.695   4.611  1.00 71.53           C  
ATOM   1914  O   VAL A 119       0.806   2.595   4.142  1.00 71.53           O  
ATOM   1915  CB  VAL A 119      -0.650   5.553   4.395  1.00 71.53           C  
ATOM   1916  CG1 VAL A 119      -1.373   4.856   3.238  1.00 71.53           C  
ATOM   1917  CG2 VAL A 119      -1.718   6.427   5.060  1.00 71.53           C  
ATOM   1918  H   VAL A 119       0.395   5.900   6.828  1.00 71.53           H  
ATOM   1919  HA  VAL A 119      -0.878   3.722   5.450  1.00 71.53           H  
ATOM   1920  HB  VAL A 119       0.154   6.192   4.029  1.00 71.53           H  
ATOM   1921 HG11 VAL A 119      -0.682   4.243   2.661  1.00 71.53           H  
ATOM   1922 HG12 VAL A 119      -2.151   4.196   3.625  1.00 71.53           H  
ATOM   1923 HG13 VAL A 119      -1.856   5.585   2.587  1.00 71.53           H  
ATOM   1924 HG21 VAL A 119      -2.148   7.103   4.321  1.00 71.53           H  
ATOM   1925 HG22 VAL A 119      -2.505   5.803   5.484  1.00 71.53           H  
ATOM   1926 HG23 VAL A 119      -1.276   7.038   5.847  1.00 71.53           H  
ATOM   1927  N   LEU A 120       2.293   4.206   4.628  1.00 71.05           N  
ATOM   1928  CA  LEU A 120       3.467   3.497   4.094  1.00 71.05           C  
ATOM   1929  C   LEU A 120       3.604   2.092   4.684  1.00 71.05           C  
ATOM   1930  O   LEU A 120       3.739   1.136   3.933  1.00 71.05           O  
ATOM   1931  CB  LEU A 120       4.745   4.308   4.361  1.00 71.05           C  
ATOM   1932  CG  LEU A 120       4.990   5.411   3.321  1.00 71.05           C  
ATOM   1933  CD1 LEU A 120       6.050   6.383   3.843  1.00 71.05           C  
ATOM   1934  CD2 LEU A 120       5.482   4.839   1.989  1.00 71.05           C  
ATOM   1935  H   LEU A 120       2.436   5.118   5.037  1.00 71.05           H  
ATOM   1936  HA  LEU A 120       3.346   3.361   3.019  1.00 71.05           H  
ATOM   1937  HB2 LEU A 120       4.683   4.743   5.357  1.00 71.05           H  
ATOM   1938  HB3 LEU A 120       5.603   3.636   4.353  1.00 71.05           H  
ATOM   1939  HG  LEU A 120       4.070   5.969   3.151  1.00 71.05           H  
ATOM   1940 HD11 LEU A 120       5.693   6.851   4.761  1.00 71.05           H  
ATOM   1941 HD12 LEU A 120       6.975   5.842   4.044  1.00 71.05           H  
ATOM   1942 HD13 LEU A 120       6.236   7.156   3.099  1.00 71.05           H  
ATOM   1943 HD21 LEU A 120       5.691   5.647   1.288  1.00 71.05           H  
ATOM   1944 HD22 LEU A 120       6.386   4.250   2.143  1.00 71.05           H  
ATOM   1945 HD23 LEU A 120       4.722   4.192   1.549  1.00 71.05           H  
ATOM   1946  N   ARG A 121       3.460   1.957   6.005  1.00 70.42           N  
ATOM   1947  CA  ARG A 121       3.523   0.660   6.680  1.00 70.42           C  
ATOM   1948  C   ARG A 121       2.393  -0.283   6.251  1.00 70.42           C  
ATOM   1949  O   ARG A 121       2.599  -1.492   6.205  1.00 70.42           O  
ATOM   1950  CB  ARG A 121       3.545   0.895   8.191  1.00 70.42           C  
ATOM   1951  CG  ARG A 121       3.849  -0.411   8.927  1.00 70.42           C  
ATOM   1952  CD  ARG A 121       3.879  -0.205  10.437  1.00 70.42           C  
ATOM   1953  NE  ARG A 121       5.247  -0.207  10.971  1.00 70.42           N  
ATOM   1954  CZ  ARG A 121       5.727   0.539  11.936  1.00 70.42           C  
ATOM   1955  NH1 ARG A 121       5.092   1.583  12.394  1.00 70.42           N1+
ATOM   1956  NH2 ARG A 121       6.857   0.215  12.479  1.00 70.42           N  
ATOM   1957  H   ARG A 121       3.381   2.796   6.563  1.00 70.42           H  
ATOM   1958  HA  ARG A 121       4.456   0.178   6.386  1.00 70.42           H  
ATOM   1959  HB2 ARG A 121       4.326   1.618   8.429  1.00 70.42           H  
ATOM   1960  HB3 ARG A 121       2.582   1.289   8.515  1.00 70.42           H  
ATOM   1961  HG2 ARG A 121       3.060  -1.132   8.714  1.00 70.42           H  
ATOM   1962  HG3 ARG A 121       4.794  -0.827   8.576  1.00 70.42           H  
ATOM   1963  HD2 ARG A 121       3.334   0.703  10.697  1.00 70.42           H  
ATOM   1964  HD3 ARG A 121       3.357  -1.055  10.877  1.00 70.42           H  
ATOM   1965  HE  ARG A 121       5.870  -0.902  10.585  1.00 70.42           H  
ATOM   1966 HH11 ARG A 121       4.273   1.876  11.879  1.00 70.42           H  
ATOM   1967 HH12 ARG A 121       5.465   2.129  13.156  1.00 70.42           H  
ATOM   1968 HH21 ARG A 121       7.262   0.747  13.236  1.00 70.42           H  
ATOM   1969 HH22 ARG A 121       7.253  -0.667  12.190  1.00 70.42           H  
ATOM   1970  N   VAL A 122       1.200   0.235   5.950  1.00 71.87           N  
ATOM   1971  CA  VAL A 122       0.109  -0.575   5.378  1.00 71.87           C  
ATOM   1972  C   VAL A 122       0.469  -1.058   3.980  1.00 71.87           C  
ATOM   1973  O   VAL A 122       0.236  -2.226   3.693  1.00 71.87           O  
ATOM   1974  CB  VAL A 122      -1.221   0.194   5.321  1.00 71.87           C  
ATOM   1975  CG1 VAL A 122      -2.346  -0.577   4.615  1.00 71.87           C  
ATOM   1976  CG2 VAL A 122      -1.732   0.496   6.723  1.00 71.87           C  
ATOM   1977  H   VAL A 122       1.090   1.238   6.003  1.00 71.87           H  
ATOM   1978  HA  VAL A 122      -0.036  -1.464   5.991  1.00 71.87           H  
ATOM   1979  HB  VAL A 122      -1.083   1.140   4.796  1.00 71.87           H  
ATOM   1980 HG11 VAL A 122      -2.117  -0.691   3.556  1.00 71.87           H  
ATOM   1981 HG12 VAL A 122      -2.458  -1.566   5.058  1.00 71.87           H  
ATOM   1982 HG13 VAL A 122      -3.286  -0.032   4.696  1.00 71.87           H  
ATOM   1983 HG21 VAL A 122      -2.544   1.215   6.622  1.00 71.87           H  
ATOM   1984 HG22 VAL A 122      -2.083  -0.418   7.203  1.00 71.87           H  
ATOM   1985 HG23 VAL A 122      -0.950   0.953   7.328  1.00 71.87           H  
ATOM   1986  N   VAL A 123       1.042  -0.189   3.139  1.00 72.55           N  
ATOM   1987  CA  VAL A 123       1.491  -0.551   1.784  1.00 72.55           C  
ATOM   1988  C   VAL A 123       2.544  -1.653   1.856  1.00 72.55           C  
ATOM   1989  O   VAL A 123       2.394  -2.677   1.211  1.00 72.55           O  
ATOM   1990  CB  VAL A 123       2.075   0.653   1.010  1.00 72.55           C  
ATOM   1991  CG1 VAL A 123       2.254   0.329  -0.474  1.00 72.55           C  
ATOM   1992  CG2 VAL A 123       1.225   1.917   1.125  1.00 72.55           C  
ATOM   1993  H   VAL A 123       1.215   0.753   3.461  1.00 72.55           H  
ATOM   1994  HA  VAL A 123       0.640  -0.945   1.227  1.00 72.55           H  
ATOM   1995  HB  VAL A 123       3.061   0.899   1.404  1.00 72.55           H  
ATOM   1996 HG11 VAL A 123       1.326  -0.053  -0.900  1.00 72.55           H  
ATOM   1997 HG12 VAL A 123       2.575   1.212  -1.026  1.00 72.55           H  
ATOM   1998 HG13 VAL A 123       3.044  -0.414  -0.578  1.00 72.55           H  
ATOM   1999 HG21 VAL A 123       1.640   2.538   1.920  1.00 72.55           H  
ATOM   2000 HG22 VAL A 123       1.279   2.515   0.216  1.00 72.55           H  
ATOM   2001 HG23 VAL A 123       0.198   1.654   1.378  1.00 72.55           H  
ATOM   2002  N   GLU A 124       3.559  -1.466   2.693  1.00 74.01           N  
ATOM   2003  CA  GLU A 124       4.638  -2.420   2.968  1.00 74.01           C  
ATOM   2004  C   GLU A 124       4.093  -3.771   3.456  1.00 74.01           C  
ATOM   2005  O   GLU A 124       4.348  -4.801   2.843  1.00 74.01           O  
ATOM   2006  CB  GLU A 124       5.558  -1.707   3.972  1.00 74.01           C  
ATOM   2007  CG  GLU A 124       6.572  -2.556   4.737  1.00 74.01           C  
ATOM   2008  CD  GLU A 124       7.572  -1.675   5.529  1.00 74.01           C  
ATOM   2009  OE1 GLU A 124       8.664  -2.143   5.931  1.00 74.01           O  
ATOM   2010  OE2 GLU A 124       7.166  -0.557   5.949  1.00 74.01           O1-
ATOM   2011  H   GLU A 124       3.626  -0.575   3.163  1.00 74.01           H  
ATOM   2012  HA  GLU A 124       5.216  -2.619   2.065  1.00 74.01           H  
ATOM   2013  HB2 GLU A 124       4.930  -1.220   4.719  1.00 74.01           H  
ATOM   2014  HB3 GLU A 124       6.092  -0.927   3.429  1.00 74.01           H  
ATOM   2015  HG2 GLU A 124       6.022  -3.167   5.452  1.00 74.01           H  
ATOM   2016  HG3 GLU A 124       7.056  -3.243   4.043  1.00 74.01           H  
ATOM   2017  N   THR A 125       3.212  -3.771   4.461  1.00 75.02           N  
ATOM   2018  CA  THR A 125       2.560  -5.000   4.959  1.00 75.02           C  
ATOM   2019  C   THR A 125       1.739  -5.692   3.861  1.00 75.02           C  
ATOM   2020  O   THR A 125       1.709  -6.917   3.775  1.00 75.02           O  
ATOM   2021  CB  THR A 125       1.624  -4.673   6.138  1.00 75.02           C  
ATOM   2022  CG2 THR A 125       1.016  -5.885   6.836  1.00 75.02           C  
ATOM   2023  OG1 THR A 125       2.289  -3.970   7.165  1.00 75.02           O  
ATOM   2024  H   THR A 125       3.020  -2.884   4.907  1.00 75.02           H  
ATOM   2025  HA  THR A 125       3.329  -5.697   5.292  1.00 75.02           H  
ATOM   2026  HB  THR A 125       0.812  -4.047   5.770  1.00 75.02           H  
ATOM   2027  HG1 THR A 125       2.626  -3.166   6.763  1.00 75.02           H  
ATOM   2028 HG21 THR A 125       0.367  -5.549   7.644  1.00 75.02           H  
ATOM   2029 HG22 THR A 125       0.422  -6.470   6.134  1.00 75.02           H  
ATOM   2030 HG23 THR A 125       1.816  -6.496   7.255  1.00 75.02           H  
ATOM   2031  N   ALA A 126       1.041  -4.923   3.025  1.00 74.61           N  
ATOM   2032  CA  ALA A 126       0.282  -5.454   1.898  1.00 74.61           C  
ATOM   2033  C   ALA A 126       1.187  -6.081   0.829  1.00 74.61           C  
ATOM   2034  O   ALA A 126       0.873  -7.167   0.345  1.00 74.61           O  
ATOM   2035  CB  ALA A 126      -0.556  -4.324   1.309  1.00 74.61           C  
ATOM   2036  H   ALA A 126       1.114  -3.919   3.107  1.00 74.61           H  
ATOM   2037  HA  ALA A 126      -0.386  -6.241   2.250  1.00 74.61           H  
ATOM   2038  HB1 ALA A 126       0.017  -3.399   1.247  1.00 74.61           H  
ATOM   2039  HB2 ALA A 126      -0.821  -4.609   0.290  1.00 74.61           H  
ATOM   2040  HB3 ALA A 126      -1.448  -4.160   1.914  1.00 74.61           H  
ATOM   2041  N   PHE A 127       2.307  -5.432   0.502  1.00 73.93           N  
ATOM   2042  CA  PHE A 127       3.312  -5.975  -0.407  1.00 73.93           C  
ATOM   2043  C   PHE A 127       3.941  -7.247   0.148  1.00 73.93           C  
ATOM   2044  O   PHE A 127       3.979  -8.227  -0.581  1.00 73.93           O  
ATOM   2045  CB  PHE A 127       4.398  -4.938  -0.714  1.00 73.93           C  
ATOM   2046  CG  PHE A 127       4.148  -4.156  -1.983  1.00 73.93           C  
ATOM   2047  CD1 PHE A 127       4.463  -4.720  -3.232  1.00 73.93           C  
ATOM   2048  CD2 PHE A 127       3.636  -2.854  -1.917  1.00 73.93           C  
ATOM   2049  CE1 PHE A 127       4.292  -3.969  -4.406  1.00 73.93           C  
ATOM   2050  CE2 PHE A 127       3.487  -2.089  -3.084  1.00 73.93           C  
ATOM   2051  CZ  PHE A 127       3.828  -2.647  -4.331  1.00 73.93           C  
ATOM   2052  H   PHE A 127       2.504  -4.546   0.944  1.00 73.93           H  
ATOM   2053  HA  PHE A 127       2.829  -6.253  -1.344  1.00 73.93           H  
ATOM   2054  HB2 PHE A 127       4.521  -4.261   0.131  1.00 73.93           H  
ATOM   2055  HB3 PHE A 127       5.351  -5.453  -0.838  1.00 73.93           H  
ATOM   2056  HD1 PHE A 127       4.837  -5.732  -3.286  1.00 73.93           H  
ATOM   2057  HD2 PHE A 127       3.391  -2.443  -0.949  1.00 73.93           H  
ATOM   2058  HE1 PHE A 127       4.523  -4.414  -5.362  1.00 73.93           H  
ATOM   2059  HE2 PHE A 127       3.114  -1.077  -3.021  1.00 73.93           H  
ATOM   2060  HZ  PHE A 127       3.717  -2.070  -5.238  1.00 73.93           H  
ATOM   2061  N   GLU A 128       4.353  -7.275   1.420  1.00 76.86           N  
ATOM   2062  CA  GLU A 128       4.898  -8.483   2.055  1.00 76.86           C  
ATOM   2063  C   GLU A 128       3.897  -9.648   2.017  1.00 76.86           C  
ATOM   2064  O   GLU A 128       4.266 -10.755   1.638  1.00 76.86           O  
ATOM   2065  CB  GLU A 128       5.282  -8.211   3.522  1.00 76.86           C  
ATOM   2066  CG  GLU A 128       6.610  -7.462   3.724  1.00 76.86           C  
ATOM   2067  CD  GLU A 128       7.009  -7.377   5.217  1.00 76.86           C  
ATOM   2068  OE1 GLU A 128       8.224  -7.292   5.519  1.00 76.86           O  
ATOM   2069  OE2 GLU A 128       6.101  -7.426   6.089  1.00 76.86           O1-
ATOM   2070  H   GLU A 128       4.364  -6.415   1.948  1.00 76.86           H  
ATOM   2071  HA  GLU A 128       5.786  -8.813   1.515  1.00 76.86           H  
ATOM   2072  HB2 GLU A 128       4.473  -7.661   4.004  1.00 76.86           H  
ATOM   2073  HB3 GLU A 128       5.373  -9.174   4.027  1.00 76.86           H  
ATOM   2074  HG2 GLU A 128       7.390  -7.988   3.172  1.00 76.86           H  
ATOM   2075  HG3 GLU A 128       6.519  -6.458   3.312  1.00 76.86           H  
ATOM   2076  N   LEU A 129       2.619  -9.408   2.352  1.00 73.15           N  
ATOM   2077  CA  LEU A 129       1.597 -10.464   2.300  1.00 73.15           C  
ATOM   2078  C   LEU A 129       1.388 -10.970   0.877  1.00 73.15           C  
ATOM   2079  O   LEU A 129       1.160 -12.159   0.670  1.00 73.15           O  
ATOM   2080  CB  LEU A 129       0.237  -9.949   2.802  1.00 73.15           C  
ATOM   2081  CG  LEU A 129      -0.739 -11.096   3.140  1.00 73.15           C  
ATOM   2082  CD1 LEU A 129      -0.318 -11.978   4.326  1.00 73.15           C  
ATOM   2083  CD2 LEU A 129      -2.134 -10.529   3.410  1.00 73.15           C  
ATOM   2084  H   LEU A 129       2.362  -8.467   2.612  1.00 73.15           H  
ATOM   2085  HA  LEU A 129       1.945 -11.302   2.904  1.00 73.15           H  
ATOM   2086  HB2 LEU A 129      -0.207  -9.328   2.023  1.00 73.15           H  
ATOM   2087  HB3 LEU A 129       0.371  -9.290   3.660  1.00 73.15           H  
ATOM   2088  HG  LEU A 129      -0.839 -11.740   2.266  1.00 73.15           H  
ATOM   2089 HD11 LEU A 129      -0.322 -13.015   3.992  1.00 73.15           H  
ATOM   2090 HD12 LEU A 129       0.704 -11.762   4.637  1.00 73.15           H  
ATOM   2091 HD13 LEU A 129      -0.999 -11.878   5.172  1.00 73.15           H  
ATOM   2092 HD21 LEU A 129      -2.830 -11.346   3.605  1.00 73.15           H  
ATOM   2093 HD22 LEU A 129      -2.473  -9.984   2.529  1.00 73.15           H  
ATOM   2094 HD23 LEU A 129      -2.107  -9.854   4.266  1.00 73.15           H  
ATOM   2095  N   SER A 130       1.399 -10.045  -0.083  1.00 76.87           N  
ATOM   2096  CA  SER A 130       1.277 -10.381  -1.489  1.00 76.87           C  
ATOM   2097  C   SER A 130       2.470 -11.228  -1.911  1.00 76.87           C  
ATOM   2098  O   SER A 130       2.249 -12.320  -2.404  1.00 76.87           O  
ATOM   2099  CB  SER A 130       1.147  -9.120  -2.342  1.00 76.87           C  
ATOM   2100  OG  SER A 130       0.732  -9.469  -3.646  1.00 76.87           O  
ATOM   2101  H   SER A 130       1.592  -9.086   0.167  1.00 76.87           H  
ATOM   2102  HA  SER A 130       0.376 -10.980  -1.625  1.00 76.87           H  
ATOM   2103  HB2 SER A 130       0.397  -8.462  -1.904  1.00 76.87           H  
ATOM   2104  HB3 SER A 130       2.100  -8.593  -2.384  1.00 76.87           H  
ATOM   2105  HG  SER A 130       1.331 -10.138  -3.985  1.00 76.87           H  
ATOM   2106  N   ASP A 131       3.706 -10.793  -1.660  1.00 78.42           N  
ATOM   2107  CA  ASP A 131       4.920 -11.533  -2.026  1.00 78.42           C  
ATOM   2108  C   ASP A 131       4.941 -12.930  -1.396  1.00 78.42           C  
ATOM   2109  O   ASP A 131       5.198 -13.907  -2.089  1.00 78.42           O  
ATOM   2110  CB  ASP A 131       6.188 -10.732  -1.638  1.00 78.42           C  
ATOM   2111  CG  ASP A 131       7.090 -10.318  -2.817  1.00 78.42           C  
ATOM   2112  OD1 ASP A 131       8.185  -9.769  -2.541  1.00 78.42           O  
ATOM   2113  OD2 ASP A 131       6.702 -10.512  -3.992  1.00 78.42           O1-
ATOM   2114  H   ASP A 131       3.833  -9.906  -1.194  1.00 78.42           H  
ATOM   2115  HA  ASP A 131       4.906 -11.690  -3.105  1.00 78.42           H  
ATOM   2116  HB2 ASP A 131       5.909  -9.832  -1.092  1.00 78.42           H  
ATOM   2117  HB3 ASP A 131       6.791 -11.331  -0.954  1.00 78.42           H  
ATOM   2118  N   GLU A 132       4.571 -13.064  -0.121  1.00 79.63           N  
ATOM   2119  CA  GLU A 132       4.518 -14.366   0.550  1.00 79.63           C  
ATOM   2120  C   GLU A 132       3.403 -15.267  -0.013  1.00 79.63           C  
ATOM   2121  O   GLU A 132       3.617 -16.449  -0.289  1.00 79.63           O  
ATOM   2122  CB  GLU A 132       4.345 -14.132   2.056  1.00 79.63           C  
ATOM   2123  CG  GLU A 132       4.602 -15.421   2.842  1.00 79.63           C  
ATOM   2124  CD  GLU A 132       4.410 -15.272   4.355  1.00 79.63           C  
ATOM   2125  OE1 GLU A 132       4.450 -16.335   5.008  1.00 79.63           O  
ATOM   2126  OE2 GLU A 132       4.155 -14.154   4.866  1.00 79.63           O1-
ATOM   2127  H   GLU A 132       4.407 -12.231   0.427  1.00 79.63           H  
ATOM   2128  HA  GLU A 132       5.468 -14.875   0.387  1.00 79.63           H  
ATOM   2129  HB2 GLU A 132       3.336 -13.768   2.255  1.00 79.63           H  
ATOM   2130  HB3 GLU A 132       5.063 -13.380   2.385  1.00 79.63           H  
ATOM   2131  HG2 GLU A 132       3.919 -16.192   2.486  1.00 79.63           H  
ATOM   2132  HG3 GLU A 132       5.620 -15.754   2.643  1.00 79.63           H  
ATOM   2133  N   ALA A 133       2.203 -14.721  -0.244  1.00 76.78           N  
ATOM   2134  CA  ALA A 133       1.104 -15.467  -0.858  1.00 76.78           C  
ATOM   2135  C   ALA A 133       1.428 -15.890  -2.299  1.00 76.78           C  
ATOM   2136  O   ALA A 133       0.970 -16.945  -2.750  1.00 76.78           O  
ATOM   2137  CB  ALA A 133      -0.167 -14.612  -0.817  1.00 76.78           C  
ATOM   2138  H   ALA A 133       2.072 -13.742  -0.031  1.00 76.78           H  
ATOM   2139  HA  ALA A 133       0.939 -16.375  -0.278  1.00 76.78           H  
ATOM   2140  HB1 ALA A 133      -0.399 -14.350   0.216  1.00 76.78           H  
ATOM   2141  HB2 ALA A 133      -1.001 -15.171  -1.242  1.00 76.78           H  
ATOM   2142  HB3 ALA A 133      -0.017 -13.698  -1.390  1.00 76.78           H  
ATOM   2143  N   ILE A 134       2.205 -15.078  -3.015  1.00 79.56           N  
ATOM   2144  CA  ILE A 134       2.733 -15.385  -4.342  1.00 79.56           C  
ATOM   2145  C   ILE A 134       3.779 -16.479  -4.246  1.00 79.56           C  
ATOM   2146  O   ILE A 134       3.681 -17.449  -4.985  1.00 79.56           O  
ATOM   2147  CB  ILE A 134       3.344 -14.130  -4.986  1.00 79.56           C  
ATOM   2148  CG1 ILE A 134       2.231 -13.131  -5.296  1.00 79.56           C  
ATOM   2149  CG2 ILE A 134       4.090 -14.463  -6.290  1.00 79.56           C  
ATOM   2150  CD1 ILE A 134       2.812 -11.755  -5.680  1.00 79.56           C  
ATOM   2151  H   ILE A 134       2.505 -14.215  -2.586  1.00 79.56           H  
ATOM   2152  HA  ILE A 134       1.927 -15.750  -4.979  1.00 79.56           H  
ATOM   2153  HB  ILE A 134       4.050 -13.675  -4.291  1.00 79.56           H  
ATOM   2154 HG12 ILE A 134       1.540 -13.011  -4.462  1.00 79.56           H  
ATOM   2155 HG13 ILE A 134       1.619 -13.589  -6.072  1.00 79.56           H  
ATOM   2156 HG21 ILE A 134       4.966 -15.070  -6.060  1.00 79.56           H  
ATOM   2157 HG22 ILE A 134       4.461 -13.556  -6.767  1.00 79.56           H  
ATOM   2158 HG23 ILE A 134       3.435 -14.998  -6.978  1.00 79.56           H  
ATOM   2159 HD11 ILE A 134       2.094 -10.961  -5.478  1.00 79.56           H  
ATOM   2160 HD12 ILE A 134       3.692 -11.536  -5.076  1.00 79.56           H  
ATOM   2161 HD13 ILE A 134       3.094 -11.732  -6.733  1.00 79.56           H  
ATOM   2162  N   GLU A 135       4.748 -16.356  -3.343  1.00 79.71           N  
ATOM   2163  CA  GLU A 135       5.830 -17.323  -3.174  1.00 79.71           C  
ATOM   2164  C   GLU A 135       5.260 -18.706  -2.836  1.00 79.71           C  
ATOM   2165  O   GLU A 135       5.580 -19.680  -3.512  1.00 79.71           O  
ATOM   2166  CB  GLU A 135       6.832 -16.794  -2.130  1.00 79.71           C  
ATOM   2167  CG  GLU A 135       8.132 -17.616  -2.079  1.00 79.71           C  
ATOM   2168  CD  GLU A 135       9.270 -16.968  -1.255  1.00 79.71           C  
ATOM   2169  OE1 GLU A 135      10.418 -17.476  -1.336  1.00 79.71           O  
ATOM   2170  OE2 GLU A 135       9.045 -15.944  -0.573  1.00 79.71           O1-
ATOM   2171  H   GLU A 135       4.790 -15.516  -2.785  1.00 79.71           H  
ATOM   2172  HA  GLU A 135       6.357 -17.416  -4.123  1.00 79.71           H  
ATOM   2173  HB2 GLU A 135       6.366 -16.780  -1.144  1.00 79.71           H  
ATOM   2174  HB3 GLU A 135       7.095 -15.774  -2.407  1.00 79.71           H  
ATOM   2175  HG2 GLU A 135       7.906 -18.599  -1.667  1.00 79.71           H  
ATOM   2176  HG3 GLU A 135       8.485 -17.758  -3.100  1.00 79.71           H  
ATOM   2177  N   VAL A 136       4.294 -18.788  -1.912  1.00 80.84           N  
ATOM   2178  CA  VAL A 136       3.597 -20.042  -1.577  1.00 80.84           C  
ATOM   2179  C   VAL A 136       2.812 -20.606  -2.765  1.00 80.84           C  
ATOM   2180  O   VAL A 136       2.810 -21.821  -2.985  1.00 80.84           O  
ATOM   2181  CB  VAL A 136       2.664 -19.831  -0.367  1.00 80.84           C  
ATOM   2182  CG1 VAL A 136       1.772 -21.052  -0.080  1.00 80.84           C  
ATOM   2183  CG2 VAL A 136       3.474 -19.566   0.906  1.00 80.84           C  
ATOM   2184  H   VAL A 136       4.082 -17.950  -1.389  1.00 80.84           H  
ATOM   2185  HA  VAL A 136       4.347 -20.786  -1.309  1.00 80.84           H  
ATOM   2186  HB  VAL A 136       2.016 -18.975  -0.559  1.00 80.84           H  
ATOM   2187 HG11 VAL A 136       2.391 -21.942   0.025  1.00 80.84           H  
ATOM   2188 HG12 VAL A 136       1.211 -20.886   0.840  1.00 80.84           H  
ATOM   2189 HG13 VAL A 136       1.058 -21.196  -0.892  1.00 80.84           H  
ATOM   2190 HG21 VAL A 136       2.808 -19.335   1.737  1.00 80.84           H  
ATOM   2191 HG22 VAL A 136       4.089 -20.431   1.154  1.00 80.84           H  
ATOM   2192 HG23 VAL A 136       4.135 -18.709   0.766  1.00 80.84           H  
ATOM   2193  N   GLN A 137       2.131 -19.758  -3.539  1.00 80.41           N  
ATOM   2194  CA  GLN A 137       1.423 -20.209  -4.738  1.00 80.41           C  
ATOM   2195  C   GLN A 137       2.394 -20.716  -5.803  1.00 80.41           C  
ATOM   2196  O   GLN A 137       2.212 -21.820  -6.312  1.00 80.41           O  
ATOM   2197  CB  GLN A 137       0.535 -19.093  -5.301  1.00 80.41           C  
ATOM   2198  CG  GLN A 137      -0.791 -19.015  -4.542  1.00 80.41           C  
ATOM   2199  CD  GLN A 137      -1.642 -17.872  -5.068  1.00 80.41           C  
ATOM   2200  NE2 GLN A 137      -1.629 -16.736  -4.414  1.00 80.41           N  
ATOM   2201  OE1 GLN A 137      -2.322 -17.994  -6.071  1.00 80.41           O  
ATOM   2202  H   GLN A 137       2.189 -18.768  -3.346  1.00 80.41           H  
ATOM   2203  HA  GLN A 137       0.787 -21.054  -4.474  1.00 80.41           H  
ATOM   2204  HB2 GLN A 137       0.311 -19.308  -6.347  1.00 80.41           H  
ATOM   2205  HB3 GLN A 137       1.055 -18.137  -5.255  1.00 80.41           H  
ATOM   2206  HG2 GLN A 137      -0.604 -18.873  -3.478  1.00 80.41           H  
ATOM   2207  HG3 GLN A 137      -1.340 -19.947  -4.672  1.00 80.41           H  
ATOM   2208 HE21 GLN A 137      -2.105 -15.962  -4.856  1.00 80.41           H  
ATOM   2209 HE22 GLN A 137      -0.924 -16.604  -3.704  1.00 80.41           H  
ATOM   2210  N   ILE A 138       3.445 -19.954  -6.106  1.00 82.16           N  
ATOM   2211  CA  ILE A 138       4.486 -20.319  -7.066  1.00 82.16           C  
ATOM   2212  C   ILE A 138       5.152 -21.628  -6.642  1.00 82.16           C  
ATOM   2213  O   ILE A 138       5.228 -22.538  -7.460  1.00 82.16           O  
ATOM   2214  CB  ILE A 138       5.493 -19.159  -7.240  1.00 82.16           C  
ATOM   2215  CG1 ILE A 138       4.830 -18.008  -8.032  1.00 82.16           C  
ATOM   2216  CG2 ILE A 138       6.771 -19.633  -7.956  1.00 82.16           C  
ATOM   2217  CD1 ILE A 138       5.732 -16.781  -8.221  1.00 82.16           C  
ATOM   2218  H   ILE A 138       3.559 -19.085  -5.605  1.00 82.16           H  
ATOM   2219  HA  ILE A 138       4.015 -20.507  -8.031  1.00 82.16           H  
ATOM   2220  HB  ILE A 138       5.781 -18.790  -6.255  1.00 82.16           H  
ATOM   2221 HG12 ILE A 138       4.529 -18.369  -9.016  1.00 82.16           H  
ATOM   2222 HG13 ILE A 138       3.929 -17.683  -7.513  1.00 82.16           H  
ATOM   2223 HG21 ILE A 138       7.465 -18.804  -8.092  1.00 82.16           H  
ATOM   2224 HG22 ILE A 138       7.289 -20.364  -7.335  1.00 82.16           H  
ATOM   2225 HG23 ILE A 138       6.522 -20.069  -8.923  1.00 82.16           H  
ATOM   2226 HD11 ILE A 138       5.128 -15.942  -8.569  1.00 82.16           H  
ATOM   2227 HD12 ILE A 138       6.495 -16.981  -8.973  1.00 82.16           H  
ATOM   2228 HD13 ILE A 138       6.212 -16.518  -7.278  1.00 82.16           H  
ATOM   2229  N   ASP A 139       5.553 -21.781  -5.379  1.00 83.94           N  
ATOM   2230  CA  ASP A 139       6.137 -23.022  -4.859  1.00 83.94           C  
ATOM   2231  C   ASP A 139       5.171 -24.203  -4.979  1.00 83.94           C  
ATOM   2232  O   ASP A 139       5.562 -25.305  -5.377  1.00 83.94           O  
ATOM   2233  CB  ASP A 139       6.535 -22.847  -3.383  1.00 83.94           C  
ATOM   2234  CG  ASP A 139       7.948 -22.294  -3.174  1.00 83.94           C  
ATOM   2235  OD1 ASP A 139       8.287 -22.094  -1.987  1.00 83.94           O  
ATOM   2236  OD2 ASP A 139       8.729 -22.255  -4.155  1.00 83.94           O1-
ATOM   2237  H   ASP A 139       5.514 -20.989  -4.755  1.00 83.94           H  
ATOM   2238  HA  ASP A 139       7.021 -23.276  -5.443  1.00 83.94           H  
ATOM   2239  HB2 ASP A 139       5.804 -22.223  -2.869  1.00 83.94           H  
ATOM   2240  HB3 ASP A 139       6.510 -23.826  -2.903  1.00 83.94           H  
ATOM   2241  N   GLY A 140       3.886 -23.978  -4.691  1.00 82.17           N  
ATOM   2242  CA  GLY A 140       2.838 -24.976  -4.873  1.00 82.17           C  
ATOM   2243  C   GLY A 140       2.725 -25.450  -6.323  1.00 82.17           C  
ATOM   2244  O   GLY A 140       2.626 -26.657  -6.573  1.00 82.17           O  
ATOM   2245  H   GLY A 140       3.634 -23.063  -4.347  1.00 82.17           H  
ATOM   2246  HA2 GLY A 140       1.887 -24.529  -4.583  1.00 82.17           H  
ATOM   2247  HA3 GLY A 140       3.041 -25.836  -4.233  1.00 82.17           H  
ATOM   2248  N   ILE A 141       2.775 -24.528  -7.287  1.00 84.93           N  
ATOM   2249  CA  ILE A 141       2.676 -24.882  -8.704  1.00 84.93           C  
ATOM   2250  C   ILE A 141       4.001 -25.469  -9.224  1.00 84.93           C  
ATOM   2251  O   ILE A 141       3.977 -26.453  -9.963  1.00 84.93           O  
ATOM   2252  CB  ILE A 141       2.166 -23.712  -9.576  1.00 84.93           C  
ATOM   2253  CG1 ILE A 141       0.911 -22.964  -9.062  1.00 84.93           C  
ATOM   2254  CG2 ILE A 141       1.726 -24.349 -10.903  1.00 84.93           C  
ATOM   2255  CD1 ILE A 141       0.774 -21.552  -9.650  1.00 84.93           C  
ATOM   2256  H   ILE A 141       2.866 -23.557  -7.025  1.00 84.93           H  
ATOM   2257  HA  ILE A 141       1.935 -25.679  -8.780  1.00 84.93           H  
ATOM   2258  HB  ILE A 141       2.980 -23.004  -9.731  1.00 84.93           H  
ATOM   2259 HG12 ILE A 141       0.929 -22.877  -7.976  1.00 84.93           H  
ATOM   2260 HG13 ILE A 141       0.008 -23.530  -9.291  1.00 84.93           H  
ATOM   2261 HG21 ILE A 141       2.542 -24.908 -11.361  1.00 84.93           H  
ATOM   2262 HG22 ILE A 141       1.347 -23.587 -11.584  1.00 84.93           H  
ATOM   2263 HG23 ILE A 141       0.916 -25.056 -10.729  1.00 84.93           H  
ATOM   2264 HD11 ILE A 141       1.654 -20.959  -9.399  1.00 84.93           H  
ATOM   2265 HD12 ILE A 141       0.656 -21.592 -10.733  1.00 84.93           H  
ATOM   2266 HD13 ILE A 141      -0.104 -21.068  -9.222  1.00 84.93           H  
ATOM   2267  N   ILE A 142       5.161 -24.963  -8.792  1.00 83.70           N  
ATOM   2268  CA  ILE A 142       6.479 -25.536  -9.110  1.00 83.70           C  
ATOM   2269  C   ILE A 142       6.573 -26.971  -8.595  1.00 83.70           C  
ATOM   2270  O   ILE A 142       7.043 -27.845  -9.320  1.00 83.70           O  
ATOM   2271  CB  ILE A 142       7.625 -24.666  -8.537  1.00 83.70           C  
ATOM   2272  CG1 ILE A 142       7.757 -23.368  -9.364  1.00 83.70           C  
ATOM   2273  CG2 ILE A 142       8.974 -25.422  -8.534  1.00 83.70           C  
ATOM   2274  CD1 ILE A 142       8.776 -22.373  -8.795  1.00 83.70           C  
ATOM   2275  H   ILE A 142       5.129 -24.156  -8.185  1.00 83.70           H  
ATOM   2276  HA  ILE A 142       6.589 -25.577 -10.192  1.00 83.70           H  
ATOM   2277  HB  ILE A 142       7.385 -24.406  -7.506  1.00 83.70           H  
ATOM   2278 HG12 ILE A 142       8.042 -23.614 -10.387  1.00 83.70           H  
ATOM   2279 HG13 ILE A 142       6.790 -22.865  -9.410  1.00 83.70           H  
ATOM   2280 HG21 ILE A 142       8.927 -26.290  -7.876  1.00 83.70           H  
ATOM   2281 HG22 ILE A 142       9.231 -25.736  -9.546  1.00 83.70           H  
ATOM   2282 HG23 ILE A 142       9.762 -24.785  -8.133  1.00 83.70           H  
ATOM   2283 HD11 ILE A 142       8.609 -22.238  -7.727  1.00 83.70           H  
ATOM   2284 HD12 ILE A 142       8.666 -21.415  -9.302  1.00 83.70           H  
ATOM   2285 HD13 ILE A 142       9.793 -22.728  -8.962  1.00 83.70           H  
ATOM   2286  N   SER A 143       6.103 -27.243  -7.377  1.00 84.82           N  
ATOM   2287  CA  SER A 143       6.092 -28.591  -6.803  1.00 84.82           C  
ATOM   2288  C   SER A 143       5.241 -29.551  -7.642  1.00 84.82           C  
ATOM   2289  O   SER A 143       5.695 -30.641  -7.997  1.00 84.82           O  
ATOM   2290  CB  SER A 143       5.585 -28.510  -5.364  1.00 84.82           C  
ATOM   2291  OG  SER A 143       5.623 -29.782  -4.746  1.00 84.82           O  
ATOM   2292  H   SER A 143       5.784 -26.473  -6.807  1.00 84.82           H  
ATOM   2293  HA  SER A 143       7.112 -28.976  -6.784  1.00 84.82           H  
ATOM   2294  HB2 SER A 143       4.564 -28.129  -5.354  1.00 84.82           H  
ATOM   2295  HB3 SER A 143       6.220 -27.825  -4.803  1.00 84.82           H  
ATOM   2296  HG  SER A 143       5.418 -29.650  -3.818  1.00 84.82           H  
ATOM   2297  N   GLN A 144       4.044 -29.123  -8.059  1.00 85.27           N  
ATOM   2298  CA  GLN A 144       3.200 -29.900  -8.975  1.00 85.27           C  
ATOM   2299  C   GLN A 144       3.863 -30.101 -10.342  1.00 85.27           C  
ATOM   2300  O   GLN A 144       3.834 -31.207 -10.881  1.00 85.27           O  
ATOM   2301  CB  GLN A 144       1.845 -29.207  -9.151  1.00 85.27           C  
ATOM   2302  CG  GLN A 144       0.955 -29.366  -7.917  1.00 85.27           C  
ATOM   2303  CD  GLN A 144      -0.379 -28.658  -8.111  1.00 85.27           C  
ATOM   2304  NE2 GLN A 144      -0.720 -27.718  -7.260  1.00 85.27           N  
ATOM   2305  OE1 GLN A 144      -1.135 -28.938  -9.025  1.00 85.27           O  
ATOM   2306  H   GLN A 144       3.728 -28.210  -7.765  1.00 85.27           H  
ATOM   2307  HA  GLN A 144       3.036 -30.891  -8.552  1.00 85.27           H  
ATOM   2308  HB2 GLN A 144       1.330 -29.657 -10.000  1.00 85.27           H  
ATOM   2309  HB3 GLN A 144       1.992 -28.148  -9.364  1.00 85.27           H  
ATOM   2310  HG2 GLN A 144       0.760 -30.424  -7.741  1.00 85.27           H  
ATOM   2311  HG3 GLN A 144       1.462 -28.962  -7.040  1.00 85.27           H  
ATOM   2312 HE21 GLN A 144      -0.043 -27.388  -6.588  1.00 85.27           H  
ATOM   2313 HE22 GLN A 144      -1.576 -27.224  -7.465  1.00 85.27           H  
ATOM   2314  N   PHE A 145       4.502 -29.067 -10.888  1.00 83.71           N  
ATOM   2315  CA  PHE A 145       5.228 -29.144 -12.153  1.00 83.71           C  
ATOM   2316  C   PHE A 145       6.413 -30.113 -12.070  1.00 83.71           C  
ATOM   2317  O   PHE A 145       6.603 -30.936 -12.962  1.00 83.71           O  
ATOM   2318  CB  PHE A 145       5.689 -27.739 -12.554  1.00 83.71           C  
ATOM   2319  CG  PHE A 145       6.384 -27.713 -13.897  1.00 83.71           C  
ATOM   2320  CD1 PHE A 145       7.788 -27.790 -13.975  1.00 83.71           C  
ATOM   2321  CD2 PHE A 145       5.618 -27.650 -15.075  1.00 83.71           C  
ATOM   2322  CE1 PHE A 145       8.423 -27.799 -15.231  1.00 83.71           C  
ATOM   2323  CE2 PHE A 145       6.253 -27.661 -16.328  1.00 83.71           C  
ATOM   2324  CZ  PHE A 145       7.655 -27.732 -16.406  1.00 83.71           C  
ATOM   2325  H   PHE A 145       4.463 -28.174 -10.416  1.00 83.71           H  
ATOM   2326  HA  PHE A 145       4.552 -29.517 -12.922  1.00 83.71           H  
ATOM   2327  HB2 PHE A 145       6.363 -27.342 -11.796  1.00 83.71           H  
ATOM   2328  HB3 PHE A 145       4.822 -27.080 -12.600  1.00 83.71           H  
ATOM   2329  HD1 PHE A 145       8.377 -27.841 -13.072  1.00 83.71           H  
ATOM   2330  HD2 PHE A 145       4.542 -27.591 -15.021  1.00 83.71           H  
ATOM   2331  HE1 PHE A 145       9.500 -27.847 -15.293  1.00 83.71           H  
ATOM   2332  HE2 PHE A 145       5.667 -27.614 -17.234  1.00 83.71           H  
ATOM   2333  HZ  PHE A 145       8.139 -27.726 -17.372  1.00 83.71           H  
ATOM   2334  N   GLN A 146       7.188 -30.077 -10.984  1.00 84.37           N  
ATOM   2335  CA  GLN A 146       8.291 -31.008 -10.746  1.00 84.37           C  
ATOM   2336  C   GLN A 146       7.792 -32.445 -10.594  1.00 84.37           C  
ATOM   2337  O   GLN A 146       8.389 -33.355 -11.170  1.00 84.37           O  
ATOM   2338  CB  GLN A 146       9.064 -30.602  -9.484  1.00 84.37           C  
ATOM   2339  CG  GLN A 146       9.972 -29.388  -9.710  1.00 84.37           C  
ATOM   2340  CD  GLN A 146      10.747 -29.003  -8.452  1.00 84.37           C  
ATOM   2341  NE2 GLN A 146      11.593 -28.000  -8.526  1.00 84.37           N  
ATOM   2342  OE1 GLN A 146      10.648 -29.601  -7.395  1.00 84.37           O  
ATOM   2343  H   GLN A 146       6.987 -29.379 -10.282  1.00 84.37           H  
ATOM   2344  HA  GLN A 146       8.967 -30.989 -11.600  1.00 84.37           H  
ATOM   2345  HB2 GLN A 146       9.694 -31.437  -9.178  1.00 84.37           H  
ATOM   2346  HB3 GLN A 146       8.363 -30.391  -8.677  1.00 84.37           H  
ATOM   2347  HG2 GLN A 146      10.689 -29.620 -10.498  1.00 84.37           H  
ATOM   2348  HG3 GLN A 146       9.381 -28.532 -10.034  1.00 84.37           H  
ATOM   2349 HE21 GLN A 146      11.612 -27.411  -9.345  1.00 84.37           H  
ATOM   2350 HE22 GLN A 146      11.991 -27.714  -7.642  1.00 84.37           H  
ATOM   2351  N   ALA A 147       6.697 -32.658  -9.861  1.00 86.05           N  
ATOM   2352  CA  ALA A 147       6.081 -33.973  -9.722  1.00 86.05           C  
ATOM   2353  C   ALA A 147       5.637 -34.527 -11.084  1.00 86.05           C  
ATOM   2354  O   ALA A 147       6.009 -35.641 -11.448  1.00 86.05           O  
ATOM   2355  CB  ALA A 147       4.917 -33.871  -8.728  1.00 86.05           C  
ATOM   2356  H   ALA A 147       6.274 -31.878  -9.378  1.00 86.05           H  
ATOM   2357  HA  ALA A 147       6.819 -34.664  -9.315  1.00 86.05           H  
ATOM   2358  HB1 ALA A 147       4.155 -33.189  -9.104  1.00 86.05           H  
ATOM   2359  HB2 ALA A 147       4.470 -34.857  -8.589  1.00 86.05           H  
ATOM   2360  HB3 ALA A 147       5.280 -33.503  -7.769  1.00 86.05           H  
ATOM   2361  N   LEU A 148       4.938 -33.712 -11.875  1.00 85.83           N  
ATOM   2362  CA  LEU A 148       4.432 -34.085 -13.192  1.00 85.83           C  
ATOM   2363  C   LEU A 148       5.563 -34.257 -14.227  1.00 85.83           C  
ATOM   2364  O   LEU A 148       5.488 -35.132 -15.085  1.00 85.83           O  
ATOM   2365  CB  LEU A 148       3.397 -33.008 -13.557  1.00 85.83           C  
ATOM   2366  CG  LEU A 148       2.512 -33.324 -14.772  1.00 85.83           C  
ATOM   2367  CD1 LEU A 148       1.468 -34.392 -14.435  1.00 85.83           C  
ATOM   2368  CD2 LEU A 148       1.731 -32.072 -15.160  1.00 85.83           C  
ATOM   2369  H   LEU A 148       4.661 -32.815 -11.504  1.00 85.83           H  
ATOM   2370  HA  LEU A 148       3.927 -35.046 -13.101  1.00 85.83           H  
ATOM   2371  HB2 LEU A 148       3.921 -32.062 -13.695  1.00 85.83           H  
ATOM   2372  HB3 LEU A 148       2.732 -32.867 -12.705  1.00 85.83           H  
ATOM   2373  HG  LEU A 148       3.119 -33.649 -15.617  1.00 85.83           H  
ATOM   2374 HD11 LEU A 148       1.957 -35.310 -14.112  1.00 85.83           H  
ATOM   2375 HD12 LEU A 148       0.818 -34.053 -13.629  1.00 85.83           H  
ATOM   2376 HD13 LEU A 148       0.867 -34.615 -15.316  1.00 85.83           H  
ATOM   2377 HD21 LEU A 148       1.171 -32.249 -16.078  1.00 85.83           H  
ATOM   2378 HD22 LEU A 148       1.026 -31.822 -14.368  1.00 85.83           H  
ATOM   2379 HD23 LEU A 148       2.395 -31.215 -15.283  1.00 85.83           H  
ATOM   2380  N   SER A 149       6.654 -33.493 -14.117  1.00 84.53           N  
ATOM   2381  CA  SER A 149       7.863 -33.661 -14.938  1.00 84.53           C  
ATOM   2382  C   SER A 149       8.602 -34.956 -14.603  1.00 84.53           C  
ATOM   2383  O   SER A 149       9.061 -35.662 -15.503  1.00 84.53           O  
ATOM   2384  CB  SER A 149       8.798 -32.462 -14.745  1.00 84.53           C  
ATOM   2385  OG  SER A 149       9.917 -32.561 -15.608  1.00 84.53           O  
ATOM   2386  H   SER A 149       6.629 -32.737 -13.446  1.00 84.53           H  
ATOM   2387  HA  SER A 149       7.570 -33.712 -15.987  1.00 84.53           H  
ATOM   2388  HB2 SER A 149       8.257 -31.543 -14.967  1.00 84.53           H  
ATOM   2389  HB3 SER A 149       9.137 -32.427 -13.709  1.00 84.53           H  
ATOM   2390  HG  SER A 149       9.588 -32.519 -16.509  1.00 84.53           H  
ATOM   2391  N   LYS A 150       8.690 -35.303 -13.314  1.00 86.18           N  
ATOM   2392  CA  LYS A 150       9.262 -36.577 -12.873  1.00 86.18           C  
ATOM   2393  C   LYS A 150       8.429 -37.755 -13.379  1.00 86.18           C  
ATOM   2394  O   LYS A 150       9.000 -38.709 -13.890  1.00 86.18           O  
ATOM   2395  CB  LYS A 150       9.395 -36.564 -11.346  1.00 86.18           C  
ATOM   2396  CG  LYS A 150      10.170 -37.787 -10.847  1.00 86.18           C  
ATOM   2397  CD  LYS A 150      10.299 -37.745  -9.324  1.00 86.18           C  
ATOM   2398  CE  LYS A 150      11.041 -38.998  -8.858  1.00 86.18           C  
ATOM   2399  NZ  LYS A 150      11.125 -39.048  -7.380  1.00 86.18           N1+
ATOM   2400  H   LYS A 150       8.297 -34.682 -12.622  1.00 86.18           H  
ATOM   2401  HA  LYS A 150      10.250 -36.687 -13.320  1.00 86.18           H  
ATOM   2402  HB2 LYS A 150       9.928 -35.663 -11.046  1.00 86.18           H  
ATOM   2403  HB3 LYS A 150       8.404 -36.549 -10.892  1.00 86.18           H  
ATOM   2404  HG2 LYS A 150       9.644 -38.699 -11.132  1.00 86.18           H  
ATOM   2405  HG3 LYS A 150      11.163 -37.795 -11.297  1.00 86.18           H  
ATOM   2406  HD2 LYS A 150      10.848 -36.851  -9.032  1.00 86.18           H  
ATOM   2407  HD3 LYS A 150       9.302 -37.718  -8.885  1.00 86.18           H  
ATOM   2408  HE2 LYS A 150      12.036 -39.004  -9.305  1.00 86.18           H  
ATOM   2409  HE3 LYS A 150      10.507 -39.871  -9.236  1.00 86.18           H  
ATOM   2410  HZ1 LYS A 150      11.615 -39.884  -7.091  1.00 86.18           H  
ATOM   2411  HZ2 LYS A 150      10.193 -39.071  -6.992  1.00 86.18           H  
ATOM   2412  HZ3 LYS A 150      11.607 -38.234  -7.028  1.00 86.18           H  
ATOM   2413  N   GLU A 151       7.106 -37.660 -13.286  1.00 87.24           N  
ATOM   2414  CA  GLU A 151       6.185 -38.677 -13.798  1.00 87.24           C  
ATOM   2415  C   GLU A 151       6.298 -38.845 -15.320  1.00 87.24           C  
ATOM   2416  O   GLU A 151       6.435 -39.965 -15.802  1.00 87.24           O  
ATOM   2417  CB  GLU A 151       4.768 -38.292 -13.361  1.00 87.24           C  
ATOM   2418  CG  GLU A 151       3.760 -39.433 -13.536  1.00 87.24           C  
ATOM   2419  CD  GLU A 151       2.364 -39.052 -13.020  1.00 87.24           C  
ATOM   2420  OE1 GLU A 151       1.411 -39.780 -13.364  1.00 87.24           O  
ATOM   2421  OE2 GLU A 151       2.234 -38.010 -12.336  1.00 87.24           O1-
ATOM   2422  H   GLU A 151       6.708 -36.862 -12.812  1.00 87.24           H  
ATOM   2423  HA  GLU A 151       6.435 -39.639 -13.349  1.00 87.24           H  
ATOM   2424  HB2 GLU A 151       4.437 -37.419 -13.924  1.00 87.24           H  
ATOM   2425  HB3 GLU A 151       4.805 -38.030 -12.304  1.00 87.24           H  
ATOM   2426  HG2 GLU A 151       4.119 -40.305 -12.989  1.00 87.24           H  
ATOM   2427  HG3 GLU A 151       3.699 -39.690 -14.593  1.00 87.24           H  
ATOM   2428  N   ASN A 152       6.355 -37.740 -16.072  1.00 87.57           N  
ATOM   2429  CA  ASN A 152       6.561 -37.758 -17.523  1.00 87.57           C  
ATOM   2430  C   ASN A 152       7.881 -38.459 -17.900  1.00 87.57           C  
ATOM   2431  O   ASN A 152       7.882 -39.338 -18.759  1.00 87.57           O  
ATOM   2432  CB  ASN A 152       6.454 -36.305 -18.023  1.00 87.57           C  
ATOM   2433  CG  ASN A 152       6.511 -36.171 -19.535  1.00 87.57           C  
ATOM   2434  ND2 ASN A 152       5.656 -35.373 -20.127  1.00 87.57           N  
ATOM   2435  OD1 ASN A 152       7.362 -36.728 -20.194  1.00 87.57           O  
ATOM   2436  H   ASN A 152       6.197 -36.849 -15.625  1.00 87.57           H  
ATOM   2437  HA  ASN A 152       5.760 -38.339 -17.980  1.00 87.57           H  
ATOM   2438  HB2 ASN A 152       5.509 -35.887 -17.677  1.00 87.57           H  
ATOM   2439  HB3 ASN A 152       7.265 -35.708 -17.604  1.00 87.57           H  
ATOM   2440 HD21 ASN A 152       5.821 -35.230 -21.113  1.00 87.57           H  
ATOM   2441 HD22 ASN A 152       4.963 -34.845 -19.617  1.00 87.57           H  
ATOM   2442  N   ARG A 153       8.987 -38.170 -17.195  1.00 85.97           N  
ATOM   2443  CA  ARG A 153      10.263 -38.880 -17.404  1.00 85.97           C  
ATOM   2444  C   ARG A 153      10.152 -40.381 -17.151  1.00 85.97           C  
ATOM   2445  O   ARG A 153      10.623 -41.154 -17.976  1.00 85.97           O  
ATOM   2446  CB  ARG A 153      11.369 -38.301 -16.520  1.00 85.97           C  
ATOM   2447  CG  ARG A 153      11.889 -36.969 -17.058  1.00 85.97           C  
ATOM   2448  CD  ARG A 153      13.052 -36.517 -16.178  1.00 85.97           C  
ATOM   2449  NE  ARG A 153      13.633 -35.256 -16.665  1.00 85.97           N  
ATOM   2450  CZ  ARG A 153      14.835 -34.794 -16.379  1.00 85.97           C  
ATOM   2451  NH1 ARG A 153      15.651 -35.443 -15.596  1.00 85.97           N1+
ATOM   2452  NH2 ARG A 153      15.240 -33.661 -16.882  1.00 85.97           N  
ATOM   2453  H   ARG A 153       8.919 -37.460 -16.480  1.00 85.97           H  
ATOM   2454  HA  ARG A 153      10.548 -38.792 -18.453  1.00 85.97           H  
ATOM   2455  HB2 ARG A 153      11.004 -38.176 -15.501  1.00 85.97           H  
ATOM   2456  HB3 ARG A 153      12.198 -39.009 -16.501  1.00 85.97           H  
ATOM   2457  HG2 ARG A 153      11.096 -36.221 -17.044  1.00 85.97           H  
ATOM   2458  HG3 ARG A 153      12.238 -37.104 -18.082  1.00 85.97           H  
ATOM   2459  HD2 ARG A 153      12.689 -36.381 -15.159  1.00 85.97           H  
ATOM   2460  HD3 ARG A 153      13.806 -37.305 -16.184  1.00 85.97           H  
ATOM   2461  HE  ARG A 153      13.042 -34.705 -17.271  1.00 85.97           H  
ATOM   2462 HH11 ARG A 153      16.591 -35.114 -15.427  1.00 85.97           H  
ATOM   2463 HH12 ARG A 153      15.354 -36.349 -15.263  1.00 85.97           H  
ATOM   2464 HH21 ARG A 153      16.163 -33.309 -16.673  1.00 85.97           H  
ATOM   2465 HH22 ARG A 153      14.620 -33.146 -17.490  1.00 85.97           H  
ATOM   2466  N   THR A 154       9.526 -40.790 -16.050  1.00 87.78           N  
ATOM   2467  CA  THR A 154       9.332 -42.215 -15.738  1.00 87.78           C  
ATOM   2468  C   THR A 154       8.464 -42.918 -16.786  1.00 87.78           C  
ATOM   2469  O   THR A 154       8.758 -44.052 -17.161  1.00 87.78           O  
ATOM   2470  CB  THR A 154       8.720 -42.373 -14.339  1.00 87.78           C  
ATOM   2471  CG2 THR A 154       8.533 -43.832 -13.932  1.00 87.78           C  
ATOM   2472  OG1 THR A 154       9.597 -41.810 -13.384  1.00 87.78           O  
ATOM   2473  H   THR A 154       9.179 -40.101 -15.398  1.00 87.78           H  
ATOM   2474  HA  THR A 154      10.302 -42.712 -15.751  1.00 87.78           H  
ATOM   2475  HB  THR A 154       7.760 -41.859 -14.292  1.00 87.78           H  
ATOM   2476  HG1 THR A 154      10.466 -42.151 -13.611  1.00 87.78           H  
ATOM   2477 HG21 THR A 154       8.207 -43.884 -12.893  1.00 87.78           H  
ATOM   2478 HG22 THR A 154       9.468 -44.377 -14.052  1.00 87.78           H  
ATOM   2479 HG23 THR A 154       7.769 -44.299 -14.555  1.00 87.78           H  
ATOM   2480  N   LEU A 155       7.427 -42.251 -17.307  1.00 88.04           N  
ATOM   2481  CA  LEU A 155       6.627 -42.778 -18.414  1.00 88.04           C  
ATOM   2482  C   LEU A 155       7.459 -42.933 -19.689  1.00 88.04           C  
ATOM   2483  O   LEU A 155       7.386 -43.981 -20.319  1.00 88.04           O  
ATOM   2484  CB  LEU A 155       5.411 -41.873 -18.667  1.00 88.04           C  
ATOM   2485  CG  LEU A 155       4.317 -41.987 -17.595  1.00 88.04           C  
ATOM   2486  CD1 LEU A 155       3.302 -40.872 -17.805  1.00 88.04           C  
ATOM   2487  CD2 LEU A 155       3.576 -43.324 -17.654  1.00 88.04           C  
ATOM   2488  H   LEU A 155       7.197 -41.340 -16.939  1.00 88.04           H  
ATOM   2489  HA  LEU A 155       6.281 -43.780 -18.156  1.00 88.04           H  
ATOM   2490  HB2 LEU A 155       5.751 -40.839 -18.727  1.00 88.04           H  
ATOM   2491  HB3 LEU A 155       4.974 -42.133 -19.631  1.00 88.04           H  
ATOM   2492  HG  LEU A 155       4.755 -41.874 -16.603  1.00 88.04           H  
ATOM   2493 HD11 LEU A 155       2.532 -40.942 -17.036  1.00 88.04           H  
ATOM   2494 HD12 LEU A 155       3.793 -39.904 -17.708  1.00 88.04           H  
ATOM   2495 HD13 LEU A 155       2.833 -40.951 -18.786  1.00 88.04           H  
ATOM   2496 HD21 LEU A 155       2.788 -43.336 -16.902  1.00 88.04           H  
ATOM   2497 HD22 LEU A 155       3.130 -43.463 -18.639  1.00 88.04           H  
ATOM   2498 HD23 LEU A 155       4.259 -44.148 -17.444  1.00 88.04           H  
ATOM   2499  N   LEU A 156       8.281 -41.942 -20.040  1.00 88.20           N  
ATOM   2500  CA  LEU A 156       9.176 -41.996 -21.202  1.00 88.20           C  
ATOM   2501  C   LEU A 156      10.211 -43.128 -21.097  1.00 88.20           C  
ATOM   2502  O   LEU A 156      10.445 -43.829 -22.079  1.00 88.20           O  
ATOM   2503  CB  LEU A 156       9.856 -40.618 -21.364  1.00 88.20           C  
ATOM   2504  CG  LEU A 156       9.549 -39.942 -22.715  1.00 88.20           C  
ATOM   2505  CD1 LEU A 156       9.362 -38.439 -22.528  1.00 88.20           C  
ATOM   2506  CD2 LEU A 156      10.690 -40.158 -23.710  1.00 88.20           C  
ATOM   2507  H   LEU A 156       8.265 -41.096 -19.489  1.00 88.20           H  
ATOM   2508  HA  LEU A 156       8.569 -42.216 -22.080  1.00 88.20           H  
ATOM   2509  HB2 LEU A 156       9.524 -39.957 -20.563  1.00 88.20           H  
ATOM   2510  HB3 LEU A 156      10.934 -40.717 -21.237  1.00 88.20           H  
ATOM   2511  HG  LEU A 156       8.627 -40.340 -23.137  1.00 88.20           H  
ATOM   2512 HD11 LEU A 156      10.257 -37.995 -22.091  1.00 88.20           H  
ATOM   2513 HD12 LEU A 156       9.145 -37.968 -23.487  1.00 88.20           H  
ATOM   2514 HD13 LEU A 156       8.514 -38.265 -21.865  1.00 88.20           H  
ATOM   2515 HD21 LEU A 156      10.838 -41.228 -23.858  1.00 88.20           H  
ATOM   2516 HD22 LEU A 156      11.611 -39.714 -23.334  1.00 88.20           H  
ATOM   2517 HD23 LEU A 156      10.428 -39.706 -24.667  1.00 88.20           H  
ATOM   2518  N   GLU A 157      10.794 -43.334 -19.912  1.00 87.16           N  
ATOM   2519  CA  GLU A 157      11.696 -44.463 -19.634  1.00 87.16           C  
ATOM   2520  C   GLU A 157      10.978 -45.808 -19.806  1.00 87.16           C  
ATOM   2521  O   GLU A 157      11.487 -46.699 -20.483  1.00 87.16           O  
ATOM   2522  CB  GLU A 157      12.272 -44.342 -18.208  1.00 87.16           C  
ATOM   2523  CG  GLU A 157      13.366 -43.264 -18.091  1.00 87.16           C  
ATOM   2524  CD  GLU A 157      13.873 -43.021 -16.653  1.00 87.16           C  
ATOM   2525  OE1 GLU A 157      14.875 -42.276 -16.515  1.00 87.16           O  
ATOM   2526  OE2 GLU A 157      13.245 -43.500 -15.679  1.00 87.16           O1-
ATOM   2527  H   GLU A 157      10.587 -42.694 -19.158  1.00 87.16           H  
ATOM   2528  HA  GLU A 157      12.520 -44.454 -20.348  1.00 87.16           H  
ATOM   2529  HB2 GLU A 157      12.709 -45.298 -17.920  1.00 87.16           H  
ATOM   2530  HB3 GLU A 157      11.458 -44.116 -17.518  1.00 87.16           H  
ATOM   2531  HG2 GLU A 157      14.206 -43.562 -18.718  1.00 87.16           H  
ATOM   2532  HG3 GLU A 157      12.985 -42.323 -18.485  1.00 87.16           H  
ATOM   2533  N   THR A 158       9.761 -45.933 -19.271  1.00 88.89           N  
ATOM   2534  CA  THR A 158       8.950 -47.158 -19.391  1.00 88.89           C  
ATOM   2535  C   THR A 158       8.558 -47.432 -20.848  1.00 88.89           C  
ATOM   2536  O   THR A 158       8.553 -48.576 -21.294  1.00 88.89           O  
ATOM   2537  CB  THR A 158       7.678 -47.053 -18.537  1.00 88.89           C  
ATOM   2538  CG2 THR A 158       6.913 -48.376 -18.475  1.00 88.89           C  
ATOM   2539  OG1 THR A 158       7.962 -46.705 -17.199  1.00 88.89           O  
ATOM   2540  H   THR A 158       9.394 -45.152 -18.745  1.00 88.89           H  
ATOM   2541  HA  THR A 158       9.537 -48.006 -19.038  1.00 88.89           H  
ATOM   2542  HB  THR A 158       7.038 -46.277 -18.954  1.00 88.89           H  
ATOM   2543  HG1 THR A 158       8.330 -45.818 -17.195  1.00 88.89           H  
ATOM   2544 HG21 THR A 158       6.583 -48.675 -19.469  1.00 88.89           H  
ATOM   2545 HG22 THR A 158       7.561 -49.152 -18.068  1.00 88.89           H  
ATOM   2546 HG23 THR A 158       6.041 -48.264 -17.830  1.00 88.89           H  
ATOM   2547  N   LEU A 159       8.244 -46.386 -21.617  1.00 89.20           N  
ATOM   2548  CA  LEU A 159       7.886 -46.485 -23.033  1.00 89.20           C  
ATOM   2549  C   LEU A 159       9.083 -46.969 -23.869  1.00 89.20           C  
ATOM   2550  O   LEU A 159       8.924 -47.852 -24.709  1.00 89.20           O  
ATOM   2551  CB  LEU A 159       7.344 -45.110 -23.471  1.00 89.20           C  
ATOM   2552  CG  LEU A 159       6.208 -45.144 -24.503  1.00 89.20           C  
ATOM   2553  CD1 LEU A 159       5.498 -43.789 -24.462  1.00 89.20           C  
ATOM   2554  CD2 LEU A 159       6.708 -45.387 -25.924  1.00 89.20           C  
ATOM   2555  H   LEU A 159       8.239 -45.471 -21.189  1.00 89.20           H  
ATOM   2556  HA  LEU A 159       7.095 -47.227 -23.131  1.00 89.20           H  
ATOM   2557  HB2 LEU A 159       6.918 -44.627 -22.591  1.00 89.20           H  
ATOM   2558  HB3 LEU A 159       8.159 -44.477 -23.822  1.00 89.20           H  
ATOM   2559  HG  LEU A 159       5.488 -45.919 -24.237  1.00 89.20           H  
ATOM   2560 HD11 LEU A 159       6.221 -42.988 -24.617  1.00 89.20           H  
ATOM   2561 HD12 LEU A 159       4.752 -43.744 -25.255  1.00 89.20           H  
ATOM   2562 HD13 LEU A 159       4.999 -43.658 -23.502  1.00 89.20           H  
ATOM   2563 HD21 LEU A 159       5.877 -45.362 -26.628  1.00 89.20           H  
ATOM   2564 HD22 LEU A 159       7.183 -46.366 -25.991  1.00 89.20           H  
ATOM   2565 HD23 LEU A 159       7.441 -44.629 -26.203  1.00 89.20           H  
ATOM   2566  N   ALA A 160      10.287 -46.470 -23.572  1.00 86.97           N  
ATOM   2567  CA  ALA A 160      11.521 -46.947 -24.194  1.00 86.97           C  
ATOM   2568  C   ALA A 160      11.816 -48.424 -23.863  1.00 86.97           C  
ATOM   2569  O   ALA A 160      12.190 -49.187 -24.752  1.00 86.97           O  
ATOM   2570  CB  ALA A 160      12.672 -46.029 -23.765  1.00 86.97           C  
ATOM   2571  H   ALA A 160      10.354 -45.755 -22.862  1.00 86.97           H  
ATOM   2572  HA  ALA A 160      11.410 -46.877 -25.275  1.00 86.97           H  
ATOM   2573  HB1 ALA A 160      13.587 -46.342 -24.267  1.00 86.97           H  
ATOM   2574  HB2 ALA A 160      12.444 -44.998 -24.040  1.00 86.97           H  
ATOM   2575  HB3 ALA A 160      12.820 -46.088 -22.686  1.00 86.97           H  
ATOM   2576  N   GLU A 161      11.601 -48.854 -22.615  1.00 89.11           N  
ATOM   2577  CA  GLU A 161      11.742 -50.263 -22.218  1.00 89.11           C  
ATOM   2578  C   GLU A 161      10.730 -51.163 -22.953  1.00 89.11           C  
ATOM   2579  O   GLU A 161      11.081 -52.229 -23.462  1.00 89.11           O  
ATOM   2580  CB  GLU A 161      11.598 -50.358 -20.688  1.00 89.11           C  
ATOM   2581  CG  GLU A 161      11.998 -51.734 -20.128  1.00 89.11           C  
ATOM   2582  CD  GLU A 161      11.886 -51.837 -18.594  1.00 89.11           C  
ATOM   2583  OE1 GLU A 161      12.053 -52.968 -18.079  1.00 89.11           O  
ATOM   2584  OE2 GLU A 161      11.624 -50.809 -17.927  1.00 89.11           O1-
ATOM   2585  H   GLU A 161      11.360 -48.180 -21.902  1.00 89.11           H  
ATOM   2586  HA  GLU A 161      12.740 -50.608 -22.491  1.00 89.11           H  
ATOM   2587  HB2 GLU A 161      12.245 -49.605 -20.237  1.00 89.11           H  
ATOM   2588  HB3 GLU A 161      10.567 -50.142 -20.407  1.00 89.11           H  
ATOM   2589  HG2 GLU A 161      13.026 -51.943 -20.424  1.00 89.11           H  
ATOM   2590  HG3 GLU A 161      11.357 -52.492 -20.578  1.00 89.11           H  
ATOM   2591  N   LYS A 162       9.476 -50.710 -23.095  1.00 89.77           N  
ATOM   2592  CA  LYS A 162       8.438 -51.413 -23.867  1.00 89.77           C  
ATOM   2593  C   LYS A 162       8.795 -51.537 -25.350  1.00 89.77           C  
ATOM   2594  O   LYS A 162       8.555 -52.591 -25.938  1.00 89.77           O  
ATOM   2595  CB  LYS A 162       7.085 -50.700 -23.681  1.00 89.77           C  
ATOM   2596  CG  LYS A 162       6.470 -50.893 -22.284  1.00 89.77           C  
ATOM   2597  CD  LYS A 162       5.843 -52.279 -22.155  1.00 89.77           C  
ATOM   2598  CE  LYS A 162       5.388 -52.578 -20.733  1.00 89.77           C  
ATOM   2599  NZ  LYS A 162       4.946 -53.985 -20.625  1.00 89.77           N1+
ATOM   2600  H   LYS A 162       9.245 -49.835 -22.647  1.00 89.77           H  
ATOM   2601  HA  LYS A 162       8.373 -52.438 -23.504  1.00 89.77           H  
ATOM   2602  HB2 LYS A 162       6.382 -51.072 -24.426  1.00 89.77           H  
ATOM   2603  HB3 LYS A 162       7.216 -49.633 -23.859  1.00 89.77           H  
ATOM   2604  HG2 LYS A 162       7.234 -50.769 -21.517  1.00 89.77           H  
ATOM   2605  HG3 LYS A 162       5.695 -50.142 -22.129  1.00 89.77           H  
ATOM   2606  HD2 LYS A 162       6.592 -53.023 -22.428  1.00 89.77           H  
ATOM   2607  HD3 LYS A 162       4.984 -52.331 -22.823  1.00 89.77           H  
ATOM   2608  HE2 LYS A 162       6.218 -52.385 -20.053  1.00 89.77           H  
ATOM   2609  HE3 LYS A 162       4.563 -51.914 -20.478  1.00 89.77           H  
ATOM   2610  HZ1 LYS A 162       4.721 -54.218 -19.669  1.00 89.77           H  
ATOM   2611  HZ2 LYS A 162       5.605 -54.635 -21.030  1.00 89.77           H  
ATOM   2612  HZ3 LYS A 162       4.061 -54.052 -21.108  1.00 89.77           H  
ATOM   2613  N   ASP A 163       9.394 -50.509 -25.946  1.00 88.97           N  
ATOM   2614  CA  ASP A 163       9.895 -50.559 -27.322  1.00 88.97           C  
ATOM   2615  C   ASP A 163      11.001 -51.610 -27.514  1.00 88.97           C  
ATOM   2616  O   ASP A 163      10.976 -52.347 -28.505  1.00 88.97           O  
ATOM   2617  CB  ASP A 163      10.389 -49.162 -27.758  1.00 88.97           C  
ATOM   2618  CG  ASP A 163       9.308 -48.333 -28.448  1.00 88.97           C  
ATOM   2619  OD1 ASP A 163       9.319 -47.089 -28.347  1.00 88.97           O  
ATOM   2620  OD2 ASP A 163       8.486 -48.945 -29.166  1.00 88.97           O1-
ATOM   2621  H   ASP A 163       9.530 -49.661 -25.414  1.00 88.97           H  
ATOM   2622  HA  ASP A 163       9.081 -50.877 -27.974  1.00 88.97           H  
ATOM   2623  HB2 ASP A 163      10.783 -48.618 -26.900  1.00 88.97           H  
ATOM   2624  HB3 ASP A 163      11.204 -49.283 -28.471  1.00 88.97           H  
ATOM   2625  N   GLU A 164      11.942 -51.738 -26.569  1.00 88.61           N  
ATOM   2626  CA  GLU A 164      12.957 -52.802 -26.618  1.00 88.61           C  
ATOM   2627  C   GLU A 164      12.340 -54.203 -26.515  1.00 88.61           C  
ATOM   2628  O   GLU A 164      12.734 -55.098 -27.267  1.00 88.61           O  
ATOM   2629  CB  GLU A 164      14.028 -52.633 -25.526  1.00 88.61           C  
ATOM   2630  CG  GLU A 164      15.139 -51.651 -25.920  1.00 88.61           C  
ATOM   2631  CD  GLU A 164      16.409 -51.845 -25.070  1.00 88.61           C  
ATOM   2632  OE1 GLU A 164      17.507 -51.901 -25.679  1.00 88.61           O  
ATOM   2633  OE2 GLU A 164      16.294 -51.935 -23.829  1.00 88.61           O1-
ATOM   2634  H   GLU A 164      11.935 -51.103 -25.782  1.00 88.61           H  
ATOM   2635  HA  GLU A 164      13.449 -52.766 -27.589  1.00 88.61           H  
ATOM   2636  HB2 GLU A 164      13.568 -52.325 -24.586  1.00 88.61           H  
ATOM   2637  HB3 GLU A 164      14.497 -53.605 -25.367  1.00 88.61           H  
ATOM   2638  HG2 GLU A 164      15.390 -51.809 -26.968  1.00 88.61           H  
ATOM   2639  HG3 GLU A 164      14.773 -50.630 -25.817  1.00 88.61           H  
ATOM   2640  N   VAL A 165      11.354 -54.402 -25.634  1.00 88.98           N  
ATOM   2641  CA  VAL A 165      10.654 -55.693 -25.497  1.00 88.98           C  
ATOM   2642  C   VAL A 165       9.905 -56.062 -26.780  1.00 88.98           C  
ATOM   2643  O   VAL A 165      10.015 -57.200 -27.234  1.00 88.98           O  
ATOM   2644  CB  VAL A 165       9.713 -55.693 -24.278  1.00 88.98           C  
ATOM   2645  CG1 VAL A 165       8.869 -56.973 -24.192  1.00 88.98           C  
ATOM   2646  CG2 VAL A 165      10.513 -55.596 -22.973  1.00 88.98           C  
ATOM   2647  H   VAL A 165      11.105 -53.637 -25.023  1.00 88.98           H  
ATOM   2648  HA  VAL A 165      11.401 -56.472 -25.341  1.00 88.98           H  
ATOM   2649  HB  VAL A 165       9.037 -54.838 -24.341  1.00 88.98           H  
ATOM   2650 HG11 VAL A 165       8.295 -56.984 -23.265  1.00 88.98           H  
ATOM   2651 HG12 VAL A 165       9.514 -57.853 -24.222  1.00 88.98           H  
ATOM   2652 HG13 VAL A 165       8.164 -57.019 -25.022  1.00 88.98           H  
ATOM   2653 HG21 VAL A 165      11.137 -54.702 -22.972  1.00 88.98           H  
ATOM   2654 HG22 VAL A 165      11.157 -56.469 -22.862  1.00 88.98           H  
ATOM   2655 HG23 VAL A 165       9.834 -55.536 -22.123  1.00 88.98           H  
ATOM   2656  N   ILE A 166       9.197 -55.112 -27.405  1.00 90.44           N  
ATOM   2657  CA  ILE A 166       8.527 -55.335 -28.699  1.00 90.44           C  
ATOM   2658  C   ILE A 166       9.536 -55.749 -29.757  1.00 90.44           C  
ATOM   2659  O   ILE A 166       9.325 -56.745 -30.444  1.00 90.44           O  
ATOM   2660  CB  ILE A 166       7.759 -54.076 -29.151  1.00 90.44           C  
ATOM   2661  CG1 ILE A 166       6.518 -53.948 -28.255  1.00 90.44           C  
ATOM   2662  CG2 ILE A 166       7.342 -54.119 -30.637  1.00 90.44           C  
ATOM   2663  CD1 ILE A 166       5.752 -52.654 -28.476  1.00 90.44           C  
ATOM   2664  H   ILE A 166       9.146 -54.196 -26.982  1.00 90.44           H  
ATOM   2665  HA  ILE A 166       7.820 -56.159 -28.598  1.00 90.44           H  
ATOM   2666  HB  ILE A 166       8.397 -53.204 -29.005  1.00 90.44           H  
ATOM   2667 HG12 ILE A 166       6.837 -53.958 -27.213  1.00 90.44           H  
ATOM   2668 HG13 ILE A 166       5.850 -54.792 -28.422  1.00 90.44           H  
ATOM   2669 HG21 ILE A 166       6.782 -53.226 -30.914  1.00 90.44           H  
ATOM   2670 HG22 ILE A 166       8.214 -54.154 -31.290  1.00 90.44           H  
ATOM   2671 HG23 ILE A 166       6.727 -54.999 -30.831  1.00 90.44           H  
ATOM   2672 HD11 ILE A 166       5.066 -52.501 -27.643  1.00 90.44           H  
ATOM   2673 HD12 ILE A 166       6.471 -51.836 -28.526  1.00 90.44           H  
ATOM   2674 HD13 ILE A 166       5.178 -52.701 -29.402  1.00 90.44           H  
ATOM   2675  N   LYS A 167      10.655 -55.030 -29.858  1.00 88.00           N  
ATOM   2676  CA  LYS A 167      11.690 -55.343 -30.839  1.00 88.00           C  
ATOM   2677  C   LYS A 167      12.271 -56.747 -30.628  1.00 88.00           C  
ATOM   2678  O   LYS A 167      12.446 -57.475 -31.601  1.00 88.00           O  
ATOM   2679  CB  LYS A 167      12.756 -54.251 -30.775  1.00 88.00           C  
ATOM   2680  CG  LYS A 167      13.728 -54.397 -31.944  1.00 88.00           C  
ATOM   2681  CD  LYS A 167      14.837 -53.361 -31.824  1.00 88.00           C  
ATOM   2682  CE  LYS A 167      15.847 -53.647 -32.929  1.00 88.00           C  
ATOM   2683  NZ  LYS A 167      17.064 -52.839 -32.724  1.00 88.00           N1+
ATOM   2684  H   LYS A 167      10.766 -54.222 -29.261  1.00 88.00           H  
ATOM   2685  HA  LYS A 167      11.231 -55.342 -31.828  1.00 88.00           H  
ATOM   2686  HB2 LYS A 167      13.293 -54.321 -29.829  1.00 88.00           H  
ATOM   2687  HB3 LYS A 167      12.275 -53.275 -30.836  1.00 88.00           H  
ATOM   2688  HG2 LYS A 167      14.177 -55.390 -31.928  1.00 88.00           H  
ATOM   2689  HG3 LYS A 167      13.196 -54.262 -32.886  1.00 88.00           H  
ATOM   2690  HD2 LYS A 167      14.422 -52.359 -31.925  1.00 88.00           H  
ATOM   2691  HD3 LYS A 167      15.312 -53.468 -30.848  1.00 88.00           H  
ATOM   2692  HE2 LYS A 167      16.093 -54.708 -32.903  1.00 88.00           H  
ATOM   2693  HE3 LYS A 167      15.385 -53.443 -33.895  1.00 88.00           H  
ATOM   2694  HZ1 LYS A 167      16.837 -51.855 -32.742  1.00 88.00           H  
ATOM   2695  HZ2 LYS A 167      17.743 -53.076 -33.434  1.00 88.00           H  
ATOM   2696  HZ3 LYS A 167      17.447 -53.077 -31.820  1.00 88.00           H  
ATOM   2697  N   MET A 168      12.534 -57.152 -29.381  1.00 87.87           N  
ATOM   2698  CA  MET A 168      12.985 -58.517 -29.073  1.00 87.87           C  
ATOM   2699  C   MET A 168      11.945 -59.578 -29.457  1.00 87.87           C  
ATOM   2700  O   MET A 168      12.307 -60.594 -30.050  1.00 87.87           O  
ATOM   2701  CB  MET A 168      13.337 -58.663 -27.584  1.00 87.87           C  
ATOM   2702  CG  MET A 168      14.733 -58.130 -27.256  1.00 87.87           C  
ATOM   2703  SD  MET A 168      15.334 -58.594 -25.604  1.00 87.87           S  
ATOM   2704  CE  MET A 168      14.289 -57.520 -24.581  1.00 87.87           C  
ATOM   2705  H   MET A 168      12.379 -56.502 -28.624  1.00 87.87           H  
ATOM   2706  HA  MET A 168      13.876 -58.733 -29.665  1.00 87.87           H  
ATOM   2707  HB2 MET A 168      13.326 -59.723 -27.330  1.00 87.87           H  
ATOM   2708  HB3 MET A 168      12.589 -58.160 -26.971  1.00 87.87           H  
ATOM   2709  HG2 MET A 168      15.434 -58.535 -27.986  1.00 87.87           H  
ATOM   2710  HG3 MET A 168      14.735 -57.045 -27.349  1.00 87.87           H  
ATOM   2711  HE1 MET A 168      13.244 -57.808 -24.691  1.00 87.87           H  
ATOM   2712  HE2 MET A 168      14.580 -57.614 -23.534  1.00 87.87           H  
ATOM   2713  HE3 MET A 168      14.410 -56.482 -24.894  1.00 87.87           H  
ATOM   2714  N   LEU A 169      10.664 -59.349 -29.155  1.00 88.48           N  
ATOM   2715  CA  LEU A 169       9.586 -60.275 -29.509  1.00 88.48           C  
ATOM   2716  C   LEU A 169       9.380 -60.381 -31.026  1.00 88.48           C  
ATOM   2717  O   LEU A 169       9.193 -61.483 -31.538  1.00 88.48           O  
ATOM   2718  CB  LEU A 169       8.286 -59.829 -28.823  1.00 88.48           C  
ATOM   2719  CG  LEU A 169       8.199 -60.142 -27.321  1.00 88.48           C  
ATOM   2720  CD1 LEU A 169       7.021 -59.385 -26.708  1.00 88.48           C  
ATOM   2721  CD2 LEU A 169       7.978 -61.638 -27.068  1.00 88.48           C  
ATOM   2722  H   LEU A 169      10.424 -58.502 -28.662  1.00 88.48           H  
ATOM   2723  HA  LEU A 169       9.850 -61.275 -29.163  1.00 88.48           H  
ATOM   2724  HB2 LEU A 169       8.156 -58.759 -28.981  1.00 88.48           H  
ATOM   2725  HB3 LEU A 169       7.464 -60.346 -29.316  1.00 88.48           H  
ATOM   2726  HG  LEU A 169       9.114 -59.824 -26.822  1.00 88.48           H  
ATOM   2727 HD11 LEU A 169       6.988 -59.579 -25.637  1.00 88.48           H  
ATOM   2728 HD12 LEU A 169       7.150 -58.314 -26.870  1.00 88.48           H  
ATOM   2729 HD13 LEU A 169       6.084 -59.710 -27.158  1.00 88.48           H  
ATOM   2730 HD21 LEU A 169       8.833 -62.208 -27.430  1.00 88.48           H  
ATOM   2731 HD22 LEU A 169       7.874 -61.812 -25.997  1.00 88.48           H  
ATOM   2732 HD23 LEU A 169       7.073 -61.974 -27.573  1.00 88.48           H  
ATOM   2733  N   GLU A 170       9.460 -59.270 -31.763  1.00 89.03           N  
ATOM   2734  CA  GLU A 170       9.420 -59.268 -33.230  1.00 89.03           C  
ATOM   2735  C   GLU A 170      10.619 -60.013 -33.832  1.00 89.03           C  
ATOM   2736  O   GLU A 170      10.454 -60.784 -34.780  1.00 89.03           O  
ATOM   2737  CB  GLU A 170       9.412 -57.831 -33.773  1.00 89.03           C  
ATOM   2738  CG  GLU A 170       8.059 -57.122 -33.617  1.00 89.03           C  
ATOM   2739  CD  GLU A 170       8.053 -55.718 -34.247  1.00 89.03           C  
ATOM   2740  OE1 GLU A 170       6.942 -55.225 -34.544  1.00 89.03           O  
ATOM   2741  OE2 GLU A 170       9.148 -55.145 -34.465  1.00 89.03           O1-
ATOM   2742  H   GLU A 170       9.560 -58.384 -31.288  1.00 89.03           H  
ATOM   2743  HA  GLU A 170       8.518 -59.777 -33.568  1.00 89.03           H  
ATOM   2744  HB2 GLU A 170      10.192 -57.256 -33.273  1.00 89.03           H  
ATOM   2745  HB3 GLU A 170       9.645 -57.869 -34.836  1.00 89.03           H  
ATOM   2746  HG2 GLU A 170       7.295 -57.735 -34.097  1.00 89.03           H  
ATOM   2747  HG3 GLU A 170       7.811 -57.043 -32.559  1.00 89.03           H  
ATOM   2748  N   GLU A 171      11.825 -59.826 -33.285  1.00 87.84           N  
ATOM   2749  CA  GLU A 171      13.017 -60.569 -33.709  1.00 87.84           C  
ATOM   2750  C   GLU A 171      12.876 -62.079 -33.446  1.00 87.84           C  
ATOM   2751  O   GLU A 171      13.200 -62.884 -34.328  1.00 87.84           O  
ATOM   2752  CB  GLU A 171      14.287 -60.014 -33.034  1.00 87.84           C  
ATOM   2753  CG  GLU A 171      14.814 -58.722 -33.693  1.00 87.84           C  
ATOM   2754  CD  GLU A 171      16.117 -58.181 -33.062  1.00 87.84           C  
ATOM   2755  OE1 GLU A 171      16.519 -57.044 -33.423  1.00 87.84           O  
ATOM   2756  OE2 GLU A 171      16.763 -58.914 -32.278  1.00 87.84           O1-
ATOM   2757  H   GLU A 171      11.918 -59.152 -32.539  1.00 87.84           H  
ATOM   2758  HA  GLU A 171      13.131 -60.456 -34.787  1.00 87.84           H  
ATOM   2759  HB2 GLU A 171      15.067 -60.770 -33.116  1.00 87.84           H  
ATOM   2760  HB3 GLU A 171      14.096 -59.838 -31.975  1.00 87.84           H  
ATOM   2761  HG2 GLU A 171      14.043 -57.953 -33.648  1.00 87.84           H  
ATOM   2762  HG3 GLU A 171      15.003 -58.932 -34.746  1.00 87.84           H  
ATOM   2763  N   GLU A 172      12.360 -62.493 -32.282  1.00 87.93           N  
ATOM   2764  CA  GLU A 172      12.071 -63.908 -32.009  1.00 87.93           C  
ATOM   2765  C   GLU A 172      10.991 -64.465 -32.945  1.00 87.93           C  
ATOM   2766  O   GLU A 172      11.171 -65.548 -33.511  1.00 87.93           O  
ATOM   2767  CB  GLU A 172      11.653 -64.154 -30.546  1.00 87.93           C  
ATOM   2768  CG  GLU A 172      12.825 -64.181 -29.551  1.00 87.93           C  
ATOM   2769  CD  GLU A 172      12.484 -64.888 -28.220  1.00 87.93           C  
ATOM   2770  OE1 GLU A 172      13.439 -65.343 -27.549  1.00 87.93           O  
ATOM   2771  OE2 GLU A 172      11.290 -65.096 -27.901  1.00 87.93           O1-
ATOM   2772  H   GLU A 172      12.130 -61.803 -31.580  1.00 87.93           H  
ATOM   2773  HA  GLU A 172      12.971 -64.489 -32.204  1.00 87.93           H  
ATOM   2774  HB2 GLU A 172      11.196 -65.143 -30.521  1.00 87.93           H  
ATOM   2775  HB3 GLU A 172      10.909 -63.422 -30.234  1.00 87.93           H  
ATOM   2776  HG2 GLU A 172      13.655 -64.713 -30.017  1.00 87.93           H  
ATOM   2777  HG3 GLU A 172      13.154 -63.161 -29.354  1.00 87.93           H  
ATOM   2778  N   LEU A 173       9.898 -63.731 -33.166  1.00 87.70           N  
ATOM   2779  CA  LEU A 173       8.814 -64.134 -34.062  1.00 87.70           C  
ATOM   2780  C   LEU A 173       9.308 -64.293 -35.506  1.00 87.70           C  
ATOM   2781  O   LEU A 173       8.974 -65.276 -36.170  1.00 87.70           O  
ATOM   2782  CB  LEU A 173       7.699 -63.081 -33.986  1.00 87.70           C  
ATOM   2783  CG  LEU A 173       6.416 -63.527 -34.705  1.00 87.70           C  
ATOM   2784  CD1 LEU A 173       5.534 -64.367 -33.785  1.00 87.70           C  
ATOM   2785  CD2 LEU A 173       5.636 -62.310 -35.189  1.00 87.70           C  
ATOM   2786  H   LEU A 173       9.797 -62.862 -32.659  1.00 87.70           H  
ATOM   2787  HA  LEU A 173       8.426 -65.095 -33.725  1.00 87.70           H  
ATOM   2788  HB2 LEU A 173       8.068 -62.157 -34.431  1.00 87.70           H  
ATOM   2789  HB3 LEU A 173       7.461 -62.869 -32.944  1.00 87.70           H  
ATOM   2790  HG  LEU A 173       6.659 -64.119 -35.588  1.00 87.70           H  
ATOM   2791 HD11 LEU A 173       4.653 -64.697 -34.336  1.00 87.70           H  
ATOM   2792 HD12 LEU A 173       5.213 -63.771 -32.932  1.00 87.70           H  
ATOM   2793 HD13 LEU A 173       6.082 -65.240 -33.428  1.00 87.70           H  
ATOM   2794 HD21 LEU A 173       6.241 -61.721 -35.878  1.00 87.70           H  
ATOM   2795 HD22 LEU A 173       5.369 -61.691 -34.333  1.00 87.70           H  
ATOM   2796 HD23 LEU A 173       4.709 -62.631 -35.664  1.00 87.70           H  
ATOM   2797  N   ASN A 174      10.132 -63.362 -35.988  1.00 86.53           N  
ATOM   2798  CA  ASN A 174      10.735 -63.441 -37.315  1.00 86.53           C  
ATOM   2799  C   ASN A 174      11.661 -64.655 -37.436  1.00 86.53           C  
ATOM   2800  O   ASN A 174      11.571 -65.371 -38.428  1.00 86.53           O  
ATOM   2801  CB  ASN A 174      11.461 -62.126 -37.636  1.00 86.53           C  
ATOM   2802  CG  ASN A 174      10.504 -61.015 -38.034  1.00 86.53           C  
ATOM   2803  ND2 ASN A 174      10.869 -59.779 -37.796  1.00 86.53           N  
ATOM   2804  OD1 ASN A 174       9.436 -61.236 -38.590  1.00 86.53           O  
ATOM   2805  H   ASN A 174      10.337 -62.560 -35.408  1.00 86.53           H  
ATOM   2806  HA  ASN A 174       9.947 -63.590 -38.053  1.00 86.53           H  
ATOM   2807  HB2 ASN A 174      12.057 -61.815 -36.778  1.00 86.53           H  
ATOM   2808  HB3 ASN A 174      12.133 -62.283 -38.480  1.00 86.53           H  
ATOM   2809 HD21 ASN A 174      10.167 -59.072 -37.962  1.00 86.53           H  
ATOM   2810 HD22 ASN A 174      11.649 -59.609 -37.177  1.00 86.53           H  
ATOM   2811  N   ARG A 175      12.467 -64.967 -36.411  1.00 86.46           N  
ATOM   2812  CA  ARG A 175      13.265 -66.207 -36.389  1.00 86.46           C  
ATOM   2813  C   ARG A 175      12.398 -67.468 -36.431  1.00 86.46           C  
ATOM   2814  O   ARG A 175      12.772 -68.430 -37.100  1.00 86.46           O  
ATOM   2815  CB  ARG A 175      14.166 -66.250 -35.151  1.00 86.46           C  
ATOM   2816  CG  ARG A 175      15.415 -65.380 -35.298  1.00 86.46           C  
ATOM   2817  CD  ARG A 175      16.259 -65.538 -34.032  1.00 86.46           C  
ATOM   2818  NE  ARG A 175      17.526 -64.796 -34.128  1.00 86.46           N  
ATOM   2819  CZ  ARG A 175      18.487 -64.794 -33.224  1.00 86.46           C  
ATOM   2820  NH1 ARG A 175      18.418 -65.526 -32.144  1.00 86.46           N1+
ATOM   2821  NH2 ARG A 175      19.535 -64.036 -33.382  1.00 86.46           N  
ATOM   2822  H   ARG A 175      12.497 -64.341 -35.618  1.00 86.46           H  
ATOM   2823  HA  ARG A 175      13.879 -66.244 -37.290  1.00 86.46           H  
ATOM   2824  HB2 ARG A 175      14.490 -67.279 -34.996  1.00 86.46           H  
ATOM   2825  HB3 ARG A 175      13.602 -65.939 -34.271  1.00 86.46           H  
ATOM   2826  HG2 ARG A 175      15.132 -64.336 -35.430  1.00 86.46           H  
ATOM   2827  HG3 ARG A 175      15.987 -65.710 -36.166  1.00 86.46           H  
ATOM   2828  HD2 ARG A 175      15.682 -65.165 -33.186  1.00 86.46           H  
ATOM   2829  HD3 ARG A 175      16.469 -66.596 -33.881  1.00 86.46           H  
ATOM   2830  HE  ARG A 175      17.612 -64.165 -34.911  1.00 86.46           H  
ATOM   2831 HH11 ARG A 175      19.097 -65.423 -31.404  1.00 86.46           H  
ATOM   2832 HH12 ARG A 175      17.550 -66.014 -31.970  1.00 86.46           H  
ATOM   2833 HH21 ARG A 175      19.539 -63.376 -34.146  1.00 86.46           H  
ATOM   2834 HH22 ARG A 175      20.200 -63.936 -32.629  1.00 86.46           H  
ATOM   2835  N   PHE A 176      11.263 -67.495 -35.728  1.00 83.90           N  
ATOM   2836  CA  PHE A 176      10.325 -68.627 -35.783  1.00 83.90           C  
ATOM   2837  C   PHE A 176       9.660 -68.761 -37.159  1.00 83.90           C  
ATOM   2838  O   PHE A 176       9.574 -69.874 -37.677  1.00 83.90           O  
ATOM   2839  CB  PHE A 176       9.276 -68.524 -34.664  1.00 83.90           C  
ATOM   2840  CG  PHE A 176       9.664 -69.264 -33.397  1.00 83.90           C  
ATOM   2841  CD1 PHE A 176       9.508 -70.663 -33.328  1.00 83.90           C  
ATOM   2842  CD2 PHE A 176      10.175 -68.567 -32.287  1.00 83.90           C  
ATOM   2843  CE1 PHE A 176       9.867 -71.357 -32.159  1.00 83.90           C  
ATOM   2844  CE2 PHE A 176      10.546 -69.262 -31.122  1.00 83.90           C  
ATOM   2845  CZ  PHE A 176      10.393 -70.658 -31.059  1.00 83.90           C  
ATOM   2846  H   PHE A 176      11.039 -66.700 -35.147  1.00 83.90           H  
ATOM   2847  HA  PHE A 176      10.884 -69.550 -35.631  1.00 83.90           H  
ATOM   2848  HB2 PHE A 176       8.340 -68.958 -35.017  1.00 83.90           H  
ATOM   2849  HB3 PHE A 176       9.071 -67.478 -34.437  1.00 83.90           H  
ATOM   2850  HD1 PHE A 176       9.104 -71.203 -34.171  1.00 83.90           H  
ATOM   2851  HD2 PHE A 176      10.279 -67.493 -32.322  1.00 83.90           H  
ATOM   2852  HE1 PHE A 176       9.734 -72.428 -32.107  1.00 83.90           H  
ATOM   2853  HE2 PHE A 176      10.944 -68.714 -30.281  1.00 83.90           H  
ATOM   2854  HZ  PHE A 176      10.674 -71.196 -30.166  1.00 83.90           H  
ATOM   2855  N   LYS A 177       9.247 -67.645 -37.777  1.00 85.04           N  
ATOM   2856  CA  LYS A 177       8.693 -67.626 -39.140  1.00 85.04           C  
ATOM   2857  C   LYS A 177       9.728 -68.075 -40.174  1.00 85.04           C  
ATOM   2858  O   LYS A 177       9.429 -68.978 -40.947  1.00 85.04           O  
ATOM   2859  CB  LYS A 177       8.114 -66.237 -39.472  1.00 85.04           C  
ATOM   2860  CG  LYS A 177       6.754 -66.009 -38.791  1.00 85.04           C  
ATOM   2861  CD  LYS A 177       6.193 -64.601 -39.049  1.00 85.04           C  
ATOM   2862  CE  LYS A 177       4.832 -64.462 -38.348  1.00 85.04           C  
ATOM   2863  NZ  LYS A 177       4.322 -63.066 -38.324  1.00 85.04           N1+
ATOM   2864  H   LYS A 177       9.327 -66.770 -37.278  1.00 85.04           H  
ATOM   2865  HA  LYS A 177       7.890 -68.360 -39.204  1.00 85.04           H  
ATOM   2866  HB2 LYS A 177       7.973 -66.164 -40.550  1.00 85.04           H  
ATOM   2867  HB3 LYS A 177       8.820 -65.465 -39.167  1.00 85.04           H  
ATOM   2868  HG2 LYS A 177       6.047 -66.748 -39.169  1.00 85.04           H  
ATOM   2869  HG3 LYS A 177       6.860 -66.153 -37.716  1.00 85.04           H  
ATOM   2870  HD2 LYS A 177       6.893 -63.869 -38.645  1.00 85.04           H  
ATOM   2871  HD3 LYS A 177       6.082 -64.438 -40.122  1.00 85.04           H  
ATOM   2872  HE2 LYS A 177       4.113 -65.122 -38.833  1.00 85.04           H  
ATOM   2873  HE3 LYS A 177       4.951 -64.806 -37.320  1.00 85.04           H  
ATOM   2874  HZ1 LYS A 177       4.133 -62.711 -39.250  1.00 85.04           H  
ATOM   2875  HZ2 LYS A 177       4.992 -62.463 -37.867  1.00 85.04           H  
ATOM   2876  HZ3 LYS A 177       3.487 -63.007 -37.758  1.00 85.04           H  
ATOM   2877  N   GLU A 178      10.950 -67.538 -40.138  1.00 83.62           N  
ATOM   2878  CA  GLU A 178      12.032 -67.938 -41.049  1.00 83.62           C  
ATOM   2879  C   GLU A 178      12.393 -69.422 -40.904  1.00 83.62           C  
ATOM   2880  O   GLU A 178      12.526 -70.103 -41.913  1.00 83.62           O  
ATOM   2881  CB  GLU A 178      13.293 -67.079 -40.836  1.00 83.62           C  
ATOM   2882  CG  GLU A 178      13.192 -65.679 -41.464  1.00 83.62           C  
ATOM   2883  CD  GLU A 178      14.509 -64.882 -41.376  1.00 83.62           C  
ATOM   2884  OE1 GLU A 178      14.645 -63.906 -42.150  1.00 83.62           O  
ATOM   2885  OE2 GLU A 178      15.387 -65.244 -40.555  1.00 83.62           O1-
ATOM   2886  H   GLU A 178      11.130 -66.786 -39.488  1.00 83.62           H  
ATOM   2887  HA  GLU A 178      11.696 -67.804 -42.077  1.00 83.62           H  
ATOM   2888  HB2 GLU A 178      14.134 -67.591 -41.305  1.00 83.62           H  
ATOM   2889  HB3 GLU A 178      13.498 -66.999 -39.768  1.00 83.62           H  
ATOM   2890  HG2 GLU A 178      12.918 -65.795 -42.512  1.00 83.62           H  
ATOM   2891  HG3 GLU A 178      12.397 -65.119 -40.972  1.00 83.62           H  
ATOM   2892  N   ASN A 179      12.496 -69.959 -39.680  1.00 80.88           N  
ATOM   2893  CA  ASN A 179      12.783 -71.385 -39.473  1.00 80.88           C  
ATOM   2894  C   ASN A 179      11.628 -72.308 -39.905  1.00 80.88           C  
ATOM   2895  O   ASN A 179      11.886 -73.440 -40.314  1.00 80.88           O  
ATOM   2896  CB  ASN A 179      13.139 -71.630 -37.998  1.00 80.88           C  
ATOM   2897  CG  ASN A 179      14.549 -71.206 -37.630  1.00 80.88           C  
ATOM   2898  ND2 ASN A 179      14.753 -70.762 -36.413  1.00 80.88           N  
ATOM   2899  OD1 ASN A 179      15.501 -71.317 -38.384  1.00 80.88           O  
ATOM   2900  H   ASN A 179      12.409 -69.352 -38.877  1.00 80.88           H  
ATOM   2901  HA  ASN A 179      13.637 -71.660 -40.093  1.00 80.88           H  
ATOM   2902  HB2 ASN A 179      13.071 -72.698 -37.790  1.00 80.88           H  
ATOM   2903  HB3 ASN A 179      12.416 -71.119 -37.362  1.00 80.88           H  
ATOM   2904 HD21 ASN A 179      15.681 -70.405 -36.242  1.00 80.88           H  
ATOM   2905 HD22 ASN A 179      13.949 -70.508 -35.857  1.00 80.88           H  
ATOM   2906  N   GLY A 180      10.373 -71.854 -39.804  1.00 72.61           N  
ATOM   2907  CA  GLY A 180       9.193 -72.605 -40.246  1.00 72.61           C  
ATOM   2908  C   GLY A 180       8.993 -72.607 -41.765  1.00 72.61           C  
ATOM   2909  O   GLY A 180       8.493 -73.593 -42.308  1.00 72.61           O  
ATOM   2910  H   GLY A 180      10.228 -70.926 -39.432  1.00 72.61           H  
ATOM   2911  HA2 GLY A 180       8.309 -72.152 -39.797  1.00 72.61           H  
ATOM   2912  HA3 GLY A 180       9.267 -73.639 -39.907  1.00 72.61           H  
ATOM   2913  N   ASP A 181       9.409 -71.540 -42.451  1.00 68.49           N  
ATOM   2914  CA  ASP A 181       9.311 -71.415 -43.911  1.00 68.49           C  
ATOM   2915  C   ASP A 181      10.427 -72.141 -44.668  1.00 68.49           C  
ATOM   2916  O   ASP A 181      10.328 -72.265 -45.886  1.00 68.49           O  
ATOM   2917  CB  ASP A 181       9.264 -69.931 -44.336  1.00 68.49           C  
ATOM   2918  CG  ASP A 181       7.892 -69.467 -44.847  1.00 68.49           C  
ATOM   2919  OD1 ASP A 181       7.623 -68.251 -44.730  1.00 68.49           O  
ATOM   2920  OD2 ASP A 181       7.127 -70.298 -45.393  1.00 68.49           O1-
ATOM   2921  H   ASP A 181       9.734 -70.732 -41.940  1.00 68.49           H  
ATOM   2922  HA  ASP A 181       8.387 -71.900 -44.224  1.00 68.49           H  
ATOM   2923  HB2 ASP A 181       9.983 -69.755 -45.137  1.00 68.49           H  
ATOM   2924  HB3 ASP A 181       9.574 -69.297 -43.506  1.00 68.49           H  
ATOM   2925  N   ILE A 182      11.473 -72.649 -44.001  1.00 65.50           N  
ATOM   2926  CA  ILE A 182      12.426 -73.565 -44.639  1.00 65.50           C  
ATOM   2927  C   ILE A 182      11.649 -74.861 -44.901  1.00 65.50           C  
ATOM   2928  O   ILE A 182      11.468 -75.658 -43.973  1.00 65.50           O  
ATOM   2929  CB  ILE A 182      13.698 -73.809 -43.787  1.00 65.50           C  
ATOM   2930  CG1 ILE A 182      14.428 -72.490 -43.461  1.00 65.50           C  
ATOM   2931  CG2 ILE A 182      14.667 -74.742 -44.546  1.00 65.50           C  
ATOM   2932  CD1 ILE A 182      15.530 -72.620 -42.401  1.00 65.50           C  
ATOM   2933  H   ILE A 182      11.519 -72.497 -43.003  1.00 65.50           H  
ATOM   2934  HA  ILE A 182      12.743 -73.126 -45.584  1.00 65.50           H  
ATOM   2935  HB  ILE A 182      13.407 -74.283 -42.849  1.00 65.50           H  
ATOM   2936 HG12 ILE A 182      14.849 -72.063 -44.372  1.00 65.50           H  
ATOM   2937 HG13 ILE A 182      13.701 -71.778 -43.072  1.00 65.50           H  
ATOM   2938 HG21 ILE A 182      14.181 -75.694 -44.760  1.00 65.50           H  
ATOM   2939 HG22 ILE A 182      15.544 -74.953 -43.934  1.00 65.50           H  
ATOM   2940 HG23 ILE A 182      14.978 -74.278 -45.482  1.00 65.50           H  
ATOM   2941 HD11 ILE A 182      15.877 -71.625 -42.122  1.00 65.50           H  
ATOM   2942 HD12 ILE A 182      16.374 -73.186 -42.794  1.00 65.50           H  
ATOM   2943 HD13 ILE A 182      15.137 -73.116 -41.514  1.00 65.50           H  
ATOM   2944  N   PRO A 183      11.188 -75.136 -46.141  1.00 62.95           N  
ATOM   2945  CA  PRO A 183      10.608 -76.427 -46.427  1.00 62.95           C  
ATOM   2946  C   PRO A 183      11.751 -77.387 -46.161  1.00 62.95           C  
ATOM   2947  O   PRO A 183      12.868 -77.179 -46.643  1.00 62.95           O  
ATOM   2948  CB  PRO A 183      10.171 -76.421 -47.902  1.00 62.95           C  
ATOM   2949  CG  PRO A 183      10.455 -74.994 -48.376  1.00 62.95           C  
ATOM   2950  CD  PRO A 183      11.522 -74.504 -47.407  1.00 62.95           C  
ATOM   2951  HA  PRO A 183       9.762 -76.618 -45.768  1.00 62.95           H  
ATOM   2952  HB2 PRO A 183       9.111 -76.652 -47.997  1.00 62.95           H  
ATOM   2953  HB3 PRO A 183      10.764 -77.129 -48.482  1.00 62.95           H  
ATOM   2954  HG2 PRO A 183      10.805 -74.969 -49.407  1.00 62.95           H  
ATOM   2955  HG3 PRO A 183       9.560 -74.383 -48.259  1.00 62.95           H  
ATOM   2956  HD2 PRO A 183      11.550 -73.415 -47.387  1.00 62.95           H  
ATOM   2957  HD3 PRO A 183      12.498 -74.863 -47.734  1.00 62.95           H  
ATOM   2958  N   PHE A 184      11.496 -78.448 -45.409  1.00 55.70           N  
ATOM   2959  CA  PHE A 184      12.341 -79.619 -45.506  1.00 55.70           C  
ATOM   2960  C   PHE A 184      12.202 -80.083 -46.965  1.00 55.70           C  
ATOM   2961  O   PHE A 184      11.394 -80.954 -47.287  1.00 55.70           O  
ATOM   2962  CB  PHE A 184      11.933 -80.656 -44.441  1.00 55.70           C  
ATOM   2963  CG  PHE A 184      13.076 -81.186 -43.593  1.00 55.70           C  
ATOM   2964  CD1 PHE A 184      13.871 -82.253 -44.053  1.00 55.70           C  
ATOM   2965  CD2 PHE A 184      13.323 -80.632 -42.324  1.00 55.70           C  
ATOM   2966  CE1 PHE A 184      14.881 -82.789 -43.232  1.00 55.70           C  
ATOM   2967  CE2 PHE A 184      14.335 -81.163 -41.505  1.00 55.70           C  
ATOM   2968  CZ  PHE A 184      15.107 -82.247 -41.954  1.00 55.70           C  
ATOM   2969  H   PHE A 184      10.618 -78.494 -44.913  1.00 55.70           H  
ATOM   2970  HA  PHE A 184      13.375 -79.323 -45.328  1.00 55.70           H  
ATOM   2971  HB2 PHE A 184      11.205 -80.208 -43.765  1.00 55.70           H  
ATOM   2972  HB3 PHE A 184      11.428 -81.505 -44.902  1.00 55.70           H  
ATOM   2973  HD1 PHE A 184      13.720 -82.641 -45.050  1.00 55.70           H  
ATOM   2974  HD2 PHE A 184      12.735 -79.797 -41.973  1.00 55.70           H  
ATOM   2975  HE1 PHE A 184      15.505 -83.593 -43.593  1.00 55.70           H  
ATOM   2976  HE2 PHE A 184      14.520 -80.726 -40.535  1.00 55.70           H  
ATOM   2977  HZ  PHE A 184      15.894 -82.640 -41.327  1.00 55.70           H  
ATOM   2978  N   VAL A 185      12.964 -79.464 -47.875  1.00 59.46           N  
ATOM   2979  CA  VAL A 185      13.390 -80.053 -49.127  1.00 59.46           C  
ATOM   2980  C   VAL A 185      14.248 -81.198 -48.638  1.00 59.46           C  
ATOM   2981  O   VAL A 185      15.462 -81.095 -48.493  1.00 59.46           O  
ATOM   2982  CB  VAL A 185      14.160 -79.071 -50.039  1.00 59.46           C  
ATOM   2983  CG1 VAL A 185      14.502 -79.751 -51.372  1.00 59.46           C  
ATOM   2984  CG2 VAL A 185      13.339 -77.812 -50.354  1.00 59.46           C  
ATOM   2985  H   VAL A 185      13.452 -78.636 -47.564  1.00 59.46           H  
ATOM   2986  HA  VAL A 185      12.530 -80.445 -49.671  1.00 59.46           H  
ATOM   2987  HB  VAL A 185      15.082 -78.755 -49.551  1.00 59.46           H  
ATOM   2988 HG11 VAL A 185      15.130 -80.624 -51.196  1.00 59.46           H  
ATOM   2989 HG12 VAL A 185      13.592 -80.066 -51.881  1.00 59.46           H  
ATOM   2990 HG13 VAL A 185      15.053 -79.058 -52.009  1.00 59.46           H  
ATOM   2991 HG21 VAL A 185      13.895 -77.168 -51.034  1.00 59.46           H  
ATOM   2992 HG22 VAL A 185      12.388 -78.087 -50.808  1.00 59.46           H  
ATOM   2993 HG23 VAL A 185      13.151 -77.252 -49.437  1.00 59.46           H  
ATOM   2994  N   LYS A 186      13.567 -82.271 -48.226  1.00 54.57           N  
ATOM   2995  CA  LYS A 186      14.178 -83.573 -48.136  1.00 54.57           C  
ATOM   2996  C   LYS A 186      14.924 -83.728 -49.464  1.00 54.57           C  
ATOM   2997  O   LYS A 186      14.267 -83.572 -50.498  1.00 54.57           O  
ATOM   2998  CB  LYS A 186      13.116 -84.663 -48.004  1.00 54.57           C  
ATOM   2999  CG  LYS A 186      12.834 -85.009 -46.544  1.00 54.57           C  
ATOM   3000  CD  LYS A 186      11.864 -86.185 -46.508  1.00 54.57           C  
ATOM   3001  CE  LYS A 186      11.800 -86.750 -45.095  1.00 54.57           C  
ATOM   3002  NZ  LYS A 186      10.901 -87.921 -45.074  1.00 54.57           N1+
ATOM   3003  H   LYS A 186      12.560 -82.201 -48.248  1.00 54.57           H  
ATOM   3004  HA  LYS A 186      14.868 -83.585 -47.292  1.00 54.57           H  
ATOM   3005  HB2 LYS A 186      12.199 -84.363 -48.511  1.00 54.57           H  
ATOM   3006  HB3 LYS A 186      13.493 -85.558 -48.498  1.00 54.57           H  
ATOM   3007  HG2 LYS A 186      12.387 -84.154 -46.037  1.00 54.57           H  
ATOM   3008  HG3 LYS A 186      13.768 -85.285 -46.054  1.00 54.57           H  
ATOM   3009  HD2 LYS A 186      10.881 -85.845 -46.830  1.00 54.57           H  
ATOM   3010  HD3 LYS A 186      12.216 -86.961 -47.188  1.00 54.57           H  
ATOM   3011  HE2 LYS A 186      11.448 -85.970 -44.420  1.00 54.57           H  
ATOM   3012  HE3 LYS A 186      12.807 -87.033 -44.791  1.00 54.57           H  
ATOM   3013  HZ1 LYS A 186      10.902 -88.333 -44.152  1.00 54.57           H  
ATOM   3014  HZ2 LYS A 186      11.231 -88.597 -45.748  1.00 54.57           H  
ATOM   3015  HZ3 LYS A 186       9.973 -87.628 -45.341  1.00 54.57           H  
ATOM   3016  N   PRO A 187      16.248 -83.925 -49.434  1.00 61.89           N  
ATOM   3017  CA  PRO A 187      16.986 -84.259 -50.642  1.00 61.89           C  
ATOM   3018  C   PRO A 187      16.403 -85.513 -51.308  1.00 61.89           C  
ATOM   3019  O   PRO A 187      15.759 -86.325 -50.595  1.00 61.89           O  
ATOM   3020  CB  PRO A 187      18.438 -84.443 -50.193  1.00 61.89           C  
ATOM   3021  CG  PRO A 187      18.323 -84.813 -48.717  1.00 61.89           C  
ATOM   3022  CD  PRO A 187      17.095 -84.041 -48.258  1.00 61.89           C  
ATOM   3023  OXT PRO A 187      16.654 -85.643 -52.524  1.00 61.89           O1-
ATOM   3024  HA  PRO A 187      16.921 -83.444 -51.362  1.00 61.89           H  
ATOM   3025  HB2 PRO A 187      18.948 -85.217 -50.767  1.00 61.89           H  
ATOM   3026  HB3 PRO A 187      18.964 -83.493 -50.288  1.00 61.89           H  
ATOM   3027  HG2 PRO A 187      19.214 -84.529 -48.156  1.00 61.89           H  
ATOM   3028  HG3 PRO A 187      18.135 -85.883 -48.626  1.00 61.89           H  
ATOM   3029  HD2 PRO A 187      16.613 -84.600 -47.456  1.00 61.89           H  
ATOM   3030  HD3 PRO A 187      17.383 -83.046 -47.919  1.00 61.89           H  
TER   
END
