# Supplementary material for: Mechanically-primed voltage-gated proton channels from angiosperm plants
Source: Nat Commun. 2023 Nov 18;14:7515. doi: 10.1038/s41467-023-43280-5 (PMC10657467; doi:10.1038/s41467-023-43280-5)
Supplement: Supplementary file 4 — Supplementary Data 2 [file 41467_2023_43280_MOESM4_ESM.txt]

ATOM      1  N   MET A   1      19.570 -23.678  17.514  1.00 69.84           N  
ATOM      2  CA  MET A   1      18.192 -24.222  17.497  1.00 69.84           C  
ATOM      3  C   MET A   1      17.144 -23.147  17.728  1.00 69.84           C  
ATOM      4  O   MET A   1      16.390 -22.904  16.805  1.00 69.84           O  
ATOM      5  CB  MET A   1      17.983 -25.389  18.461  1.00 69.84           C  
ATOM      6  CG  MET A   1      18.530 -26.695  17.889  1.00 69.84           C  
ATOM      7  SD  MET A   1      18.016 -28.104  18.891  1.00 69.84           S  
ATOM      8  CE  MET A   1      19.144 -29.376  18.267  1.00 69.84           C  
ATOM      9  H   MET A   1      19.805 -23.327  18.431  1.00 69.84           H  
ATOM     10  HA  MET A   1      17.984 -24.598  16.496  1.00 69.84           H  
ATOM     11  HB2 MET A   1      18.447 -25.177  19.425  1.00 69.84           H  
ATOM     12  HB3 MET A   1      16.913 -25.523  18.617  1.00 69.84           H  
ATOM     13  HG2 MET A   1      19.619 -26.651  17.868  1.00 69.84           H  
ATOM     14  HG3 MET A   1      18.160 -26.838  16.875  1.00 69.84           H  
ATOM     15  HE1 MET A   1      18.951 -30.316  18.786  1.00 69.84           H  
ATOM     16  HE2 MET A   1      18.984 -29.523  17.199  1.00 69.84           H  
ATOM     17  HE3 MET A   1      20.178 -29.079  18.445  1.00 69.84           H  
ATOM     18  H2  MET A   1      19.654 -22.935  16.835  1.00 69.84           H  
ATOM     19  H3  MET A   1      20.225 -24.408  17.271  1.00 69.84           H  
ATOM     20  N   TRP A   2      17.102 -22.482  18.891  1.00 75.74           N  
ATOM     21  CA  TRP A   2      16.051 -21.494  19.195  1.00 75.74           C  
ATOM     22  C   TRP A   2      15.905 -20.372  18.149  1.00 75.74           C  
ATOM     23  O   TRP A   2      14.789 -20.109  17.739  1.00 75.74           O  
ATOM     24  CB  TRP A   2      16.280 -20.923  20.598  1.00 75.74           C  
ATOM     25  CG  TRP A   2      17.401 -19.936  20.734  1.00 75.74           C  
ATOM     26  CD1 TRP A   2      18.713 -20.152  20.470  1.00 75.74           C  
ATOM     27  CD2 TRP A   2      17.317 -18.562  21.226  1.00 75.74           C  
ATOM     28  CE2 TRP A   2      18.625 -17.992  21.193  1.00 75.74           C  
ATOM     29  CE3 TRP A   2      16.275 -17.750  21.722  1.00 75.74           C  
ATOM     30  NE1 TRP A   2      19.434 -19.003  20.726  1.00 75.74           N  
ATOM     31  CZ2 TRP A   2      18.890 -16.683  21.614  1.00 75.74           C  
ATOM     32  CZ3 TRP A   2      16.532 -16.437  22.159  1.00 75.74           C  
ATOM     33  CH2 TRP A   2      17.830 -15.901  22.101  1.00 75.74           C  
ATOM     34  H   TRP A   2      17.659 -22.784  19.677  1.00 75.74           H  
ATOM     35  HA  TRP A   2      15.091 -22.010  19.211  1.00 75.74           H  
ATOM     36  HB2 TRP A   2      15.360 -20.423  20.901  1.00 75.74           H  
ATOM     37  HB3 TRP A   2      16.440 -21.739  21.302  1.00 75.74           H  
ATOM     38  HD1 TRP A   2      19.142 -21.094  20.160  1.00 75.74           H  
ATOM     39  HE1 TRP A   2      20.441 -18.938  20.699  1.00 75.74           H  
ATOM     40  HE3 TRP A   2      15.267 -18.135  21.768  1.00 75.74           H  
ATOM     41  HZ2 TRP A   2      19.891 -16.280  21.582  1.00 75.74           H  
ATOM     42  HZ3 TRP A   2      15.720 -15.827  22.529  1.00 75.74           H  
ATOM     43  HH2 TRP A   2      18.007 -14.889  22.431  1.00 75.74           H  
ATOM     44  N   ARG A   3      17.010 -19.803  17.634  1.00 77.48           N  
ATOM     45  CA  ARG A   3      16.981 -18.792  16.552  1.00 77.48           C  
ATOM     46  C   ARG A   3      16.341 -19.290  15.259  1.00 77.48           C  
ATOM     47  O   ARG A   3      15.602 -18.545  14.646  1.00 77.48           O  
ATOM     48  CB  ARG A   3      18.389 -18.271  16.219  1.00 77.48           C  
ATOM     49  CG  ARG A   3      19.012 -17.489  17.381  1.00 77.48           C  
ATOM     50  CD  ARG A   3      20.437 -17.025  17.061  1.00 77.48           C  
ATOM     51  NE  ARG A   3      20.448 -15.864  16.161  1.00 77.48           N  
ATOM     52  CZ  ARG A   3      21.495 -15.264  15.631  1.00 77.48           C  
ATOM     53  NH1 ARG A   3      22.712 -15.724  15.756  1.00 77.48           N1+
ATOM     54  NH2 ARG A   3      21.316 -14.163  14.969  1.00 77.48           N  
ATOM     55  H   ARG A   3      17.871 -19.924  18.148  1.00 77.48           H  
ATOM     56  HA  ARG A   3      16.364 -17.948  16.862  1.00 77.48           H  
ATOM     57  HB2 ARG A   3      19.034 -19.108  15.950  1.00 77.48           H  
ATOM     58  HB3 ARG A   3      18.319 -17.606  15.358  1.00 77.48           H  
ATOM     59  HG2 ARG A   3      19.059 -18.139  18.254  1.00 77.48           H  
ATOM     60  HG3 ARG A   3      18.390 -16.628  17.626  1.00 77.48           H  
ATOM     61  HD2 ARG A   3      20.916 -16.734  17.997  1.00 77.48           H  
ATOM     62  HD3 ARG A   3      20.999 -17.848  16.618  1.00 77.48           H  
ATOM     63  HE  ARG A   3      19.569 -15.408  15.962  1.00 77.48           H  
ATOM     64 HH11 ARG A   3      23.471 -15.228  15.312  1.00 77.48           H  
ATOM     65 HH12 ARG A   3      22.864 -16.585  16.261  1.00 77.48           H  
ATOM     66 HH21 ARG A   3      20.367 -13.828  14.874  1.00 77.48           H  
ATOM     67 HH22 ARG A   3      22.069 -13.643  14.541  1.00 77.48           H  
ATOM     68  N   LYS A   4      16.590 -20.550  14.884  1.00 75.17           N  
ATOM     69  CA  LYS A   4      15.959 -21.153  13.703  1.00 75.17           C  
ATOM     70  C   LYS A   4      14.461 -21.320  13.911  1.00 75.17           C  
ATOM     71  O   LYS A   4      13.708 -20.912  13.057  1.00 75.17           O  
ATOM     72  CB  LYS A   4      16.580 -22.499  13.322  1.00 75.17           C  
ATOM     73  CG  LYS A   4      17.996 -22.360  12.749  1.00 75.17           C  
ATOM     74  CD  LYS A   4      18.406 -23.683  12.087  1.00 75.17           C  
ATOM     75  CE  LYS A   4      19.741 -23.545  11.349  1.00 75.17           C  
ATOM     76  NZ  LYS A   4      19.941 -24.671  10.402  1.00 75.17           N1+
ATOM     77  H   LYS A   4      17.104 -21.143  15.521  1.00 75.17           H  
ATOM     78  HA  LYS A   4      16.046 -20.475  12.854  1.00 75.17           H  
ATOM     79  HB2 LYS A   4      16.585 -23.175  14.177  1.00 75.17           H  
ATOM     80  HB3 LYS A   4      15.942 -22.939  12.555  1.00 75.17           H  
ATOM     81  HG2 LYS A   4      17.999 -21.573  11.995  1.00 75.17           H  
ATOM     82  HG3 LYS A   4      18.698 -22.101  13.541  1.00 75.17           H  
ATOM     83  HD2 LYS A   4      18.465 -24.475  12.834  1.00 75.17           H  
ATOM     84  HD3 LYS A   4      17.636 -23.948  11.363  1.00 75.17           H  
ATOM     85  HE2 LYS A   4      19.714 -22.614  10.784  1.00 75.17           H  
ATOM     86  HE3 LYS A   4      20.561 -23.482  12.065  1.00 75.17           H  
ATOM     87  HZ1 LYS A   4      20.780 -24.549   9.853  1.00 75.17           H  
ATOM     88  HZ2 LYS A   4      19.949 -25.573  10.855  1.00 75.17           H  
ATOM     89  HZ3 LYS A   4      19.180 -24.679   9.738  1.00 75.17           H  
ATOM     90  N   ARG A   5      14.042 -21.818  15.080  1.00 76.74           N  
ATOM     91  CA  ARG A   5      12.612 -21.922  15.413  1.00 76.74           C  
ATOM     92  C   ARG A   5      11.931 -20.563  15.491  1.00 76.74           C  
ATOM     93  O   ARG A   5      10.784 -20.451  15.106  1.00 76.74           O  
ATOM     94  CB  ARG A   5      12.397 -22.640  16.745  1.00 76.74           C  
ATOM     95  CG  ARG A   5      12.717 -24.130  16.657  1.00 76.74           C  
ATOM     96  CD  ARG A   5      12.267 -24.786  17.963  1.00 76.74           C  
ATOM     97  NE  ARG A   5      12.580 -26.222  17.978  1.00 76.74           N  
ATOM     98  CZ  ARG A   5      12.268 -27.067  18.943  1.00 76.74           C  
ATOM     99  NH1 ARG A   5      11.633 -26.683  20.016  1.00 76.74           N1+
ATOM    100  NH2 ARG A   5      12.585 -28.327  18.839  1.00 76.74           N  
ATOM    101  H   ARG A   5      14.734 -22.123  15.748  1.00 76.74           H  
ATOM    102  HA  ARG A   5      12.093 -22.455  14.616  1.00 76.74           H  
ATOM    103  HB2 ARG A   5      13.001 -22.172  17.522  1.00 76.74           H  
ATOM    104  HB3 ARG A   5      11.347 -22.532  17.016  1.00 76.74           H  
ATOM    105  HG2 ARG A   5      13.788 -24.273  16.511  1.00 76.74           H  
ATOM    106  HG3 ARG A   5      12.174 -24.572  15.821  1.00 76.74           H  
ATOM    107  HD2 ARG A   5      11.191 -24.648  18.060  1.00 76.74           H  
ATOM    108  HD3 ARG A   5      12.763 -24.291  18.798  1.00 76.74           H  
ATOM    109  HE  ARG A   5      12.919 -26.611  17.110  1.00 76.74           H  
ATOM    110 HH11 ARG A   5      11.319 -27.358  20.699  1.00 76.74           H  
ATOM    111 HH12 ARG A   5      11.276 -25.738  20.043  1.00 76.74           H  
ATOM    112 HH21 ARG A   5      12.969 -28.671  17.971  1.00 76.74           H  
ATOM    113 HH22 ARG A   5      12.275 -28.986  19.539  1.00 76.74           H  
ATOM    114  N   LEU A   6      12.615 -19.556  16.038  1.00 74.35           N  
ATOM    115  CA  LEU A   6      12.102 -18.193  16.081  1.00 74.35           C  
ATOM    116  C   LEU A   6      11.995 -17.619  14.664  1.00 74.35           C  
ATOM    117  O   LEU A   6      10.998 -16.983  14.379  1.00 74.35           O  
ATOM    118  CB  LEU A   6      12.997 -17.333  16.994  1.00 74.35           C  
ATOM    119  CG  LEU A   6      12.440 -15.917  17.231  1.00 74.35           C  
ATOM    120  CD1 LEU A   6      11.160 -15.923  18.071  1.00 74.35           C  
ATOM    121  CD2 LEU A   6      13.484 -15.053  17.937  1.00 74.35           C  
ATOM    122  H   LEU A   6      13.539 -19.735  16.404  1.00 74.35           H  
ATOM    123  HA  LEU A   6      11.092 -18.222  16.490  1.00 74.35           H  
ATOM    124  HB2 LEU A   6      13.112 -17.830  17.956  1.00 74.35           H  
ATOM    125  HB3 LEU A   6      13.979 -17.249  16.528  1.00 74.35           H  
ATOM    126  HG  LEU A   6      12.232 -15.454  16.265  1.00 74.35           H  
ATOM    127 HD11 LEU A   6      10.361 -16.422  17.522  1.00 74.35           H  
ATOM    128 HD12 LEU A   6      11.328 -16.425  19.024  1.00 74.35           H  
ATOM    129 HD13 LEU A   6      10.839 -14.896  18.248  1.00 74.35           H  
ATOM    130 HD21 LEU A   6      13.094 -14.041  18.049  1.00 74.35           H  
ATOM    131 HD22 LEU A   6      13.717 -15.465  18.920  1.00 74.35           H  
ATOM    132 HD23 LEU A   6      14.387 -14.998  17.329  1.00 74.35           H  
ATOM    133  N   GLY A   7      12.980 -17.892  13.804  1.00 73.78           N  
ATOM    134  CA  GLY A   7      12.968 -17.567  12.377  1.00 73.78           C  
ATOM    135  C   GLY A   7      11.801 -18.232  11.674  1.00 73.78           C  
ATOM    136  O   GLY A   7      10.898 -17.523  11.292  1.00 73.78           O  
ATOM    137  H   GLY A   7      13.791 -18.395  14.138  1.00 73.78           H  
ATOM    138  HA2 GLY A   7      13.892 -17.902  11.905  1.00 73.78           H  
ATOM    139  HA3 GLY A   7      12.870 -16.490  12.233  1.00 73.78           H  
ATOM    140  N   GLU A   8      11.735 -19.563  11.652  1.00 74.11           N  
ATOM    141  CA  GLU A   8      10.620 -20.336  11.080  1.00 74.11           C  
ATOM    142  C   GLU A   8       9.251 -19.902  11.625  1.00 74.11           C  
ATOM    143  O   GLU A   8       8.261 -19.924  10.907  1.00 74.11           O  
ATOM    144  CB  GLU A   8      10.806 -21.824  11.436  1.00 74.11           C  
ATOM    145  CG  GLU A   8      11.940 -22.537  10.679  1.00 74.11           C  
ATOM    146  CD  GLU A   8      12.309 -23.913  11.279  1.00 74.11           C  
ATOM    147  OE1 GLU A   8      13.336 -24.490  10.844  1.00 74.11           O  
ATOM    148  OE2 GLU A   8      11.689 -24.353  12.281  1.00 74.11           O1-
ATOM    149  H   GLU A   8      12.535 -20.087  11.976  1.00 74.11           H  
ATOM    150  HA  GLU A   8      10.596 -20.213   9.997  1.00 74.11           H  
ATOM    151  HB2 GLU A   8      10.991 -21.888  12.508  1.00 74.11           H  
ATOM    152  HB3 GLU A   8       9.879 -22.359  11.227  1.00 74.11           H  
ATOM    153  HG2 GLU A   8      12.830 -21.908  10.700  1.00 74.11           H  
ATOM    154  HG3 GLU A   8      11.644 -22.663   9.638  1.00 74.11           H  
ATOM    155  N   PHE A   9       9.171 -19.519  12.903  1.00 73.25           N  
ATOM    156  CA  PHE A   9       7.948 -18.972  13.481  1.00 73.25           C  
ATOM    157  C   PHE A   9       7.654 -17.570  12.932  1.00 73.25           C  
ATOM    158  O   PHE A   9       6.534 -17.328  12.509  1.00 73.25           O  
ATOM    159  CB  PHE A   9       8.047 -19.011  15.013  1.00 73.25           C  
ATOM    160  CG  PHE A   9       6.811 -18.561  15.766  1.00 73.25           C  
ATOM    161  CD1 PHE A   9       6.841 -17.385  16.541  1.00 73.25           C  
ATOM    162  CD2 PHE A   9       5.630 -19.325  15.704  1.00 73.25           C  
ATOM    163  CE1 PHE A   9       5.691 -16.974  17.245  1.00 73.25           C  
ATOM    164  CE2 PHE A   9       4.478 -18.907  16.395  1.00 73.25           C  
ATOM    165  CZ  PHE A   9       4.506 -17.728  17.161  1.00 73.25           C  
ATOM    166  H   PHE A   9      10.005 -19.564  13.472  1.00 73.25           H  
ATOM    167  HA  PHE A   9       7.115 -19.605  13.175  1.00 73.25           H  
ATOM    168  HB2 PHE A   9       8.895 -18.400  15.324  1.00 73.25           H  
ATOM    169  HB3 PHE A   9       8.249 -20.039  15.314  1.00 73.25           H  
ATOM    170  HD1 PHE A   9       7.734 -16.778  16.567  1.00 73.25           H  
ATOM    171  HD2 PHE A   9       5.596 -20.211  15.088  1.00 73.25           H  
ATOM    172  HE1 PHE A   9       5.707 -16.052  17.808  1.00 73.25           H  
ATOM    173  HE2 PHE A   9       3.562 -19.471  16.303  1.00 73.25           H  
ATOM    174  HZ  PHE A   9       3.612 -17.387  17.663  1.00 73.25           H  
ATOM    175  N   LEU A  10       8.627 -16.658  12.900  1.00 71.32           N  
ATOM    176  CA  LEU A  10       8.472 -15.285  12.395  1.00 71.32           C  
ATOM    177  C   LEU A  10       8.244 -15.208  10.879  1.00 71.32           C  
ATOM    178  O   LEU A  10       7.431 -14.399  10.453  1.00 71.32           O  
ATOM    179  CB  LEU A  10       9.701 -14.456  12.785  1.00 71.32           C  
ATOM    180  CG  LEU A  10       9.727 -14.008  14.255  1.00 71.32           C  
ATOM    181  CD1 LEU A  10      11.150 -13.640  14.655  1.00 71.32           C  
ATOM    182  CD2 LEU A  10       8.888 -12.753  14.489  1.00 71.32           C  
ATOM    183  H   LEU A  10       9.561 -16.950  13.152  1.00 71.32           H  
ATOM    184  HA  LEU A  10       7.592 -14.821  12.841  1.00 71.32           H  
ATOM    185  HB2 LEU A  10       9.706 -13.560  12.166  1.00 71.32           H  
ATOM    186  HB3 LEU A  10      10.597 -15.028  12.540  1.00 71.32           H  
ATOM    187  HG  LEU A  10       9.378 -14.811  14.906  1.00 71.32           H  
ATOM    188 HD11 LEU A  10      11.197 -13.413  15.720  1.00 71.32           H  
ATOM    189 HD12 LEU A  10      11.816 -14.465  14.401  1.00 71.32           H  
ATOM    190 HD13 LEU A  10      11.461 -12.768  14.078  1.00 71.32           H  
ATOM    191 HD21 LEU A  10       7.843 -12.963  14.259  1.00 71.32           H  
ATOM    192 HD22 LEU A  10       8.960 -12.431  15.529  1.00 71.32           H  
ATOM    193 HD23 LEU A  10       9.219 -11.942  13.840  1.00 71.32           H  
ATOM    194  N   GLU A  11       8.912 -16.062  10.109  1.00 72.74           N  
ATOM    195  CA  GLU A  11       8.703 -16.302   8.672  1.00 72.74           C  
ATOM    196  C   GLU A  11       7.433 -17.109   8.409  1.00 72.74           C  
ATOM    197  O   GLU A  11       7.040 -17.297   7.263  1.00 72.74           O  
ATOM    198  CB  GLU A  11       9.899 -17.089   8.093  1.00 72.74           C  
ATOM    199  CG  GLU A  11      10.814 -16.265   7.177  1.00 72.74           C  
ATOM    200  CD  GLU A  11      12.124 -17.014   6.833  1.00 72.74           C  
ATOM    201  OE1 GLU A  11      13.032 -16.386   6.244  1.00 72.74           O  
ATOM    202  OE2 GLU A  11      12.326 -18.156   7.328  1.00 72.74           O1-
ATOM    203  H   GLU A  11       9.600 -16.655  10.551  1.00 72.74           H  
ATOM    204  HA  GLU A  11       8.598 -15.359   8.136  1.00 72.74           H  
ATOM    205  HB2 GLU A  11      10.483 -17.509   8.912  1.00 72.74           H  
ATOM    206  HB3 GLU A  11       9.543 -17.943   7.514  1.00 72.74           H  
ATOM    207  HG2 GLU A  11      10.273 -16.034   6.260  1.00 72.74           H  
ATOM    208  HG3 GLU A  11      11.048 -15.322   7.673  1.00 72.74           H  
ATOM    209  N   SER A  12       6.768 -17.633   9.444  1.00 74.57           N  
ATOM    210  CA  SER A  12       5.510 -18.316   9.194  1.00 74.57           C  
ATOM    211  C   SER A  12       4.490 -17.297   8.687  1.00 74.57           C  
ATOM    212  O   SER A  12       4.229 -16.267   9.319  1.00 74.57           O  
ATOM    213  CB  SER A  12       5.019 -19.154  10.379  1.00 74.57           C  
ATOM    214  OG  SER A  12       4.456 -18.388  11.421  1.00 74.57           O  
ATOM    215  H   SER A  12       7.091 -17.463  10.385  1.00 74.57           H  
ATOM    216  HA  SER A  12       5.695 -19.024   8.388  1.00 74.57           H  
ATOM    217  HB2 SER A  12       4.266 -19.854  10.017  1.00 74.57           H  
ATOM    218  HB3 SER A  12       5.846 -19.744  10.772  1.00 74.57           H  
ATOM    219  HG  SER A  12       5.167 -17.834  11.751  1.00 74.57           H  
ATOM    220  N   THR A  13       3.851 -17.642   7.574  1.00 76.21           N  
ATOM    221  CA  THR A  13       2.729 -16.909   6.984  1.00 76.21           C  
ATOM    222  C   THR A  13       1.712 -16.374   8.005  1.00 76.21           C  
ATOM    223  O   THR A  13       1.328 -15.211   7.873  1.00 76.21           O  
ATOM    224  CB  THR A  13       2.017 -17.772   5.930  1.00 76.21           C  
ATOM    225  CG2 THR A  13       2.812 -17.838   4.630  1.00 76.21           C  
ATOM    226  OG1 THR A  13       1.862 -19.112   6.356  1.00 76.21           O  
ATOM    227  H   THR A  13       4.219 -18.418   7.041  1.00 76.21           H  
ATOM    228  HA  THR A  13       3.139 -16.038   6.474  1.00 76.21           H  
ATOM    229  HB  THR A  13       1.039 -17.345   5.709  1.00 76.21           H  
ATOM    230  HG1 THR A  13       1.943 -19.634   5.555  1.00 76.21           H  
ATOM    231 HG21 THR A  13       3.795 -18.280   4.797  1.00 76.21           H  
ATOM    232 HG22 THR A  13       2.956 -16.833   4.235  1.00 76.21           H  
ATOM    233 HG23 THR A  13       2.275 -18.420   3.882  1.00 76.21           H  
ATOM    234  N   PRO A  14       1.290 -17.091   9.075  1.00 80.33           N  
ATOM    235  CA  PRO A  14       0.356 -16.516  10.043  1.00 80.33           C  
ATOM    236  C   PRO A  14       0.930 -15.346  10.851  1.00 80.33           C  
ATOM    237  O   PRO A  14       0.164 -14.460  11.229  1.00 80.33           O  
ATOM    238  CB  PRO A  14      -0.057 -17.669  10.962  1.00 80.33           C  
ATOM    239  CG  PRO A  14       1.116 -18.637  10.871  1.00 80.33           C  
ATOM    240  CD  PRO A  14       1.524 -18.491   9.410  1.00 80.33           C  
ATOM    241  HA  PRO A  14      -0.526 -16.152   9.517  1.00 80.33           H  
ATOM    242  HB2 PRO A  14      -0.233 -17.343  11.987  1.00 80.33           H  
ATOM    243  HB3 PRO A  14      -0.952 -18.146  10.560  1.00 80.33           H  
ATOM    244  HG2 PRO A  14       1.916 -18.297  11.529  1.00 80.33           H  
ATOM    245  HG3 PRO A  14       0.823 -19.659  11.109  1.00 80.33           H  
ATOM    246  HD2 PRO A  14       0.879 -19.114   8.790  1.00 80.33           H  
ATOM    247  HD3 PRO A  14       2.559 -18.811   9.287  1.00 80.33           H  
ATOM    248  N   ILE A  15       2.238 -15.310  11.135  1.00 80.22           N  
ATOM    249  CA  ILE A  15       2.840 -14.153  11.812  1.00 80.22           C  
ATOM    250  C   ILE A  15       2.916 -12.982  10.865  1.00 80.22           C  
ATOM    251  O   ILE A  15       2.540 -11.878  11.257  1.00 80.22           O  
ATOM    252  CB  ILE A  15       4.221 -14.459  12.415  1.00 80.22           C  
ATOM    253  CG1 ILE A  15       3.962 -15.504  13.508  1.00 80.22           C  
ATOM    254  CG2 ILE A  15       4.873 -13.171  12.970  1.00 80.22           C  
ATOM    255  CD1 ILE A  15       5.102 -15.711  14.484  1.00 80.22           C  
ATOM    256  H   ILE A  15       2.854 -15.987  10.708  1.00 80.22           H  
ATOM    257  HA  ILE A  15       2.180 -13.841  12.623  1.00 80.22           H  
ATOM    258  HB  ILE A  15       4.878 -14.883  11.657  1.00 80.22           H  
ATOM    259 HG12 ILE A  15       3.083 -15.230  14.094  1.00 80.22           H  
ATOM    260 HG13 ILE A  15       3.749 -16.458  13.026  1.00 80.22           H  
ATOM    261 HG21 ILE A  15       5.097 -12.483  12.155  1.00 80.22           H  
ATOM    262 HG22 ILE A  15       5.829 -13.393  13.444  1.00 80.22           H  
ATOM    263 HG23 ILE A  15       4.210 -12.686  13.686  1.00 80.22           H  
ATOM    264 HD11 ILE A  15       6.074 -15.492  14.044  1.00 80.22           H  
ATOM    265 HD12 ILE A  15       5.066 -16.768  14.752  1.00 80.22           H  
ATOM    266 HD13 ILE A  15       4.958 -15.078  15.359  1.00 80.22           H  
ATOM    267  N   HIS A  16       3.325 -13.219   9.626  1.00 77.23           N  
ATOM    268  CA  HIS A  16       3.407 -12.146   8.659  1.00 77.23           C  
ATOM    269  C   HIS A  16       2.021 -11.524   8.395  1.00 77.23           C  
ATOM    270  O   HIS A  16       1.832 -10.319   8.584  1.00 77.23           O  
ATOM    271  CB  HIS A  16       4.117 -12.662   7.409  1.00 77.23           C  
ATOM    272  CG  HIS A  16       4.588 -11.526   6.556  1.00 77.23           C  
ATOM    273  CD2 HIS A  16       4.801 -11.562   5.208  1.00 77.23           C  
ATOM    274  ND1 HIS A  16       4.917 -10.258   6.992  1.00 77.23           N  
ATOM    275  CE1 HIS A  16       5.277  -9.539   5.922  1.00 77.23           C  
ATOM    276  NE2 HIS A  16       5.131 -10.270   4.820  1.00 77.23           N  
ATOM    277  H   HIS A  16       3.659 -14.136   9.367  1.00 77.23           H  
ATOM    278  HA  HIS A  16       4.036 -11.375   9.101  1.00 77.23           H  
ATOM    279  HB2 HIS A  16       4.992 -13.245   7.696  1.00 77.23           H  
ATOM    280  HB3 HIS A  16       3.449 -13.304   6.833  1.00 77.23           H  
ATOM    281  HD1 HIS A  16       5.042  -9.959   7.949  1.00 77.23           H  
ATOM    282  HD2 HIS A  16       4.706 -12.416   4.554  1.00 77.23           H  
ATOM    283  HE1 HIS A  16       5.680  -8.537   5.931  1.00 77.23           H  
ATOM    284  N   VAL A  17       0.995 -12.353   8.176  1.00 81.01           N  
ATOM    285  CA  VAL A  17      -0.411 -11.916   8.098  1.00 81.01           C  
ATOM    286  C   VAL A  17      -0.865 -11.222   9.388  1.00 81.01           C  
ATOM    287  O   VAL A  17      -1.531 -10.190   9.339  1.00 81.01           O  
ATOM    288  CB  VAL A  17      -1.326 -13.113   7.770  1.00 81.01           C  
ATOM    289  CG1 VAL A  17      -2.816 -12.745   7.831  1.00 81.01           C  
ATOM    290  CG2 VAL A  17      -1.052 -13.640   6.358  1.00 81.01           C  
ATOM    291  H   VAL A  17       1.206 -13.328   8.019  1.00 81.01           H  
ATOM    292  HA  VAL A  17      -0.502 -11.192   7.289  1.00 81.01           H  
ATOM    293  HB  VAL A  17      -1.142 -13.911   8.490  1.00 81.01           H  
ATOM    294 HG11 VAL A  17      -3.012 -11.882   7.196  1.00 81.01           H  
ATOM    295 HG12 VAL A  17      -3.416 -13.586   7.484  1.00 81.01           H  
ATOM    296 HG13 VAL A  17      -3.109 -12.518   8.856  1.00 81.01           H  
ATOM    297 HG21 VAL A  17       0.004 -13.874   6.220  1.00 81.01           H  
ATOM    298 HG22 VAL A  17      -1.628 -14.547   6.177  1.00 81.01           H  
ATOM    299 HG23 VAL A  17      -1.325 -12.890   5.615  1.00 81.01           H  
ATOM    300  N   GLY A  18      -0.487 -11.734  10.561  1.00 80.86           N  
ATOM    301  CA  GLY A  18      -0.800 -11.097  11.842  1.00 80.86           C  
ATOM    302  C   GLY A  18      -0.201  -9.693  11.969  1.00 80.86           C  
ATOM    303  O   GLY A  18      -0.871  -8.764  12.423  1.00 80.86           O  
ATOM    304  H   GLY A  18       0.038 -12.597  10.566  1.00 80.86           H  
ATOM    305  HA2 GLY A  18      -1.882 -11.028  11.958  1.00 80.86           H  
ATOM    306  HA3 GLY A  18      -0.393 -11.716  12.643  1.00 80.86           H  
ATOM    307  N   THR A  19       1.042  -9.515  11.523  1.00 81.07           N  
ATOM    308  CA  THR A  19       1.727  -8.217  11.524  1.00 81.07           C  
ATOM    309  C   THR A  19       1.099  -7.251  10.528  1.00 81.07           C  
ATOM    310  O   THR A  19       0.903  -6.085  10.866  1.00 81.07           O  
ATOM    311  CB  THR A  19       3.235  -8.361  11.285  1.00 81.07           C  
ATOM    312  CG2 THR A  19       3.889  -9.177  12.403  1.00 81.07           C  
ATOM    313  OG1 THR A  19       3.591  -8.937  10.053  1.00 81.07           O  
ATOM    314  H   THR A  19       1.541 -10.322  11.175  1.00 81.07           H  
ATOM    315  HA  THR A  19       1.600  -7.767  12.508  1.00 81.07           H  
ATOM    316  HB  THR A  19       3.679  -7.366  11.306  1.00 81.07           H  
ATOM    317  HG1 THR A  19       2.878  -9.466   9.687  1.00 81.07           H  
ATOM    318 HG21 THR A  19       4.814  -9.624  12.039  1.00 81.07           H  
ATOM    319 HG22 THR A  19       3.248  -9.990  12.741  1.00 81.07           H  
ATOM    320 HG23 THR A  19       4.088  -8.528  13.257  1.00 81.07           H  
ATOM    321  N   LEU A  20       0.670  -7.743   9.364  1.00 79.41           N  
ATOM    322  CA  LEU A  20      -0.107  -6.972   8.399  1.00 79.41           C  
ATOM    323  C   LEU A  20      -1.447  -6.502   8.954  1.00 79.41           C  
ATOM    324  O   LEU A  20      -1.793  -5.333   8.811  1.00 79.41           O  
ATOM    325  CB  LEU A  20      -0.353  -7.827   7.151  1.00 79.41           C  
ATOM    326  CG  LEU A  20       0.820  -7.863   6.172  1.00 79.41           C  
ATOM    327  CD1 LEU A  20       0.369  -8.708   4.987  1.00 79.41           C  
ATOM    328  CD2 LEU A  20       1.132  -6.431   5.727  1.00 79.41           C  
ATOM    329  H   LEU A  20       0.891  -8.699   9.128  1.00 79.41           H  
ATOM    330  HA  LEU A  20       0.445  -6.069   8.138  1.00 79.41           H  
ATOM    331  HB2 LEU A  20      -0.598  -8.847   7.447  1.00 79.41           H  
ATOM    332  HB3 LEU A  20      -1.218  -7.428   6.622  1.00 79.41           H  
ATOM    333  HG  LEU A  20       1.698  -8.313   6.635  1.00 79.41           H  
ATOM    334 HD11 LEU A  20      -0.420  -8.204   4.430  1.00 79.41           H  
ATOM    335 HD12 LEU A  20       0.009  -9.676   5.334  1.00 79.41           H  
ATOM    336 HD13 LEU A  20       1.213  -8.878   4.318  1.00 79.41           H  
ATOM    337 HD21 LEU A  20       1.632  -6.445   4.758  1.00 79.41           H  
ATOM    338 HD22 LEU A  20       1.797  -5.949   6.443  1.00 79.41           H  
ATOM    339 HD23 LEU A  20       0.217  -5.852   5.602  1.00 79.41           H  
ATOM    340  N   ILE A  21      -2.190  -7.376   9.632  1.00 82.67           N  
ATOM    341  CA  ILE A  21      -3.456  -6.999  10.269  1.00 82.67           C  
ATOM    342  C   ILE A  21      -3.221  -5.900  11.312  1.00 82.67           C  
ATOM    343  O   ILE A  21      -3.967  -4.919  11.354  1.00 82.67           O  
ATOM    344  CB  ILE A  21      -4.144  -8.241  10.876  1.00 82.67           C  
ATOM    345  CG1 ILE A  21      -4.639  -9.181   9.753  1.00 82.67           C  
ATOM    346  CG2 ILE A  21      -5.333  -7.832  11.771  1.00 82.67           C  
ATOM    347  CD1 ILE A  21      -5.002 -10.587  10.249  1.00 82.67           C  
ATOM    348  H   ILE A  21      -1.881  -8.337   9.667  1.00 82.67           H  
ATOM    349  HA  ILE A  21      -4.116  -6.580   9.510  1.00 82.67           H  
ATOM    350  HB  ILE A  21      -3.419  -8.775  11.491  1.00 82.67           H  
ATOM    351 HG12 ILE A  21      -3.867  -9.292   8.991  1.00 82.67           H  
ATOM    352 HG13 ILE A  21      -5.509  -8.739   9.266  1.00 82.67           H  
ATOM    353 HG21 ILE A  21      -5.846  -8.715  12.153  1.00 82.67           H  
ATOM    354 HG22 ILE A  21      -6.036  -7.225  11.202  1.00 82.67           H  
ATOM    355 HG23 ILE A  21      -4.984  -7.265  12.634  1.00 82.67           H  
ATOM    356 HD11 ILE A  21      -4.151 -11.028  10.767  1.00 82.67           H  
ATOM    357 HD12 ILE A  21      -5.255 -11.212   9.393  1.00 82.67           H  
ATOM    358 HD13 ILE A  21      -5.863 -10.554  10.918  1.00 82.67           H  
ATOM    359  N   LEU A  22      -2.174  -6.024  12.135  1.00 81.43           N  
ATOM    360  CA  LEU A  22      -1.828  -5.000  13.123  1.00 81.43           C  
ATOM    361  C   LEU A  22      -1.475  -3.661  12.455  1.00 81.43           C  
ATOM    362  O   LEU A  22      -1.940  -2.615  12.903  1.00 81.43           O  
ATOM    363  CB  LEU A  22      -0.674  -5.517  14.000  1.00 81.43           C  
ATOM    364  CG  LEU A  22      -0.428  -4.654  15.252  1.00 81.43           C  
ATOM    365  CD1 LEU A  22      -1.530  -4.852  16.299  1.00 81.43           C  
ATOM    366  CD2 LEU A  22       0.908  -5.028  15.895  1.00 81.43           C  
ATOM    367  H   LEU A  22      -1.595  -6.847  12.056  1.00 81.43           H  
ATOM    368  HA  LEU A  22      -2.708  -4.830  13.744  1.00 81.43           H  
ATOM    369  HB2 LEU A  22       0.234  -5.537  13.398  1.00 81.43           H  
ATOM    370  HB3 LEU A  22      -0.886  -6.539  14.313  1.00 81.43           H  
ATOM    371  HG  LEU A  22      -0.383  -3.600  14.977  1.00 81.43           H  
ATOM    372 HD11 LEU A  22      -1.298  -4.266  17.187  1.00 81.43           H  
ATOM    373 HD12 LEU A  22      -2.485  -4.507  15.903  1.00 81.43           H  
ATOM    374 HD13 LEU A  22      -1.606  -5.907  16.567  1.00 81.43           H  
ATOM    375 HD21 LEU A  22       1.085  -4.401  16.768  1.00 81.43           H  
ATOM    376 HD22 LEU A  22       0.902  -6.078  16.187  1.00 81.43           H  
ATOM    377 HD23 LEU A  22       1.713  -4.860  15.179  1.00 81.43           H  
ATOM    378  N   LEU A  23      -0.706  -3.696  11.364  1.00 78.87           N  
ATOM    379  CA  LEU A  23      -0.363  -2.520  10.564  1.00 78.87           C  
ATOM    380  C   LEU A  23      -1.589  -1.866   9.912  1.00 78.87           C  
ATOM    381  O   LEU A  23      -1.678  -0.642   9.855  1.00 78.87           O  
ATOM    382  CB  LEU A  23       0.635  -2.939   9.474  1.00 78.87           C  
ATOM    383  CG  LEU A  23       2.069  -3.172   9.945  1.00 78.87           C  
ATOM    384  CD1 LEU A  23       2.875  -3.880   8.858  1.00 78.87           C  
ATOM    385  CD2 LEU A  23       2.739  -1.829  10.224  1.00 78.87           C  
ATOM    386  H   LEU A  23      -0.353  -4.592  11.059  1.00 78.87           H  
ATOM    387  HA  LEU A  23       0.087  -1.766  11.209  1.00 78.87           H  
ATOM    388  HB2 LEU A  23       0.267  -3.830   8.965  1.00 78.87           H  
ATOM    389  HB3 LEU A  23       0.686  -2.131   8.744  1.00 78.87           H  
ATOM    390  HG  LEU A  23       2.077  -3.776  10.853  1.00 78.87           H  
ATOM    391 HD11 LEU A  23       3.909  -4.010   9.177  1.00 78.87           H  
ATOM    392 HD12 LEU A  23       2.454  -4.871   8.683  1.00 78.87           H  
ATOM    393 HD13 LEU A  23       2.842  -3.318   7.925  1.00 78.87           H  
ATOM    394 HD21 LEU A  23       2.773  -1.230   9.314  1.00 78.87           H  
ATOM    395 HD22 LEU A  23       2.191  -1.280  10.990  1.00 78.87           H  
ATOM    396 HD23 LEU A  23       3.751  -2.029  10.574  1.00 78.87           H  
ATOM    397  N   LEU A  24      -2.563  -2.654   9.453  1.00 81.11           N  
ATOM    398  CA  LEU A  24      -3.820  -2.133   8.914  1.00 81.11           C  
ATOM    399  C   LEU A  24      -4.650  -1.423   9.994  1.00 81.11           C  
ATOM    400  O   LEU A  24      -5.192  -0.344   9.747  1.00 81.11           O  
ATOM    401  CB  LEU A  24      -4.616  -3.282   8.267  1.00 81.11           C  
ATOM    402  CG  LEU A  24      -4.056  -3.761   6.915  1.00 81.11           C  
ATOM    403  CD1 LEU A  24      -4.754  -5.059   6.509  1.00 81.11           C  
ATOM    404  CD2 LEU A  24      -4.288  -2.728   5.810  1.00 81.11           C  
ATOM    405  H   LEU A  24      -2.408  -3.653   9.452  1.00 81.11           H  
ATOM    406  HA  LEU A  24      -3.592  -1.381   8.158  1.00 81.11           H  
ATOM    407  HB2 LEU A  24      -5.644  -2.955   8.115  1.00 81.11           H  
ATOM    408  HB3 LEU A  24      -4.641  -4.122   8.960  1.00 81.11           H  
ATOM    409  HG  LEU A  24      -2.985  -3.949   6.996  1.00 81.11           H  
ATOM    410 HD11 LEU A  24      -5.829  -4.901   6.412  1.00 81.11           H  
ATOM    411 HD12 LEU A  24      -4.354  -5.404   5.556  1.00 81.11           H  
ATOM    412 HD13 LEU A  24      -4.561  -5.828   7.256  1.00 81.11           H  
ATOM    413 HD21 LEU A  24      -3.920  -3.124   4.864  1.00 81.11           H  
ATOM    414 HD22 LEU A  24      -3.740  -1.811   6.028  1.00 81.11           H  
ATOM    415 HD23 LEU A  24      -5.351  -2.507   5.715  1.00 81.11           H  
ATOM    416  N   ILE A  25      -4.723  -1.989  11.204  1.00 83.07           N  
ATOM    417  CA  ILE A  25      -5.396  -1.350  12.349  1.00 83.07           C  
ATOM    418  C   ILE A  25      -4.698  -0.034  12.721  1.00 83.07           C  
ATOM    419  O   ILE A  25      -5.365   0.979  12.948  1.00 83.07           O  
ATOM    420  CB  ILE A  25      -5.460  -2.324  13.552  1.00 83.07           C  
ATOM    421  CG1 ILE A  25      -6.405  -3.507  13.230  1.00 83.07           C  
ATOM    422  CG2 ILE A  25      -5.938  -1.606  14.832  1.00 83.07           C  
ATOM    423  CD1 ILE A  25      -6.309  -4.666  14.232  1.00 83.07           C  
ATOM    424  H   ILE A  25      -4.265  -2.879  11.336  1.00 83.07           H  
ATOM    425  HA  ILE A  25      -6.414  -1.095  12.057  1.00 83.07           H  
ATOM    426  HB  ILE A  25      -4.460  -2.715  13.735  1.00 83.07           H  
ATOM    427 HG12 ILE A  25      -7.434  -3.151  13.195  1.00 83.07           H  
ATOM    428 HG13 ILE A  25      -6.166  -3.910  12.246  1.00 83.07           H  
ATOM    429 HG21 ILE A  25      -6.003  -2.309  15.663  1.00 83.07           H  
ATOM    430 HG22 ILE A  25      -5.225  -0.836  15.123  1.00 83.07           H  
ATOM    431 HG23 ILE A  25      -6.913  -1.149  14.663  1.00 83.07           H  
ATOM    432 HD11 ILE A  25      -5.272  -4.989  14.324  1.00 83.07           H  
ATOM    433 HD12 ILE A  25      -6.691  -4.369  15.209  1.00 83.07           H  
ATOM    434 HD13 ILE A  25      -6.905  -5.502  13.867  1.00 83.07           H  
ATOM    435  N   ASP A  26      -3.366  -0.038  12.755  1.00 79.45           N  
ATOM    436  CA  ASP A  26      -2.544   1.144  13.012  1.00 79.45           C  
ATOM    437  C   ASP A  26      -2.792   2.258  11.998  1.00 79.45           C  
ATOM    438  O   ASP A  26      -3.046   3.406  12.369  1.00 79.45           O  
ATOM    439  CB  ASP A  26      -1.080   0.723  12.939  1.00 79.45           C  
ATOM    440  CG  ASP A  26      -0.142   1.890  13.240  1.00 79.45           C  
ATOM    441  OD1 ASP A  26       0.855   2.065  12.507  1.00 79.45           O  
ATOM    442  OD2 ASP A  26      -0.388   2.628  14.213  1.00 79.45           O1-
ATOM    443  H   ASP A  26      -2.885  -0.909  12.583  1.00 79.45           H  
ATOM    444  HA  ASP A  26      -2.757   1.533  14.007  1.00 79.45           H  
ATOM    445  HB2 ASP A  26      -0.848   0.347  11.942  1.00 79.45           H  
ATOM    446  HB3 ASP A  26      -0.927  -0.104  13.633  1.00 79.45           H  
ATOM    447  N   LEU A  27      -2.784   1.907  10.713  1.00 78.90           N  
ATOM    448  CA  LEU A  27      -3.015   2.840   9.622  1.00 78.90           C  
ATOM    449  C   LEU A  27      -4.379   3.530   9.748  1.00 78.90           C  
ATOM    450  O   LEU A  27      -4.475   4.752   9.624  1.00 78.90           O  
ATOM    451  CB  LEU A  27      -2.880   2.061   8.303  1.00 78.90           C  
ATOM    452  CG  LEU A  27      -3.100   2.932   7.061  1.00 78.90           C  
ATOM    453  CD1 LEU A  27      -2.096   4.078   7.030  1.00 78.90           C  
ATOM    454  CD2 LEU A  27      -2.952   2.103   5.788  1.00 78.90           C  
ATOM    455  H   LEU A  27      -2.534   0.957  10.482  1.00 78.90           H  
ATOM    456  HA  LEU A  27      -2.243   3.608   9.677  1.00 78.90           H  
ATOM    457  HB2 LEU A  27      -3.607   1.248   8.290  1.00 78.90           H  
ATOM    458  HB3 LEU A  27      -1.885   1.619   8.255  1.00 78.90           H  
ATOM    459  HG  LEU A  27      -4.108   3.346   7.076  1.00 78.90           H  
ATOM    460 HD11 LEU A  27      -2.288   4.777   7.844  1.00 78.90           H  
ATOM    461 HD12 LEU A  27      -2.231   4.628   6.099  1.00 78.90           H  
ATOM    462 HD13 LEU A  27      -1.085   3.680   7.122  1.00 78.90           H  
ATOM    463 HD21 LEU A  27      -3.652   1.268   5.809  1.00 78.90           H  
ATOM    464 HD22 LEU A  27      -3.169   2.720   4.916  1.00 78.90           H  
ATOM    465 HD23 LEU A  27      -1.937   1.714   5.709  1.00 78.90           H  
ATOM    466  N   LEU A  28      -5.428   2.761  10.052  1.00 79.60           N  
ATOM    467  CA  LEU A  28      -6.775   3.291  10.273  1.00 79.60           C  
ATOM    468  C   LEU A  28      -6.836   4.219  11.491  1.00 79.60           C  
ATOM    469  O   LEU A  28      -7.412   5.305  11.410  1.00 79.60           O  
ATOM    470  CB  LEU A  28      -7.755   2.121  10.457  1.00 79.60           C  
ATOM    471  CG  LEU A  28      -8.081   1.353   9.167  1.00 79.60           C  
ATOM    472  CD1 LEU A  28      -8.856   0.084   9.525  1.00 79.60           C  
ATOM    473  CD2 LEU A  28      -8.944   2.187   8.214  1.00 79.60           C  
ATOM    474  H   LEU A  28      -5.273   1.767  10.139  1.00 79.60           H  
ATOM    475  HA  LEU A  28      -7.068   3.887   9.409  1.00 79.60           H  
ATOM    476  HB2 LEU A  28      -8.689   2.503  10.872  1.00 79.60           H  
ATOM    477  HB3 LEU A  28      -7.334   1.427  11.185  1.00 79.60           H  
ATOM    478  HG  LEU A  28      -7.162   1.070   8.654  1.00 79.60           H  
ATOM    479 HD11 LEU A  28      -8.236  -0.547  10.161  1.00 79.60           H  
ATOM    480 HD12 LEU A  28      -9.781   0.336  10.046  1.00 79.60           H  
ATOM    481 HD13 LEU A  28      -9.088  -0.471   8.617  1.00 79.60           H  
ATOM    482 HD21 LEU A  28      -9.856   2.510   8.714  1.00 79.60           H  
ATOM    483 HD22 LEU A  28      -9.202   1.587   7.342  1.00 79.60           H  
ATOM    484 HD23 LEU A  28      -8.385   3.057   7.869  1.00 79.60           H  
ATOM    485  N   SER A  29      -6.240   3.811  12.615  1.00 80.52           N  
ATOM    486  CA  SER A  29      -6.189   4.618  13.839  1.00 80.52           C  
ATOM    487  C   SER A  29      -5.514   5.964  13.577  1.00 80.52           C  
ATOM    488  O   SER A  29      -6.044   7.031  13.888  1.00 80.52           O  
ATOM    489  CB  SER A  29      -5.419   3.841  14.913  1.00 80.52           C  
ATOM    490  OG  SER A  29      -5.653   4.405  16.184  1.00 80.52           O  
ATOM    491  H   SER A  29      -5.767   2.918  12.602  1.00 80.52           H  
ATOM    492  HA  SER A  29      -7.206   4.804  14.185  1.00 80.52           H  
ATOM    493  HB2 SER A  29      -5.756   2.804  14.924  1.00 80.52           H  
ATOM    494  HB3 SER A  29      -4.351   3.853  14.696  1.00 80.52           H  
ATOM    495  HG  SER A  29      -6.542   4.166  16.457  1.00 80.52           H  
ATOM    496  N   THR A  30      -4.385   5.907  12.888  1.00 79.52           N  
ATOM    497  CA  THR A  30      -3.542   7.050  12.583  1.00 79.52           C  
ATOM    498  C   THR A  30      -4.173   8.012  11.572  1.00 79.52           C  
ATOM    499  O   THR A  30      -4.060   9.231  11.711  1.00 79.52           O  
ATOM    500  CB  THR A  30      -2.230   6.486  12.060  1.00 79.52           C  
ATOM    501  CG2 THR A  30      -1.260   7.598  11.828  1.00 79.52           C  
ATOM    502  OG1 THR A  30      -1.609   5.650  13.007  1.00 79.52           O  
ATOM    503  H   THR A  30      -4.024   4.993  12.658  1.00 79.52           H  
ATOM    504  HA  THR A  30      -3.343   7.604  13.501  1.00 79.52           H  
ATOM    505  HB  THR A  30      -2.383   5.936  11.131  1.00 79.52           H  
ATOM    506  HG1 THR A  30      -1.956   4.760  12.914  1.00 79.52           H  
ATOM    507 HG21 THR A  30      -0.290   7.107  11.742  1.00 79.52           H  
ATOM    508 HG22 THR A  30      -1.252   8.283  12.675  1.00 79.52           H  
ATOM    509 HG23 THR A  30      -1.517   8.118  10.906  1.00 79.52           H  
ATOM    510  N   ALA A  31      -4.908   7.492  10.587  1.00 78.76           N  
ATOM    511  CA  ALA A  31      -5.723   8.300   9.683  1.00 78.76           C  
ATOM    512  C   ALA A  31      -6.785   9.113  10.443  1.00 78.76           C  
ATOM    513  O   ALA A  31      -6.986  10.300  10.170  1.00 78.76           O  
ATOM    514  CB  ALA A  31      -6.387   7.353   8.679  1.00 78.76           C  
ATOM    515  H   ALA A  31      -4.925   6.489  10.471  1.00 78.76           H  
ATOM    516  HA  ALA A  31      -5.083   9.001   9.148  1.00 78.76           H  
ATOM    517  HB1 ALA A  31      -7.046   7.919   8.021  1.00 78.76           H  
ATOM    518  HB2 ALA A  31      -5.624   6.845   8.090  1.00 78.76           H  
ATOM    519  HB3 ALA A  31      -6.982   6.603   9.200  1.00 78.76           H  
ATOM    520  N   VAL A  32      -7.444   8.483  11.424  1.00 80.14           N  
ATOM    521  CA  VAL A  32      -8.426   9.148  12.289  1.00 80.14           C  
ATOM    522  C   VAL A  32      -7.766  10.222  13.154  1.00 80.14           C  
ATOM    523  O   VAL A  32      -8.387  11.260  13.389  1.00 80.14           O  
ATOM    524  CB  VAL A  32      -9.189   8.122  13.153  1.00 80.14           C  
ATOM    525  CG1 VAL A  32     -10.106   8.782  14.197  1.00 80.14           C  
ATOM    526  CG2 VAL A  32     -10.077   7.231  12.275  1.00 80.14           C  
ATOM    527  H   VAL A  32      -7.220   7.513  11.599  1.00 80.14           H  
ATOM    528  HA  VAL A  32      -9.150   9.660  11.655  1.00 80.14           H  
ATOM    529  HB  VAL A  32      -8.483   7.485  13.686  1.00 80.14           H  
ATOM    530 HG11 VAL A  32     -10.691   8.014  14.704  1.00 80.14           H  
ATOM    531 HG12 VAL A  32     -10.773   9.489  13.704  1.00 80.14           H  
ATOM    532 HG13 VAL A  32      -9.500   9.301  14.937  1.00 80.14           H  
ATOM    533 HG21 VAL A  32      -9.479   6.743  11.504  1.00 80.14           H  
ATOM    534 HG22 VAL A  32     -10.543   6.455  12.881  1.00 80.14           H  
ATOM    535 HG23 VAL A  32     -10.846   7.829  11.786  1.00 80.14           H  
ATOM    536  N   ASP A  33      -6.531  10.010  13.609  1.00 79.72           N  
ATOM    537  CA  ASP A  33      -5.809  11.029  14.373  1.00 79.72           C  
ATOM    538  C   ASP A  33      -5.463  12.243  13.553  1.00 79.72           C  
ATOM    539  O   ASP A  33      -5.900  13.336  13.881  1.00 79.72           O  
ATOM    540  CB  ASP A  33      -4.498  10.513  14.947  1.00 79.72           C  
ATOM    541  CG  ASP A  33      -4.022  11.434  16.077  1.00 79.72           C  
ATOM    542  OD1 ASP A  33      -2.806  11.383  16.354  1.00 79.72           O  
ATOM    543  OD2 ASP A  33      -4.892  12.010  16.784  1.00 79.72           O1-
ATOM    544  H   ASP A  33      -6.076   9.126  13.428  1.00 79.72           H  
ATOM    545  HA  ASP A  33      -6.459  11.363  15.183  1.00 79.72           H  
ATOM    546  HB2 ASP A  33      -3.729  10.448  14.177  1.00 79.72           H  
ATOM    547  HB3 ASP A  33      -4.648   9.495  15.306  1.00 79.72           H  
ATOM    548  N   LEU A  34      -4.768  12.034  12.434  1.00 76.37           N  
ATOM    549  CA  LEU A  34      -4.373  13.104  11.531  1.00 76.37           C  
ATOM    550  C   LEU A  34      -5.562  13.994  11.175  1.00 76.37           C  
ATOM    551  O   LEU A  34      -5.456  15.219  11.142  1.00 76.37           O  
ATOM    552  CB  LEU A  34      -3.827  12.465  10.252  1.00 76.37           C  
ATOM    553  CG  LEU A  34      -2.322  12.184  10.285  1.00 76.37           C  
ATOM    554  CD1 LEU A  34      -1.956  11.244   9.132  1.00 76.37           C  
ATOM    555  CD2 LEU A  34      -1.542  13.489  10.123  1.00 76.37           C  
ATOM    556  H   LEU A  34      -4.458  11.092  12.242  1.00 76.37           H  
ATOM    557  HA  LEU A  34      -3.624  13.728  12.019  1.00 76.37           H  
ATOM    558  HB2 LEU A  34      -4.372  11.545  10.042  1.00 76.37           H  
ATOM    559  HB3 LEU A  34      -4.023  13.161   9.436  1.00 76.37           H  
ATOM    560  HG  LEU A  34      -2.046  11.712  11.228  1.00 76.37           H  
ATOM    561 HD11 LEU A  34      -2.267  10.230   9.383  1.00 76.37           H  
ATOM    562 HD12 LEU A  34      -0.886  11.268   8.925  1.00 76.37           H  
ATOM    563 HD13 LEU A  34      -2.467  11.547   8.218  1.00 76.37           H  
ATOM    564 HD21 LEU A  34      -0.473  13.278  10.121  1.00 76.37           H  
ATOM    565 HD22 LEU A  34      -1.835  13.990   9.199  1.00 76.37           H  
ATOM    566 HD23 LEU A  34      -1.746  14.148  10.966  1.00 76.37           H  
ATOM    567  N   LEU A  35      -6.717  13.373  10.951  1.00 78.42           N  
ATOM    568  CA  LEU A  35      -7.963  14.077  10.724  1.00 78.42           C  
ATOM    569  C   LEU A  35      -8.389  14.971  11.886  1.00 78.42           C  
ATOM    570  O   LEU A  35      -8.747  16.132  11.663  1.00 78.42           O  
ATOM    571  CB  LEU A  35      -9.048  13.031  10.436  1.00 78.42           C  
ATOM    572  CG  LEU A  35      -9.113  12.691   8.951  1.00 78.42           C  
ATOM    573  CD1 LEU A  35     -10.167  11.599   8.759  1.00 78.42           C  
ATOM    574  CD2 LEU A  35      -9.455  13.992   8.213  1.00 78.42           C  
ATOM    575  H   LEU A  35      -6.723  12.364  10.991  1.00 78.42           H  
ATOM    576  HA  LEU A  35      -7.809  14.744   9.877  1.00 78.42           H  
ATOM    577  HB2 LEU A  35     -10.018  13.414  10.749  1.00 78.42           H  
ATOM    578  HB3 LEU A  35      -8.856  12.125  11.013  1.00 78.42           H  
ATOM    579  HG  LEU A  35      -8.151  12.317   8.600  1.00 78.42           H  
ATOM    580 HD11 LEU A  35     -11.150  11.967   9.053  1.00 78.42           H  
ATOM    581 HD12 LEU A  35     -10.188  11.280   7.718  1.00 78.42           H  
ATOM    582 HD13 LEU A  35      -9.901  10.734   9.369  1.00 78.42           H  
ATOM    583 HD21 LEU A  35     -10.299  13.855   7.537  1.00 78.42           H  
ATOM    584 HD22 LEU A  35      -9.777  14.780   8.894  1.00 78.42           H  
ATOM    585 HD23 LEU A  35      -8.574  14.329   7.666  1.00 78.42           H  
ATOM    586  N   LYS A  36      -8.353  14.449  13.113  1.00 80.33           N  
ATOM    587  CA  LYS A  36      -8.654  15.213  14.328  1.00 80.33           C  
ATOM    588  C   LYS A  36      -7.622  16.313  14.567  1.00 80.33           C  
ATOM    589  O   LYS A  36      -8.035  17.445  14.807  1.00 80.33           O  
ATOM    590  CB  LYS A  36      -8.724  14.276  15.536  1.00 80.33           C  
ATOM    591  CG  LYS A  36      -9.995  13.419  15.529  1.00 80.33           C  
ATOM    592  CD  LYS A  36      -9.940  12.460  16.717  1.00 80.33           C  
ATOM    593  CE  LYS A  36     -11.182  11.570  16.746  1.00 80.33           C  
ATOM    594  NZ  LYS A  36     -11.082  10.595  17.855  1.00 80.33           N1+
ATOM    595  H   LYS A  36      -7.938  13.534  13.218  1.00 80.33           H  
ATOM    596  HA  LYS A  36      -9.613  15.717  14.209  1.00 80.33           H  
ATOM    597  HB2 LYS A  36      -7.843  13.635  15.556  1.00 80.33           H  
ATOM    598  HB3 LYS A  36      -8.720  14.877  16.445  1.00 80.33           H  
ATOM    599  HG2 LYS A  36     -10.869  14.063  15.614  1.00 80.33           H  
ATOM    600  HG3 LYS A  36     -10.061  12.849  14.602  1.00 80.33           H  
ATOM    601  HD2 LYS A  36      -9.050  11.839  16.620  1.00 80.33           H  
ATOM    602  HD3 LYS A  36      -9.871  13.034  17.641  1.00 80.33           H  
ATOM    603  HE2 LYS A  36     -11.246  11.049  15.790  1.00 80.33           H  
ATOM    604  HE3 LYS A  36     -12.066  12.198  16.856  1.00 80.33           H  
ATOM    605  HZ1 LYS A  36     -10.244  10.044  17.731  1.00 80.33           H  
ATOM    606  HZ2 LYS A  36     -11.006  11.075  18.741  1.00 80.33           H  
ATOM    607  HZ3 LYS A  36     -11.878   9.973  17.864  1.00 80.33           H  
ATOM    608  N   THR A  37      -6.329  16.030  14.426  1.00 78.73           N  
ATOM    609  CA  THR A  37      -5.224  16.996  14.532  1.00 78.73           C  
ATOM    610  C   THR A  37      -5.414  18.162  13.580  1.00 78.73           C  
ATOM    611  O   THR A  37      -5.325  19.324  13.968  1.00 78.73           O  
ATOM    612  CB  THR A  37      -3.890  16.340  14.142  1.00 78.73           C  
ATOM    613  CG2 THR A  37      -2.684  17.266  14.331  1.00 78.73           C  
ATOM    614  OG1 THR A  37      -3.696  15.146  14.826  1.00 78.73           O  
ATOM    615  H   THR A  37      -6.059  15.064  14.309  1.00 78.73           H  
ATOM    616  HA  THR A  37      -5.149  17.365  15.554  1.00 78.73           H  
ATOM    617  HB  THR A  37      -3.930  16.072  13.087  1.00 78.73           H  
ATOM    618  HG1 THR A  37      -3.345  15.362  15.693  1.00 78.73           H  
ATOM    619 HG21 THR A  37      -2.771  17.821  15.265  1.00 78.73           H  
ATOM    620 HG22 THR A  37      -2.623  17.968  13.499  1.00 78.73           H  
ATOM    621 HG23 THR A  37      -1.774  16.666  14.361  1.00 78.73           H  
ATOM    622  N   LEU A  38      -5.698  17.871  12.311  1.00 75.86           N  
ATOM    623  CA  LEU A  38      -5.874  18.890  11.283  1.00 75.86           C  
ATOM    624  C   LEU A  38      -7.138  19.702  11.510  1.00 75.86           C  
ATOM    625  O   LEU A  38      -7.123  20.916  11.307  1.00 75.86           O  
ATOM    626  CB  LEU A  38      -5.916  18.215   9.913  1.00 75.86           C  
ATOM    627  CG  LEU A  38      -4.512  17.764   9.503  1.00 75.86           C  
ATOM    628  CD1 LEU A  38      -4.583  16.731   8.402  1.00 75.86           C  
ATOM    629  CD2 LEU A  38      -3.635  18.943   9.053  1.00 75.86           C  
ATOM    630  H   LEU A  38      -5.724  16.898  12.041  1.00 75.86           H  
ATOM    631  HA  LEU A  38      -5.036  19.585  11.324  1.00 75.86           H  
ATOM    632  HB2 LEU A  38      -6.295  18.921   9.173  1.00 75.86           H  
ATOM    633  HB3 LEU A  38      -6.593  17.362   9.954  1.00 75.86           H  
ATOM    634  HG  LEU A  38      -4.020  17.289  10.352  1.00 75.86           H  
ATOM    635 HD11 LEU A  38      -4.861  17.182   7.449  1.00 75.86           H  
ATOM    636 HD12 LEU A  38      -3.580  16.308   8.343  1.00 75.86           H  
ATOM    637 HD13 LEU A  38      -5.275  15.931   8.662  1.00 75.86           H  
ATOM    638 HD21 LEU A  38      -4.197  19.876   9.056  1.00 75.86           H  
ATOM    639 HD22 LEU A  38      -2.799  19.036   9.746  1.00 75.86           H  
ATOM    640 HD23 LEU A  38      -3.230  18.768   8.055  1.00 75.86           H  
ATOM    641  N   HIS A  39      -8.214  19.052  11.951  1.00 77.35           N  
ATOM    642  CA  HIS A  39      -9.435  19.744  12.326  1.00 77.35           C  
ATOM    643  C   HIS A  39      -9.192  20.683  13.517  1.00 77.35           C  
ATOM    644  O   HIS A  39      -9.544  21.859  13.435  1.00 77.35           O  
ATOM    645  CB  HIS A  39     -10.535  18.718  12.605  1.00 77.35           C  
ATOM    646  CG  HIS A  39     -11.880  19.370  12.763  1.00 77.35           C  
ATOM    647  CD2 HIS A  39     -12.533  19.629  13.936  1.00 77.35           C  
ATOM    648  ND1 HIS A  39     -12.669  19.844  11.741  1.00 77.35           N  
ATOM    649  CE1 HIS A  39     -13.778  20.370  12.283  1.00 77.35           C  
ATOM    650  NE2 HIS A  39     -13.742  20.265  13.623  1.00 77.35           N  
ATOM    651  H   HIS A  39      -8.165  18.050  12.077  1.00 77.35           H  
ATOM    652  HA  HIS A  39      -9.751  20.362  11.485  1.00 77.35           H  
ATOM    653  HB2 HIS A  39     -10.596  18.021  11.770  1.00 77.35           H  
ATOM    654  HB3 HIS A  39     -10.296  18.152  13.506  1.00 77.35           H  
ATOM    655  HD1 HIS A  39     -12.470  19.772  10.753  1.00 77.35           H  
ATOM    656  HD2 HIS A  39     -12.167  19.391  14.924  1.00 77.35           H  
ATOM    657  HE1 HIS A  39     -14.593  20.805  11.724  1.00 77.35           H  
ATOM    658  N   ASN A  40      -8.518  20.211  14.570  1.00 79.88           N  
ATOM    659  CA  ASN A  40      -8.166  21.021  15.736  1.00 79.88           C  
ATOM    660  C   ASN A  40      -7.221  22.166  15.370  1.00 79.88           C  
ATOM    661  O   ASN A  40      -7.575  23.314  15.601  1.00 79.88           O  
ATOM    662  CB  ASN A  40      -7.580  20.138  16.850  1.00 79.88           C  
ATOM    663  CG  ASN A  40      -8.634  19.474  17.717  1.00 79.88           C  
ATOM    664  ND2 ASN A  40      -8.199  18.794  18.751  1.00 79.88           N  
ATOM    665  OD1 ASN A  40      -9.837  19.571  17.509  1.00 79.88           O  
ATOM    666  H   ASN A  40      -8.259  19.236  14.584  1.00 79.88           H  
ATOM    667  HA  ASN A  40      -9.068  21.498  16.120  1.00 79.88           H  
ATOM    668  HB2 ASN A  40      -6.983  20.764  17.511  1.00 79.88           H  
ATOM    669  HB3 ASN A  40      -6.920  19.377  16.432  1.00 79.88           H  
ATOM    670 HD21 ASN A  40      -7.207  18.762  18.943  1.00 79.88           H  
ATOM    671 HD22 ASN A  40      -8.891  18.385  19.363  1.00 79.88           H  
ATOM    672  N   LYS A  41      -6.092  21.911  14.691  1.00 77.77           N  
ATOM    673  CA  LYS A  41      -5.174  22.977  14.248  1.00 77.77           C  
ATOM    674  C   LYS A  41      -5.858  23.997  13.350  1.00 77.77           C  
ATOM    675  O   LYS A  41      -5.562  25.184  13.444  1.00 77.77           O  
ATOM    676  CB  LYS A  41      -3.943  22.413  13.511  1.00 77.77           C  
ATOM    677  CG  LYS A  41      -2.781  22.127  14.468  1.00 77.77           C  
ATOM    678  CD  LYS A  41      -1.458  21.880  13.723  1.00 77.77           C  
ATOM    679  CE  LYS A  41      -0.356  21.638  14.767  1.00 77.77           C  
ATOM    680  NZ  LYS A  41       1.014  21.589  14.194  1.00 77.77           N1+
ATOM    681  H   LYS A  41      -5.841  20.945  14.536  1.00 77.77           H  
ATOM    682  HA  LYS A  41      -4.851  23.532  15.129  1.00 77.77           H  
ATOM    683  HB2 LYS A  41      -3.596  23.160  12.796  1.00 77.77           H  
ATOM    684  HB3 LYS A  41      -4.206  21.515  12.953  1.00 77.77           H  
ATOM    685  HG2 LYS A  41      -2.645  22.986  15.128  1.00 77.77           H  
ATOM    686  HG3 LYS A  41      -3.029  21.258  15.077  1.00 77.77           H  
ATOM    687  HD2 LYS A  41      -1.559  21.007  13.078  1.00 77.77           H  
ATOM    688  HD3 LYS A  41      -1.215  22.756  13.122  1.00 77.77           H  
ATOM    689  HE2 LYS A  41      -0.410  22.429  15.515  1.00 77.77           H  
ATOM    690  HE3 LYS A  41      -0.577  20.703  15.281  1.00 77.77           H  
ATOM    691  HZ1 LYS A  41       1.682  21.346  14.912  1.00 77.77           H  
ATOM    692  HZ2 LYS A  41       1.291  22.485  13.819  1.00 77.77           H  
ATOM    693  HZ3 LYS A  41       1.067  20.881  13.475  1.00 77.77           H  
ATOM    694  N   SER A  42      -6.757  23.565  12.465  1.00 77.27           N  
ATOM    695  CA  SER A  42      -7.503  24.498  11.618  1.00 77.27           C  
ATOM    696  C   SER A  42      -8.472  25.349  12.436  1.00 77.27           C  
ATOM    697  O   SER A  42      -8.615  26.535  12.146  1.00 77.27           O  
ATOM    698  CB  SER A  42      -8.258  23.754  10.519  1.00 77.27           C  
ATOM    699  OG  SER A  42      -8.635  24.670   9.511  1.00 77.27           O  
ATOM    700  H   SER A  42      -6.947  22.575  12.407  1.00 77.27           H  
ATOM    701  HA  SER A  42      -6.792  25.174  11.145  1.00 77.27           H  
ATOM    702  HB2 SER A  42      -9.133  23.253  10.930  1.00 77.27           H  
ATOM    703  HB3 SER A  42      -7.600  23.010  10.067  1.00 77.27           H  
ATOM    704  HG  SER A  42      -9.150  25.379   9.902  1.00 77.27           H  
ATOM    705  N   ARG A  43      -9.123  24.776  13.456  1.00 80.21           N  
ATOM    706  CA  ARG A  43      -9.979  25.527  14.385  1.00 80.21           C  
ATOM    707  C   ARG A  43      -9.171  26.491  15.244  1.00 80.21           C  
ATOM    708  O   ARG A  43      -9.567  27.645  15.339  1.00 80.21           O  
ATOM    709  CB  ARG A  43     -10.795  24.577  15.268  1.00 80.21           C  
ATOM    710  CG  ARG A  43     -11.945  23.941  14.479  1.00 80.21           C  
ATOM    711  CD  ARG A  43     -12.832  23.085  15.380  1.00 80.21           C  
ATOM    712  NE  ARG A  43     -13.713  23.909  16.229  1.00 80.21           N  
ATOM    713  CZ  ARG A  43     -14.746  23.464  16.918  1.00 80.21           C  
ATOM    714  NH1 ARG A  43     -15.042  22.194  16.960  1.00 80.21           N1+
ATOM    715  NH2 ARG A  43     -15.505  24.293  17.579  1.00 80.21           N  
ATOM    716  H   ARG A  43      -8.953  23.801  13.655  1.00 80.21           H  
ATOM    717  HA  ARG A  43     -10.662  26.158  13.815  1.00 80.21           H  
ATOM    718  HB2 ARG A  43     -10.153  23.801  15.684  1.00 80.21           H  
ATOM    719  HB3 ARG A  43     -11.214  25.150  16.096  1.00 80.21           H  
ATOM    720  HG2 ARG A  43     -11.542  23.312  13.684  1.00 80.21           H  
ATOM    721  HG3 ARG A  43     -12.549  24.719  14.014  1.00 80.21           H  
ATOM    722  HD2 ARG A  43     -13.456  22.472  14.729  1.00 80.21           H  
ATOM    723  HD3 ARG A  43     -12.209  22.430  15.990  1.00 80.21           H  
ATOM    724  HE  ARG A  43     -13.489  24.891  16.300  1.00 80.21           H  
ATOM    725 HH11 ARG A  43     -14.462  21.559  16.431  1.00 80.21           H  
ATOM    726 HH12 ARG A  43     -15.813  21.848  17.514  1.00 80.21           H  
ATOM    727 HH21 ARG A  43     -15.266  25.274  17.606  1.00 80.21           H  
ATOM    728 HH22 ARG A  43     -16.269  23.945  18.140  1.00 80.21           H  
ATOM    729  N   ASP A  44      -8.036  26.056  15.778  1.00 80.00           N  
ATOM    730  CA  ASP A  44      -7.139  26.884  16.584  1.00 80.00           C  
ATOM    731  C   ASP A  44      -6.573  28.038  15.758  1.00 80.00           C  
ATOM    732  O   ASP A  44      -6.582  29.178  16.211  1.00 80.00           O  
ATOM    733  CB  ASP A  44      -5.984  26.039  17.139  1.00 80.00           C  
ATOM    734  CG  ASP A  44      -6.404  25.012  18.194  1.00 80.00           C  
ATOM    735  OD1 ASP A  44      -5.540  24.168  18.513  1.00 80.00           O  
ATOM    736  OD2 ASP A  44      -7.558  25.077  18.673  1.00 80.00           O1-
ATOM    737  H   ASP A  44      -7.846  25.065  15.752  1.00 80.00           H  
ATOM    738  HA  ASP A  44      -7.692  27.309  17.421  1.00 80.00           H  
ATOM    739  HB2 ASP A  44      -5.256  26.709  17.598  1.00 80.00           H  
ATOM    740  HB3 ASP A  44      -5.487  25.527  16.315  1.00 80.00           H  
ATOM    741  N   LEU A  45      -6.146  27.776  14.517  1.00 78.03           N  
ATOM    742  CA  LEU A  45      -5.677  28.820  13.611  1.00 78.03           C  
ATOM    743  C   LEU A  45      -6.797  29.810  13.282  1.00 78.03           C  
ATOM    744  O   LEU A  45      -6.556  31.008  13.327  1.00 78.03           O  
ATOM    745  CB  LEU A  45      -5.093  28.188  12.335  1.00 78.03           C  
ATOM    746  CG  LEU A  45      -4.426  29.209  11.392  1.00 78.03           C  
ATOM    747  CD1 LEU A  45      -3.138  29.796  11.966  1.00 78.03           C  
ATOM    748  CD2 LEU A  45      -4.082  28.530  10.064  1.00 78.03           C  
ATOM    749  H   LEU A  45      -6.117  26.812  14.213  1.00 78.03           H  
ATOM    750  HA  LEU A  45      -4.893  29.378  14.125  1.00 78.03           H  
ATOM    751  HB2 LEU A  45      -4.354  27.436  12.612  1.00 78.03           H  
ATOM    752  HB3 LEU A  45      -5.900  27.685  11.803  1.00 78.03           H  
ATOM    753  HG  LEU A  45      -5.116  30.024  11.180  1.00 78.03           H  
ATOM    754 HD11 LEU A  45      -3.352  30.361  12.872  1.00 78.03           H  
ATOM    755 HD12 LEU A  45      -2.686  30.480  11.247  1.00 78.03           H  
ATOM    756 HD13 LEU A  45      -2.429  28.998  12.188  1.00 78.03           H  
ATOM    757 HD21 LEU A  45      -4.975  28.094   9.616  1.00 78.03           H  
ATOM    758 HD22 LEU A  45      -3.350  27.741  10.239  1.00 78.03           H  
ATOM    759 HD23 LEU A  45      -3.644  29.256   9.378  1.00 78.03           H  
ATOM    760  N   ASN A  46      -8.010  29.330  12.985  1.00 80.43           N  
ATOM    761  CA  ASN A  46      -9.158  30.203  12.718  1.00 80.43           C  
ATOM    762  C   ASN A  46      -9.549  31.038  13.948  1.00 80.43           C  
ATOM    763  O   ASN A  46      -9.906  32.205  13.810  1.00 80.43           O  
ATOM    764  CB  ASN A  46     -10.345  29.360  12.223  1.00 80.43           C  
ATOM    765  CG  ASN A  46     -10.223  28.908  10.778  1.00 80.43           C  
ATOM    766  ND2 ASN A  46     -11.089  28.023  10.342  1.00 80.43           N  
ATOM    767  OD1 ASN A  46      -9.385  29.348  10.002  1.00 80.43           O  
ATOM    768  H   ASN A  46      -8.146  28.330  12.971  1.00 80.43           H  
ATOM    769  HA  ASN A  46      -8.887  30.913  11.937  1.00 80.43           H  
ATOM    770  HB2 ASN A  46     -11.250  29.965  12.290  1.00 80.43           H  
ATOM    771  HB3 ASN A  46     -10.473  28.490  12.867  1.00 80.43           H  
ATOM    772 HD21 ASN A  46     -11.070  27.828   9.351  1.00 80.43           H  
ATOM    773 HD22 ASN A  46     -11.833  27.706  10.948  1.00 80.43           H  
ATOM    774  N   HIS A  47      -9.470  30.463  15.149  1.00 82.09           N  
ATOM    775  CA  HIS A  47      -9.717  31.184  16.396  1.00 82.09           C  
ATOM    776  C   HIS A  47      -8.625  32.228  16.656  1.00 82.09           C  
ATOM    777  O   HIS A  47      -8.928  33.363  17.012  1.00 82.09           O  
ATOM    778  CB  HIS A  47      -9.810  30.176  17.546  1.00 82.09           C  
ATOM    779  CG  HIS A  47     -10.341  30.788  18.815  1.00 82.09           C  
ATOM    780  CD2 HIS A  47     -11.610  30.649  19.304  1.00 82.09           C  
ATOM    781  ND1 HIS A  47      -9.662  31.594  19.701  1.00 82.09           N  
ATOM    782  CE1 HIS A  47     -10.493  31.899  20.710  1.00 82.09           C  
ATOM    783  NE2 HIS A  47     -11.699  31.355  20.502  1.00 82.09           N  
ATOM    784  H   HIS A  47      -9.204  29.491  15.209  1.00 82.09           H  
ATOM    785  HA  HIS A  47     -10.668  31.712  16.318  1.00 82.09           H  
ATOM    786  HB2 HIS A  47     -10.481  29.368  17.256  1.00 82.09           H  
ATOM    787  HB3 HIS A  47      -8.830  29.742  17.740  1.00 82.09           H  
ATOM    788  HD1 HIS A  47      -8.727  31.961  19.591  1.00 82.09           H  
ATOM    789  HD2 HIS A  47     -12.405  30.079  18.845  1.00 82.09           H  
ATOM    790  HE1 HIS A  47     -10.248  32.514  21.564  1.00 82.09           H  
ATOM    791  N   CYS A  48      -7.362  31.866  16.426  1.00 79.03           N  
ATOM    792  CA  CYS A  48      -6.213  32.759  16.536  1.00 79.03           C  
ATOM    793  C   CYS A  48      -6.343  33.954  15.575  1.00 79.03           C  
ATOM    794  O   CYS A  48      -6.226  35.101  16.003  1.00 79.03           O  
ATOM    795  CB  CYS A  48      -4.945  31.926  16.294  1.00 79.03           C  
ATOM    796  SG  CYS A  48      -3.382  32.807  16.513  1.00 79.03           S  
ATOM    797  H   CYS A  48      -7.181  30.906  16.171  1.00 79.03           H  
ATOM    798  HA  CYS A  48      -6.169  33.155  17.550  1.00 79.03           H  
ATOM    799  HB2 CYS A  48      -4.971  31.500  15.291  1.00 79.03           H  
ATOM    800  HB3 CYS A  48      -4.951  31.101  17.007  1.00 79.03           H  
ATOM    801  N   THR A  49      -6.686  33.713  14.304  1.00 80.56           N  
ATOM    802  CA  THR A  49      -6.919  34.790  13.329  1.00 80.56           C  
ATOM    803  C   THR A  49      -8.115  35.662  13.704  1.00 80.56           C  
ATOM    804  O   THR A  49      -8.015  36.879  13.619  1.00 80.56           O  
ATOM    805  CB  THR A  49      -7.091  34.258  11.896  1.00 80.56           C  
ATOM    806  CG2 THR A  49      -5.773  33.718  11.338  1.00 80.56           C  
ATOM    807  OG1 THR A  49      -8.023  33.203  11.825  1.00 80.56           O  
ATOM    808  H   THR A  49      -6.774  32.759  13.984  1.00 80.56           H  
ATOM    809  HA  THR A  49      -6.051  35.449  13.331  1.00 80.56           H  
ATOM    810  HB  THR A  49      -7.427  35.071  11.252  1.00 80.56           H  
ATOM    811  HG1 THR A  49      -8.880  33.551  12.081  1.00 80.56           H  
ATOM    812 HG21 THR A  49      -5.403  32.901  11.957  1.00 80.56           H  
ATOM    813 HG22 THR A  49      -5.033  34.519  11.326  1.00 80.56           H  
ATOM    814 HG23 THR A  49      -5.930  33.366  10.318  1.00 80.56           H  
ATOM    815  N   ALA A  50      -9.218  35.079  14.189  1.00 81.39           N  
ATOM    816  CA  ALA A  50     -10.393  35.850  14.603  1.00 81.39           C  
ATOM    817  C   ALA A  50     -10.115  36.747  15.825  1.00 81.39           C  
ATOM    818  O   ALA A  50     -10.618  37.869  15.900  1.00 81.39           O  
ATOM    819  CB  ALA A  50     -11.539  34.872  14.887  1.00 81.39           C  
ATOM    820  H   ALA A  50      -9.255  34.074  14.267  1.00 81.39           H  
ATOM    821  HA  ALA A  50     -10.691  36.501  13.782  1.00 81.39           H  
ATOM    822  HB1 ALA A  50     -11.757  34.293  13.990  1.00 81.39           H  
ATOM    823  HB2 ALA A  50     -12.429  35.432  15.171  1.00 81.39           H  
ATOM    824  HB3 ALA A  50     -11.265  34.198  15.699  1.00 81.39           H  
ATOM    825  N   LEU A  51      -9.301  36.285  16.781  1.00 81.15           N  
ATOM    826  CA  LEU A  51      -8.858  37.102  17.917  1.00 81.15           C  
ATOM    827  C   LEU A  51      -7.981  38.279  17.469  1.00 81.15           C  
ATOM    828  O   LEU A  51      -8.172  39.401  17.933  1.00 81.15           O  
ATOM    829  CB  LEU A  51      -8.084  36.225  18.908  1.00 81.15           C  
ATOM    830  CG  LEU A  51      -8.945  35.307  19.787  1.00 81.15           C  
ATOM    831  CD1 LEU A  51      -7.992  34.406  20.572  1.00 81.15           C  
ATOM    832  CD2 LEU A  51      -9.802  36.090  20.782  1.00 81.15           C  
ATOM    833  H   LEU A  51      -8.947  35.343  16.699  1.00 81.15           H  
ATOM    834  HA  LEU A  51      -9.723  37.531  18.423  1.00 81.15           H  
ATOM    835  HB2 LEU A  51      -7.525  36.885  19.572  1.00 81.15           H  
ATOM    836  HB3 LEU A  51      -7.363  35.624  18.355  1.00 81.15           H  
ATOM    837  HG  LEU A  51      -9.596  34.684  19.171  1.00 81.15           H  
ATOM    838 HD11 LEU A  51      -8.542  33.796  21.288  1.00 81.15           H  
ATOM    839 HD12 LEU A  51      -7.281  35.020  21.126  1.00 81.15           H  
ATOM    840 HD13 LEU A  51      -7.440  33.773  19.877  1.00 81.15           H  
ATOM    841 HD21 LEU A  51      -9.174  36.779  21.347  1.00 81.15           H  
ATOM    842 HD22 LEU A  51     -10.564  36.664  20.254  1.00 81.15           H  
ATOM    843 HD23 LEU A  51     -10.305  35.407  21.467  1.00 81.15           H  
ATOM    844  N   LEU A  52      -7.064  38.036  16.529  1.00 80.28           N  
ATOM    845  CA  LEU A  52      -6.229  39.074  15.919  1.00 80.28           C  
ATOM    846  C   LEU A  52      -7.061  40.118  15.165  1.00 80.28           C  
ATOM    847  O   LEU A  52      -6.901  41.311  15.408  1.00 80.28           O  
ATOM    848  CB  LEU A  52      -5.196  38.397  14.997  1.00 80.28           C  
ATOM    849  CG  LEU A  52      -3.833  38.260  15.691  1.00 80.28           C  
ATOM    850  CD1 LEU A  52      -3.102  37.017  15.211  1.00 80.28           C  
ATOM    851  CD2 LEU A  52      -2.970  39.487  15.405  1.00 80.28           C  
ATOM    852  H   LEU A  52      -6.950  37.085  16.209  1.00 80.28           H  
ATOM    853  HA  LEU A  52      -5.712  39.617  16.709  1.00 80.28           H  
ATOM    854  HB2 LEU A  52      -5.073  38.977  14.083  1.00 80.28           H  
ATOM    855  HB3 LEU A  52      -5.563  37.416  14.698  1.00 80.28           H  
ATOM    856  HG  LEU A  52      -3.977  38.170  16.767  1.00 80.28           H  
ATOM    857 HD11 LEU A  52      -2.976  37.040  14.129  1.00 80.28           H  
ATOM    858 HD12 LEU A  52      -2.130  36.949  15.701  1.00 80.28           H  
ATOM    859 HD13 LEU A  52      -3.702  36.154  15.501  1.00 80.28           H  
ATOM    860 HD21 LEU A  52      -3.550  40.388  15.606  1.00 80.28           H  
ATOM    861 HD22 LEU A  52      -2.094  39.477  16.053  1.00 80.28           H  
ATOM    862 HD23 LEU A  52      -2.660  39.499  14.359  1.00 80.28           H  
ATOM    863  N   GLU A  53      -7.988  39.678  14.312  1.00 80.96           N  
ATOM    864  CA  GLU A  53      -8.878  40.560  13.543  1.00 80.96           C  
ATOM    865  C   GLU A  53      -9.817  41.370  14.438  1.00 80.96           C  
ATOM    866  O   GLU A  53     -10.009  42.568  14.234  1.00 80.96           O  
ATOM    867  CB  GLU A  53      -9.748  39.729  12.593  1.00 80.96           C  
ATOM    868  CG  GLU A  53      -9.002  39.245  11.345  1.00 80.96           C  
ATOM    869  CD  GLU A  53      -9.906  38.421  10.411  1.00 80.96           C  
ATOM    870  OE1 GLU A  53      -9.433  38.080   9.304  1.00 80.96           O  
ATOM    871  OE2 GLU A  53     -11.057  38.105  10.801  1.00 80.96           O1-
ATOM    872  H   GLU A  53      -8.035  38.686  14.126  1.00 80.96           H  
ATOM    873  HA  GLU A  53      -8.288  41.268  12.960  1.00 80.96           H  
ATOM    874  HB2 GLU A  53     -10.154  38.878  13.139  1.00 80.96           H  
ATOM    875  HB3 GLU A  53     -10.581  40.349  12.259  1.00 80.96           H  
ATOM    876  HG2 GLU A  53      -8.626  40.115  10.807  1.00 80.96           H  
ATOM    877  HG3 GLU A  53      -8.146  38.640  11.645  1.00 80.96           H  
ATOM    878  N   SER A  54     -10.385  40.737  15.468  1.00 78.28           N  
ATOM    879  CA  SER A  54     -11.216  41.429  16.458  1.00 78.28           C  
ATOM    880  C   SER A  54     -10.406  42.332  17.392  1.00 78.28           C  
ATOM    881  O   SER A  54     -10.990  43.003  18.246  1.00 78.28           O  
ATOM    882  CB  SER A  54     -12.094  40.450  17.241  1.00 78.28           C  
ATOM    883  OG  SER A  54     -11.325  39.511  17.956  1.00 78.28           O  
ATOM    884  H   SER A  54     -10.203  39.749  15.579  1.00 78.28           H  
ATOM    885  HA  SER A  54     -11.889  42.092  15.913  1.00 78.28           H  
ATOM    886  HB2 SER A  54     -12.743  39.920  16.545  1.00 78.28           H  
ATOM    887  HB3 SER A  54     -12.716  41.008  17.940  1.00 78.28           H  
ATOM    888  HG  SER A  54     -10.960  38.899  17.313  1.00 78.28           H  
ATOM    889  N   CYS A  55      -9.079  42.392  17.212  1.00 70.72           N  
ATOM    890  CA  CYS A  55      -8.165  43.192  18.014  1.00 70.72           C  
ATOM    891  C   CYS A  55      -8.293  42.854  19.516  1.00 70.72           C  
ATOM    892  O   CYS A  55      -8.091  43.697  20.391  1.00 70.72           O  
ATOM    893  CB  CYS A  55      -8.380  44.668  17.634  1.00 70.72           C  
ATOM    894  SG  CYS A  55      -6.842  45.627  17.594  1.00 70.72           S  
ATOM    895  H   CYS A  55      -8.672  41.838  16.472  1.00 70.72           H  
ATOM    896  HA  CYS A  55      -7.160  42.902  17.706  1.00 70.72           H  
ATOM    897  HB2 CYS A  55      -8.812  44.707  16.633  1.00 70.72           H  
ATOM    898  HB3 CYS A  55      -9.090  45.118  18.328  1.00 70.72           H  
ATOM    899  HG  CYS A  55      -7.343  46.698  16.972  1.00 70.72           H  
ATOM    900  N   GLN A  56      -8.673  41.610  19.822  1.00 67.01           N  
ATOM    901  CA  GLN A  56      -8.750  41.074  21.171  1.00 67.01           C  
ATOM    902  C   GLN A  56      -7.468  40.302  21.427  1.00 67.01           C  
ATOM    903  O   GLN A  56      -7.393  39.085  21.270  1.00 67.01           O  
ATOM    904  CB  GLN A  56     -10.001  40.208  21.363  1.00 67.01           C  
ATOM    905  CG  GLN A  56     -11.273  41.059  21.435  1.00 67.01           C  
ATOM    906  CD  GLN A  56     -12.499  40.257  21.855  1.00 67.01           C  
ATOM    907  NE2 GLN A  56     -13.593  40.920  22.163  1.00 67.01           N  
ATOM    908  OE1 GLN A  56     -12.526  39.042  21.945  1.00 67.01           O  
ATOM    909  H   GLN A  56      -8.781  40.954  19.062  1.00 67.01           H  
ATOM    910  HA  GLN A  56      -8.792  41.889  21.893  1.00 67.01           H  
ATOM    911  HB2 GLN A  56     -10.082  39.482  20.555  1.00 67.01           H  
ATOM    912  HB3 GLN A  56      -9.902  39.670  22.306  1.00 67.01           H  
ATOM    913  HG2 GLN A  56     -11.125  41.862  22.158  1.00 67.01           H  
ATOM    914  HG3 GLN A  56     -11.465  41.505  20.460  1.00 67.01           H  
ATOM    915 HE21 GLN A  56     -14.385  40.344  22.408  1.00 67.01           H  
ATOM    916 HE22 GLN A  56     -13.620  41.923  22.042  1.00 67.01           H  
ATOM    917  N   CYS A  57      -6.436  41.035  21.824  1.00 69.08           N  
ATOM    918  CA  CYS A  57      -5.210  40.446  22.321  1.00 69.08           C  
ATOM    919  C   CYS A  57      -5.513  39.807  23.694  1.00 69.08           C  
ATOM    920  O   CYS A  57      -5.369  40.427  24.748  1.00 69.08           O  
ATOM    921  CB  CYS A  57      -4.126  41.527  22.325  1.00 69.08           C  
ATOM    922  SG  CYS A  57      -3.422  42.035  20.705  1.00 69.08           S  
ATOM    923  H   CYS A  57      -6.524  42.041  21.819  1.00 69.08           H  
ATOM    924  HA  CYS A  57      -4.886  39.657  21.644  1.00 69.08           H  
ATOM    925  HB2 CYS A  57      -3.299  41.113  22.903  1.00 69.08           H  
ATOM    926  HB3 CYS A  57      -4.494  42.408  22.852  1.00 69.08           H  
ATOM    927  N   VAL A  58      -6.056  38.585  23.671  1.00 65.12           N  
ATOM    928  CA  VAL A  58      -6.361  37.796  24.867  1.00 65.12           C  
ATOM    929  C   VAL A  58      -5.049  37.194  25.345  1.00 65.12           C  
ATOM    930  O   VAL A  58      -4.416  36.423  24.631  1.00 65.12           O  
ATOM    931  CB  VAL A  58      -7.436  36.720  24.604  1.00 65.12           C  
ATOM    932  CG1 VAL A  58      -7.731  35.891  25.860  1.00 65.12           C  
ATOM    933  CG2 VAL A  58      -8.759  37.371  24.182  1.00 65.12           C  
ATOM    934  H   VAL A  58      -6.241  38.175  22.766  1.00 65.12           H  
ATOM    935  HA  VAL A  58      -6.740  38.463  25.640  1.00 65.12           H  
ATOM    936  HB  VAL A  58      -7.102  36.055  23.807  1.00 65.12           H  
ATOM    937 HG11 VAL A  58      -8.013  36.536  26.691  1.00 65.12           H  
ATOM    938 HG12 VAL A  58      -8.540  35.187  25.658  1.00 65.12           H  
ATOM    939 HG13 VAL A  58      -6.855  35.301  26.130  1.00 65.12           H  
ATOM    940 HG21 VAL A  58      -9.501  36.600  23.976  1.00 65.12           H  
ATOM    941 HG22 VAL A  58      -9.126  38.028  24.971  1.00 65.12           H  
ATOM    942 HG23 VAL A  58      -8.614  37.954  23.273  1.00 65.12           H  
ATOM    943  N   SER A  59      -4.651  37.564  26.561  1.00 63.36           N  
ATOM    944  CA  SER A  59      -3.408  37.112  27.197  1.00 63.36           C  
ATOM    945  C   SER A  59      -3.311  35.594  27.330  1.00 63.36           C  
ATOM    946  O   SER A  59      -2.217  35.054  27.421  1.00 63.36           O  
ATOM    947  CB  SER A  59      -3.321  37.727  28.595  1.00 63.36           C  
ATOM    948  OG  SER A  59      -4.486  37.441  29.355  1.00 63.36           O  
ATOM    949  H   SER A  59      -5.222  38.212  27.083  1.00 63.36           H  
ATOM    950  HA  SER A  59      -2.558  37.447  26.603  1.00 63.36           H  
ATOM    951  HB2 SER A  59      -2.440  37.344  29.110  1.00 63.36           H  
ATOM    952  HB3 SER A  59      -3.223  38.808  28.495  1.00 63.36           H  
ATOM    953  HG  SER A  59      -4.439  36.529  29.653  1.00 63.36           H  
ATOM    954  N   GLU A  60      -4.454  34.914  27.358  1.00 66.17           N  
ATOM    955  CA  GLU A  60      -4.554  33.463  27.452  1.00 66.17           C  
ATOM    956  C   GLU A  60      -5.260  32.917  26.216  1.00 66.17           C  
ATOM    957  O   GLU A  60      -6.419  32.505  26.244  1.00 66.17           O  
ATOM    958  CB  GLU A  60      -5.242  33.049  28.757  1.00 66.17           C  
ATOM    959  CG  GLU A  60      -4.360  33.347  29.976  1.00 66.17           C  
ATOM    960  CD  GLU A  60      -4.944  32.784  31.279  1.00 66.17           C  
ATOM    961  OE1 GLU A  60      -4.147  32.605  32.228  1.00 66.17           O  
ATOM    962  OE2 GLU A  60      -6.182  32.616  31.355  1.00 66.17           O1-
ATOM    963  H   GLU A  60      -5.315  35.434  27.265  1.00 66.17           H  
ATOM    964  HA  GLU A  60      -3.558  33.021  27.461  1.00 66.17           H  
ATOM    965  HB2 GLU A  60      -5.425  31.974  28.724  1.00 66.17           H  
ATOM    966  HB3 GLU A  60      -6.196  33.568  28.850  1.00 66.17           H  
ATOM    967  HG2 GLU A  60      -3.374  32.913  29.808  1.00 66.17           H  
ATOM    968  HG3 GLU A  60      -4.241  34.426  30.078  1.00 66.17           H  
ATOM    969  N   PHE A  61      -4.549  32.913  25.096  1.00 66.12           N  
ATOM    970  CA  PHE A  61      -4.845  31.927  24.071  1.00 66.12           C  
ATOM    971  C   PHE A  61      -4.256  30.594  24.546  1.00 66.12           C  
ATOM    972  O   PHE A  61      -3.092  30.292  24.284  1.00 66.12           O  
ATOM    973  CB  PHE A  61      -4.316  32.408  22.715  1.00 66.12           C  
ATOM    974  CG  PHE A  61      -4.690  31.488  21.569  1.00 66.12           C  
ATOM    975  CD1 PHE A  61      -3.744  30.590  21.043  1.00 66.12           C  
ATOM    976  CD2 PHE A  61      -5.996  31.505  21.049  1.00 66.12           C  
ATOM    977  CE1 PHE A  61      -4.093  29.732  19.985  1.00 66.12           C  
ATOM    978  CE2 PHE A  61      -6.343  30.645  19.989  1.00 66.12           C  
ATOM    979  CZ  PHE A  61      -5.392  29.763  19.457  1.00 66.12           C  
ATOM    980  H   PHE A  61      -3.633  33.338  25.100  1.00 66.12           H  
ATOM    981  HA  PHE A  61      -5.924  31.805  23.978  1.00 66.12           H  
ATOM    982  HB2 PHE A  61      -4.729  33.395  22.509  1.00 66.12           H  
ATOM    983  HB3 PHE A  61      -3.232  32.512  22.763  1.00 66.12           H  
ATOM    984  HD1 PHE A  61      -2.752  30.555  21.467  1.00 66.12           H  
ATOM    985  HD2 PHE A  61      -6.735  32.158  21.488  1.00 66.12           H  
ATOM    986  HE1 PHE A  61      -3.364  29.039  19.591  1.00 66.12           H  
ATOM    987  HE2 PHE A  61      -7.349  30.619  19.596  1.00 66.12           H  
ATOM    988  HZ  PHE A  61      -5.670  29.088  18.660  1.00 66.12           H  
ATOM    989  N   GLU A  62      -5.032  29.801  25.291  1.00 67.17           N  
ATOM    990  CA  GLU A  62      -4.661  28.406  25.534  1.00 67.17           C  
ATOM    991  C   GLU A  62      -4.676  27.688  24.185  1.00 67.17           C  
ATOM    992  O   GLU A  62      -5.726  27.324  23.651  1.00 67.17           O  
ATOM    993  CB  GLU A  62      -5.572  27.698  26.556  1.00 67.17           C  
ATOM    994  CG  GLU A  62      -5.094  27.873  28.007  1.00 67.17           C  
ATOM    995  CD  GLU A  62      -5.815  26.907  28.968  1.00 67.17           C  
ATOM    996  OE1 GLU A  62      -5.114  26.253  29.777  1.00 67.17           O  
ATOM    997  OE2 GLU A  62      -7.058  26.794  28.868  1.00 67.17           O1-
ATOM    998  H   GLU A  62      -5.941  30.127  25.588  1.00 67.17           H  
ATOM    999  HA  GLU A  62      -3.642  28.369  25.919  1.00 67.17           H  
ATOM   1000  HB2 GLU A  62      -6.597  28.052  26.449  1.00 67.17           H  
ATOM   1001  HB3 GLU A  62      -5.554  26.630  26.338  1.00 67.17           H  
ATOM   1002  HG2 GLU A  62      -5.264  28.904  28.317  1.00 67.17           H  
ATOM   1003  HG3 GLU A  62      -4.021  27.683  28.045  1.00 67.17           H  
ATOM   1004  N   ARG A  63      -3.485  27.492  23.608  1.00 63.86           N  
ATOM   1005  CA  ARG A  63      -3.295  26.517  22.539  1.00 63.86           C  
ATOM   1006  C   ARG A  63      -3.806  25.203  23.107  1.00 63.86           C  
ATOM   1007  O   ARG A  63      -3.229  24.704  24.071  1.00 63.86           O  
ATOM   1008  CB  ARG A  63      -1.814  26.465  22.126  1.00 63.86           C  
ATOM   1009  CG  ARG A  63      -1.539  25.420  21.033  1.00 63.86           C  
ATOM   1010  CD  ARG A  63      -0.057  25.390  20.613  1.00 63.86           C  
ATOM   1011  NE  ARG A  63       0.237  26.268  19.462  1.00 63.86           N  
ATOM   1012  CZ  ARG A  63       1.426  26.481  18.916  1.00 63.86           C  
ATOM   1013  NH1 ARG A  63       2.528  25.985  19.401  1.00 63.86           N1+
ATOM   1014  NH2 ARG A  63       1.538  27.211  17.846  1.00 63.86           N  
ATOM   1015  H   ARG A  63      -2.685  27.947  24.027  1.00 63.86           H  
ATOM   1016  HA  ARG A  63      -3.916  26.800  21.688  1.00 63.86           H  
ATOM   1017  HB2 ARG A  63      -1.207  26.235  23.001  1.00 63.86           H  
ATOM   1018  HB3 ARG A  63      -1.522  27.448  21.756  1.00 63.86           H  
ATOM   1019  HG2 ARG A  63      -1.791  24.436  21.428  1.00 63.86           H  
ATOM   1020  HG3 ARG A  63      -2.174  25.604  20.165  1.00 63.86           H  
ATOM   1021  HD2 ARG A  63       0.562  25.662  21.468  1.00 63.86           H  
ATOM   1022  HD3 ARG A  63       0.186  24.365  20.333  1.00 63.86           H  
ATOM   1023  HE  ARG A  63      -0.551  26.740  19.041  1.00 63.86           H  
ATOM   1024 HH11 ARG A  63       2.507  25.441  20.252  1.00 63.86           H  
ATOM   1025 HH12 ARG A  63       3.414  26.211  18.971  1.00 63.86           H  
ATOM   1026 HH21 ARG A  63       0.787  27.829  17.576  1.00 63.86           H  
ATOM   1027 HH22 ARG A  63       2.456  27.377  17.460  1.00 63.86           H  
ATOM   1028  N   SER A  64      -4.885  24.679  22.536  1.00 60.40           N  
ATOM   1029  CA  SER A  64      -5.435  23.392  22.926  1.00 60.40           C  
ATOM   1030  C   SER A  64      -4.304  22.372  22.855  1.00 60.40           C  
ATOM   1031  O   SER A  64      -3.887  21.949  21.775  1.00 60.40           O  
ATOM   1032  CB  SER A  64      -6.588  23.021  21.990  1.00 60.40           C  
ATOM   1033  OG  SER A  64      -7.135  21.762  22.336  1.00 60.40           O  
ATOM   1034  H   SER A  64      -5.352  25.205  21.810  1.00 60.40           H  
ATOM   1035  HA  SER A  64      -5.815  23.450  23.946  1.00 60.40           H  
ATOM   1036  HB2 SER A  64      -7.366  23.783  22.051  1.00 60.40           H  
ATOM   1037  HB3 SER A  64      -6.221  22.984  20.964  1.00 60.40           H  
ATOM   1038  HG  SER A  64      -7.380  21.344  21.507  1.00 60.40           H  
ATOM   1039  N   GLN A  65      -3.754  22.002  24.014  1.00 57.87           N  
ATOM   1040  CA  GLN A  65      -2.958  20.796  24.131  1.00 57.87           C  
ATOM   1041  C   GLN A  65      -3.948  19.647  24.065  1.00 57.87           C  
ATOM   1042  O   GLN A  65      -4.246  18.978  25.053  1.00 57.87           O  
ATOM   1043  CB  GLN A  65      -2.102  20.755  25.405  1.00 57.87           C  
ATOM   1044  CG  GLN A  65      -0.866  21.660  25.330  1.00 57.87           C  
ATOM   1045  CD  GLN A  65       0.225  21.249  26.322  1.00 57.87           C  
ATOM   1046  NE2 GLN A  65       1.387  21.859  26.255  1.00 57.87           N  
ATOM   1047  OE1 GLN A  65       0.085  20.368  27.153  1.00 57.87           O  
ATOM   1048  H   GLN A  65      -4.017  22.501  24.851  1.00 57.87           H  
ATOM   1049  HA  GLN A  65      -2.296  20.707  23.271  1.00 57.87           H  
ATOM   1050  HB2 GLN A  65      -2.702  21.017  26.277  1.00 57.87           H  
ATOM   1051  HB3 GLN A  65      -1.758  19.727  25.522  1.00 57.87           H  
ATOM   1052  HG2 GLN A  65      -0.439  21.603  24.328  1.00 57.87           H  
ATOM   1053  HG3 GLN A  65      -1.159  22.692  25.518  1.00 57.87           H  
ATOM   1054 HE21 GLN A  65       2.067  21.570  26.943  1.00 57.87           H  
ATOM   1055 HE22 GLN A  65       1.523  22.634  25.623  1.00 57.87           H  
ATOM   1056  N   SER A  66      -4.493  19.414  22.877  1.00 55.37           N  
ATOM   1057  CA  SER A  66      -4.966  18.092  22.547  1.00 55.37           C  
ATOM   1058  C   SER A  66      -3.731  17.209  22.612  1.00 55.37           C  
ATOM   1059  O   SER A  66      -2.959  17.135  21.663  1.00 55.37           O  
ATOM   1060  CB  SER A  66      -5.689  18.067  21.194  1.00 55.37           C  
ATOM   1061  OG  SER A  66      -5.133  18.941  20.232  1.00 55.37           O  
ATOM   1062  H   SER A  66      -4.308  20.055  22.118  1.00 55.37           H  
ATOM   1063  HA  SER A  66      -5.672  17.756  23.306  1.00 55.37           H  
ATOM   1064  HB2 SER A  66      -5.695  17.050  20.804  1.00 55.37           H  
ATOM   1065  HB3 SER A  66      -6.721  18.374  21.362  1.00 55.37           H  
ATOM   1066  HG  SER A  66      -4.264  18.604  20.000  1.00 55.37           H  
ATOM   1067  N   ILE A  67      -3.501  16.610  23.784  1.00 57.07           N  
ATOM   1068  CA  ILE A  67      -2.703  15.401  23.905  1.00 57.07           C  
ATOM   1069  C   ILE A  67      -3.356  14.453  22.923  1.00 57.07           C  
ATOM   1070  O   ILE A  67      -4.473  13.971  23.135  1.00 57.07           O  
ATOM   1071  CB  ILE A  67      -2.727  14.829  25.338  1.00 57.07           C  
ATOM   1072  CG1 ILE A  67      -2.044  15.812  26.314  1.00 57.07           C  
ATOM   1073  CG2 ILE A  67      -2.038  13.447  25.375  1.00 57.07           C  
ATOM   1074  CD1 ILE A  67      -2.257  15.452  27.789  1.00 57.07           C  
ATOM   1075  H   ILE A  67      -4.055  16.907  24.574  1.00 57.07           H  
ATOM   1076  HA  ILE A  67      -1.675  15.600  23.603  1.00 57.07           H  
ATOM   1077  HB  ILE A  67      -3.765  14.704  25.645  1.00 57.07           H  
ATOM   1078 HG12 ILE A  67      -0.975  15.854  26.104  1.00 57.07           H  
ATOM   1079 HG13 ILE A  67      -2.452  16.812  26.168  1.00 57.07           H  
ATOM   1080 HG21 ILE A  67      -2.554  12.741  24.725  1.00 57.07           H  
ATOM   1081 HG22 ILE A  67      -2.060  13.036  26.384  1.00 57.07           H  
ATOM   1082 HG23 ILE A  67      -1.002  13.538  25.046  1.00 57.07           H  
ATOM   1083 HD11 ILE A  67      -1.844  16.246  28.412  1.00 57.07           H  
ATOM   1084 HD12 ILE A  67      -1.748  14.521  28.037  1.00 57.07           H  
ATOM   1085 HD13 ILE A  67      -3.322  15.356  27.999  1.00 57.07           H  
ATOM   1086  N   GLU A  68      -2.691  14.259  21.802  1.00 62.13           N  
ATOM   1087  CA  GLU A  68      -3.167  13.345  20.794  1.00 62.13           C  
ATOM   1088  C   GLU A  68      -2.892  11.969  21.381  1.00 62.13           C  
ATOM   1089  O   GLU A  68      -1.785  11.452  21.338  1.00 62.13           O  
ATOM   1090  CB  GLU A  68      -2.536  13.660  19.429  1.00 62.13           C  
ATOM   1091  CG  GLU A  68      -2.872  15.121  19.080  1.00 62.13           C  
ATOM   1092  CD  GLU A  68      -2.637  15.530  17.633  1.00 62.13           C  
ATOM   1093  OE1 GLU A  68      -3.404  16.406  17.174  1.00 62.13           O  
ATOM   1094  OE2 GLU A  68      -1.671  15.071  16.993  1.00 62.13           O1-
ATOM   1095  H   GLU A  68      -1.869  14.809  21.599  1.00 62.13           H  
ATOM   1096  HA  GLU A  68      -4.245  13.457  20.674  1.00 62.13           H  
ATOM   1097  HB2 GLU A  68      -1.455  13.525  19.467  1.00 62.13           H  
ATOM   1098  HB3 GLU A  68      -2.965  12.990  18.682  1.00 62.13           H  
ATOM   1099  HG2 GLU A  68      -2.251  15.769  19.698  1.00 62.13           H  
ATOM   1100  HG3 GLU A  68      -3.916  15.312  19.329  1.00 62.13           H  
ATOM   1101  N   PHE A  69      -3.894  11.398  22.053  1.00 72.62           N  
ATOM   1102  CA  PHE A  69      -3.879  10.014  22.542  1.00 72.62           C  
ATOM   1103  C   PHE A  69      -3.296   9.061  21.489  1.00 72.62           C  
ATOM   1104  O   PHE A  69      -2.607   8.095  21.795  1.00 72.62           O  
ATOM   1105  CB  PHE A  69      -5.336   9.639  22.853  1.00 72.62           C  
ATOM   1106  CG  PHE A  69      -5.595   8.150  22.975  1.00 72.62           C  
ATOM   1107  CD1 PHE A  69      -6.187   7.447  21.909  1.00 72.62           C  
ATOM   1108  CD2 PHE A  69      -5.206   7.461  24.137  1.00 72.62           C  
ATOM   1109  CE1 PHE A  69      -6.398   6.061  22.008  1.00 72.62           C  
ATOM   1110  CE2 PHE A  69      -5.415   6.075  24.235  1.00 72.62           C  
ATOM   1111  CZ  PHE A  69      -6.010   5.375  23.171  1.00 72.62           C  
ATOM   1112  H   PHE A  69      -4.700  11.974  22.245  1.00 72.62           H  
ATOM   1113  HA  PHE A  69      -3.269   9.935  23.442  1.00 72.62           H  
ATOM   1114  HB2 PHE A  69      -5.980  10.026  22.062  1.00 72.62           H  
ATOM   1115  HB3 PHE A  69      -5.634  10.129  23.780  1.00 72.62           H  
ATOM   1116  HD1 PHE A  69      -6.466   7.968  21.004  1.00 72.62           H  
ATOM   1117  HD2 PHE A  69      -4.728   7.993  24.947  1.00 72.62           H  
ATOM   1118  HE1 PHE A  69      -6.833   5.520  21.181  1.00 72.62           H  
ATOM   1119  HE2 PHE A  69      -5.097   5.543  25.119  1.00 72.62           H  
ATOM   1120  HZ  PHE A  69      -6.149   4.306  23.237  1.00 72.62           H  
ATOM   1121  N   LEU A  70      -3.549   9.383  20.235  1.00 72.04           N  
ATOM   1122  CA  LEU A  70      -3.094   8.675  19.066  1.00 72.04           C  
ATOM   1123  C   LEU A  70      -1.606   8.853  18.738  1.00 72.04           C  
ATOM   1124  O   LEU A  70      -1.031   7.913  18.208  1.00 72.04           O  
ATOM   1125  CB  LEU A  70      -3.970   9.192  17.955  1.00 72.04           C  
ATOM   1126  CG  LEU A  70      -5.360   8.555  17.908  1.00 72.04           C  
ATOM   1127  CD1 LEU A  70      -6.517   9.466  17.483  1.00 72.04           C  
ATOM   1128  CD2 LEU A  70      -5.318   7.327  17.015  1.00 72.04           C  
ATOM   1129  H   LEU A  70      -4.041  10.249  20.065  1.00 72.04           H  
ATOM   1130  HA  LEU A  70      -3.284   7.610  19.196  1.00 72.04           H  
ATOM   1131  HB2 LEU A  70      -3.442   9.023  17.016  1.00 72.04           H  
ATOM   1132  HB3 LEU A  70      -4.086  10.255  18.163  1.00 72.04           H  
ATOM   1133  HG  LEU A  70      -5.616   8.219  18.913  1.00 72.04           H  
ATOM   1134 HD11 LEU A  70      -6.409  10.450  17.941  1.00 72.04           H  
ATOM   1135 HD12 LEU A  70      -7.454   9.014  17.810  1.00 72.04           H  
ATOM   1136 HD13 LEU A  70      -6.551   9.551  16.397  1.00 72.04           H  
ATOM   1137 HD21 LEU A  70      -4.671   6.575  17.468  1.00 72.04           H  
ATOM   1138 HD22 LEU A  70      -4.904   7.559  16.034  1.00 72.04           H  
ATOM   1139 HD23 LEU A  70      -6.318   6.913  16.893  1.00 72.04           H  
ATOM   1140  N   TYR A  71      -0.946   9.939  19.143  1.00 75.36           N  
ATOM   1141  CA  TYR A  71       0.520   9.992  19.169  1.00 75.36           C  
ATOM   1142  C   TYR A  71       1.075   8.897  20.088  1.00 75.36           C  
ATOM   1143  O   TYR A  71       1.956   8.135  19.700  1.00 75.36           O  
ATOM   1144  CB  TYR A  71       0.983  11.380  19.632  1.00 75.36           C  
ATOM   1145  CG  TYR A  71       2.479  11.506  19.828  1.00 75.36           C  
ATOM   1146  CD1 TYR A  71       3.029  11.472  21.124  1.00 75.36           C  
ATOM   1147  CD2 TYR A  71       3.321  11.663  18.715  1.00 75.36           C  
ATOM   1148  CE1 TYR A  71       4.414  11.636  21.298  1.00 75.36           C  
ATOM   1149  CE2 TYR A  71       4.709  11.833  18.886  1.00 75.36           C  
ATOM   1150  CZ  TYR A  71       5.260  11.812  20.183  1.00 75.36           C  
ATOM   1151  OH  TYR A  71       6.596  11.945  20.406  1.00 75.36           O  
ATOM   1152  H   TYR A  71      -1.457  10.711  19.547  1.00 75.36           H  
ATOM   1153  HA  TYR A  71       0.906   9.814  18.166  1.00 75.36           H  
ATOM   1154  HB2 TYR A  71       0.660  12.117  18.895  1.00 75.36           H  
ATOM   1155  HB3 TYR A  71       0.506  11.631  20.578  1.00 75.36           H  
ATOM   1156  HD1 TYR A  71       2.389  11.326  21.982  1.00 75.36           H  
ATOM   1157  HD2 TYR A  71       2.903  11.620  17.720  1.00 75.36           H  
ATOM   1158  HE1 TYR A  71       4.853  11.613  22.285  1.00 75.36           H  
ATOM   1159  HE2 TYR A  71       5.350  11.958  18.026  1.00 75.36           H  
ATOM   1160  HH  TYR A  71       7.159  11.968  19.628  1.00 75.36           H  
ATOM   1161  N   TRP A  72       0.491   8.725  21.280  1.00 80.63           N  
ATOM   1162  CA  TRP A  72       0.883   7.636  22.181  1.00 80.63           C  
ATOM   1163  C   TRP A  72       0.550   6.253  21.617  1.00 80.63           C  
ATOM   1164  O   TRP A  72       1.373   5.347  21.727  1.00 80.63           O  
ATOM   1165  CB  TRP A  72       0.256   7.825  23.564  1.00 80.63           C  
ATOM   1166  CG  TRP A  72       0.981   8.802  24.424  1.00 80.63           C  
ATOM   1167  CD1 TRP A  72       0.595  10.068  24.700  1.00 80.63           C  
ATOM   1168  CD2 TRP A  72       2.262   8.611  25.092  1.00 80.63           C  
ATOM   1169  CE2 TRP A  72       2.584   9.810  25.793  1.00 80.63           C  
ATOM   1170  CE3 TRP A  72       3.193   7.550  25.156  1.00 80.63           C  
ATOM   1171  NE1 TRP A  72       1.536  10.665  25.517  1.00 80.63           N  
ATOM   1172  CZ2 TRP A  72       3.764   9.946  26.538  1.00 80.63           C  
ATOM   1173  CZ3 TRP A  72       4.383   7.679  25.895  1.00 80.63           C  
ATOM   1174  CH2 TRP A  72       4.668   8.870  26.587  1.00 80.63           C  
ATOM   1175  H   TRP A  72      -0.262   9.348  21.537  1.00 80.63           H  
ATOM   1176  HA  TRP A  72       1.966   7.662  22.295  1.00 80.63           H  
ATOM   1177  HB2 TRP A  72       0.275   6.867  24.086  1.00 80.63           H  
ATOM   1178  HB3 TRP A  72      -0.787   8.126  23.475  1.00 80.63           H  
ATOM   1179  HD1 TRP A  72      -0.298  10.537  24.313  1.00 80.63           H  
ATOM   1180  HE1 TRP A  72       1.488  11.631  25.807  1.00 80.63           H  
ATOM   1181  HE3 TRP A  72       2.991   6.641  24.610  1.00 80.63           H  
ATOM   1182  HZ2 TRP A  72       3.986  10.875  27.043  1.00 80.63           H  
ATOM   1183  HZ3 TRP A  72       5.093   6.864  25.914  1.00 80.63           H  
ATOM   1184  HH2 TRP A  72       5.594   8.967  27.135  1.00 80.63           H  
ATOM   1185  N   VAL A  73      -0.615   6.076  20.987  1.00 79.37           N  
ATOM   1186  CA  VAL A  73      -0.940   4.835  20.256  1.00 79.37           C  
ATOM   1187  C   VAL A  73       0.087   4.584  19.150  1.00 79.37           C  
ATOM   1188  O   VAL A  73       0.575   3.466  19.011  1.00 79.37           O  
ATOM   1189  CB  VAL A  73      -2.361   4.887  19.666  1.00 79.37           C  
ATOM   1190  CG1 VAL A  73      -2.690   3.691  18.770  1.00 79.37           C  
ATOM   1191  CG2 VAL A  73      -3.424   4.918  20.770  1.00 79.37           C  
ATOM   1192  H   VAL A  73      -1.267   6.848  20.964  1.00 79.37           H  
ATOM   1193  HA  VAL A  73      -0.882   3.992  20.946  1.00 79.37           H  
ATOM   1194  HB  VAL A  73      -2.452   5.780  19.049  1.00 79.37           H  
ATOM   1195 HG11 VAL A  73      -3.739   3.717  18.475  1.00 79.37           H  
ATOM   1196 HG12 VAL A  73      -2.474   2.755  19.285  1.00 79.37           H  
ATOM   1197 HG13 VAL A  73      -2.098   3.752  17.856  1.00 79.37           H  
ATOM   1198 HG21 VAL A  73      -3.249   5.748  21.454  1.00 79.37           H  
ATOM   1199 HG22 VAL A  73      -3.401   3.987  21.336  1.00 79.37           H  
ATOM   1200 HG23 VAL A  73      -4.408   5.045  20.317  1.00 79.37           H  
ATOM   1201  N   GLY A  74       0.468   5.632  18.423  1.00 77.63           N  
ATOM   1202  CA  GLY A  74       1.463   5.609  17.365  1.00 77.63           C  
ATOM   1203  C   GLY A  74       2.830   5.152  17.862  1.00 77.63           C  
ATOM   1204  O   GLY A  74       3.394   4.238  17.261  1.00 77.63           O  
ATOM   1205  H   GLY A  74       0.012   6.518  18.586  1.00 77.63           H  
ATOM   1206  HA2 GLY A  74       1.121   4.940  16.575  1.00 77.63           H  
ATOM   1207  HA3 GLY A  74       1.564   6.617  16.964  1.00 77.63           H  
ATOM   1208  N   ILE A  75       3.310   5.712  18.975  1.00 80.90           N  
ATOM   1209  CA  ILE A  75       4.547   5.290  19.647  1.00 80.90           C  
ATOM   1210  C   ILE A  75       4.453   3.831  20.083  1.00 80.90           C  
ATOM   1211  O   ILE A  75       5.402   3.066  19.898  1.00 80.90           O  
ATOM   1212  CB  ILE A  75       4.839   6.189  20.873  1.00 80.90           C  
ATOM   1213  CG1 ILE A  75       5.324   7.567  20.390  1.00 80.90           C  
ATOM   1214  CG2 ILE A  75       5.898   5.558  21.810  1.00 80.90           C  
ATOM   1215  CD1 ILE A  75       5.487   8.593  21.513  1.00 80.90           C  
ATOM   1216  H   ILE A  75       2.836   6.532  19.325  1.00 80.90           H  
ATOM   1217  HA  ILE A  75       5.376   5.378  18.945  1.00 80.90           H  
ATOM   1218  HB  ILE A  75       3.919   6.319  21.442  1.00 80.90           H  
ATOM   1219 HG12 ILE A  75       4.619   7.976  19.666  1.00 80.90           H  
ATOM   1220 HG13 ILE A  75       6.285   7.449  19.889  1.00 80.90           H  
ATOM   1221 HG21 ILE A  75       6.083   6.192  22.678  1.00 80.90           H  
ATOM   1222 HG22 ILE A  75       6.831   5.412  21.266  1.00 80.90           H  
ATOM   1223 HG23 ILE A  75       5.557   4.604  22.209  1.00 80.90           H  
ATOM   1224 HD11 ILE A  75       4.516   8.827  21.950  1.00 80.90           H  
ATOM   1225 HD12 ILE A  75       6.173   8.252  22.288  1.00 80.90           H  
ATOM   1226 HD13 ILE A  75       5.936   9.487  21.081  1.00 80.90           H  
ATOM   1227  N   VAL A  76       3.329   3.425  20.680  1.00 82.03           N  
ATOM   1228  CA  VAL A  76       3.131   2.044  21.139  1.00 82.03           C  
ATOM   1229  C   VAL A  76       3.218   1.080  19.959  1.00 82.03           C  
ATOM   1230  O   VAL A  76       3.921   0.075  20.044  1.00 82.03           O  
ATOM   1231  CB  VAL A  76       1.800   1.897  21.903  1.00 82.03           C  
ATOM   1232  CG1 VAL A  76       1.404   0.431  22.134  1.00 82.03           C  
ATOM   1233  CG2 VAL A  76       1.906   2.554  23.286  1.00 82.03           C  
ATOM   1234  H   VAL A  76       2.592   4.101  20.820  1.00 82.03           H  
ATOM   1235  HA  VAL A  76       3.943   1.782  21.816  1.00 82.03           H  
ATOM   1236  HB  VAL A  76       1.000   2.382  21.345  1.00 82.03           H  
ATOM   1237 HG11 VAL A  76       2.222  -0.109  22.610  1.00 82.03           H  
ATOM   1238 HG12 VAL A  76       0.518   0.384  22.768  1.00 82.03           H  
ATOM   1239 HG13 VAL A  76       1.162  -0.046  21.185  1.00 82.03           H  
ATOM   1240 HG21 VAL A  76       2.600   1.995  23.914  1.00 82.03           H  
ATOM   1241 HG22 VAL A  76       2.274   3.576  23.197  1.00 82.03           H  
ATOM   1242 HG23 VAL A  76       0.924   2.578  23.758  1.00 82.03           H  
ATOM   1243  N   ILE A  77       2.568   1.395  18.841  1.00 78.87           N  
ATOM   1244  CA  ILE A  77       2.578   0.535  17.658  1.00 78.87           C  
ATOM   1245  C   ILE A  77       3.954   0.519  16.989  1.00 78.87           C  
ATOM   1246  O   ILE A  77       4.457  -0.557  16.667  1.00 78.87           O  
ATOM   1247  CB  ILE A  77       1.445   0.924  16.694  1.00 78.87           C  
ATOM   1248  CG1 ILE A  77       0.088   0.601  17.368  1.00 78.87           C  
ATOM   1249  CG2 ILE A  77       1.640   0.117  15.402  1.00 78.87           C  
ATOM   1250  CD1 ILE A  77      -1.140   1.210  16.693  1.00 78.87           C  
ATOM   1251  H   ILE A  77       2.009   2.236  18.822  1.00 78.87           H  
ATOM   1252  HA  ILE A  77       2.389  -0.488  17.983  1.00 78.87           H  
ATOM   1253  HB  ILE A  77       1.496   1.989  16.469  1.00 78.87           H  
ATOM   1254 HG12 ILE A  77       0.087   0.967  18.394  1.00 78.87           H  
ATOM   1255 HG13 ILE A  77      -0.040  -0.481  17.412  1.00 78.87           H  
ATOM   1256 HG21 ILE A  77       0.695   0.052  14.862  1.00 78.87           H  
ATOM   1257 HG22 ILE A  77       2.370   0.606  14.759  1.00 78.87           H  
ATOM   1258 HG23 ILE A  77       1.951  -0.905  15.618  1.00 78.87           H  
ATOM   1259 HD11 ILE A  77      -1.318   0.732  15.730  1.00 78.87           H  
ATOM   1260 HD12 ILE A  77      -2.015   1.037  17.321  1.00 78.87           H  
ATOM   1261 HD13 ILE A  77      -0.998   2.284  16.577  1.00 78.87           H  
ATOM   1262  N   LEU A  78       4.616   1.670  16.855  1.00 80.36           N  
ATOM   1263  CA  LEU A  78       5.991   1.735  16.356  1.00 80.36           C  
ATOM   1264  C   LEU A  78       6.950   0.927  17.235  1.00 80.36           C  
ATOM   1265  O   LEU A  78       7.805   0.217  16.711  1.00 80.36           O  
ATOM   1266  CB  LEU A  78       6.436   3.203  16.267  1.00 80.36           C  
ATOM   1267  CG  LEU A  78       5.916   3.902  15.001  1.00 80.36           C  
ATOM   1268  CD1 LEU A  78       6.010   5.406  15.141  1.00 80.36           C  
ATOM   1269  CD2 LEU A  78       6.752   3.538  13.773  1.00 80.36           C  
ATOM   1270  H   LEU A  78       4.162   2.529  17.130  1.00 80.36           H  
ATOM   1271  HA  LEU A  78       6.027   1.286  15.364  1.00 80.36           H  
ATOM   1272  HB2 LEU A  78       7.524   3.251  16.260  1.00 80.36           H  
ATOM   1273  HB3 LEU A  78       6.091   3.737  17.153  1.00 80.36           H  
ATOM   1274  HG  LEU A  78       4.875   3.629  14.821  1.00 80.36           H  
ATOM   1275 HD11 LEU A  78       7.038   5.696  15.357  1.00 80.36           H  
ATOM   1276 HD12 LEU A  78       5.690   5.908  14.228  1.00 80.36           H  
ATOM   1277 HD13 LEU A  78       5.383   5.735  15.972  1.00 80.36           H  
ATOM   1278 HD21 LEU A  78       6.370   4.072  12.903  1.00 80.36           H  
ATOM   1279 HD22 LEU A  78       7.793   3.815  13.937  1.00 80.36           H  
ATOM   1280 HD23 LEU A  78       6.666   2.467  13.589  1.00 80.36           H  
ATOM   1281  N   SER A  79       6.767   0.962  18.554  1.00 82.85           N  
ATOM   1282  CA  SER A  79       7.551   0.161  19.499  1.00 82.85           C  
ATOM   1283  C   SER A  79       7.294  -1.342  19.334  1.00 82.85           C  
ATOM   1284  O   SER A  79       8.243  -2.126  19.360  1.00 82.85           O  
ATOM   1285  CB  SER A  79       7.250   0.581  20.940  1.00 82.85           C  
ATOM   1286  OG  SER A  79       7.543   1.948  21.143  1.00 82.85           O  
ATOM   1287  H   SER A  79       6.062   1.589  18.915  1.00 82.85           H  
ATOM   1288  HA  SER A  79       8.609   0.339  19.311  1.00 82.85           H  
ATOM   1289  HB2 SER A  79       6.199   0.400  21.169  1.00 82.85           H  
ATOM   1290  HB3 SER A  79       7.861  -0.015  21.617  1.00 82.85           H  
ATOM   1291  HG  SER A  79       6.888   2.464  20.667  1.00 82.85           H  
ATOM   1292  N   LEU A  80       6.039  -1.761  19.123  1.00 81.70           N  
ATOM   1293  CA  LEU A  80       5.682  -3.163  18.856  1.00 81.70           C  
ATOM   1294  C   LEU A  80       6.261  -3.661  17.529  1.00 81.70           C  
ATOM   1295  O   LEU A  80       6.821  -4.755  17.471  1.00 81.70           O  
ATOM   1296  CB  LEU A  80       4.150  -3.327  18.837  1.00 81.70           C  
ATOM   1297  CG  LEU A  80       3.470  -3.277  20.215  1.00 81.70           C  
ATOM   1298  CD1 LEU A  80       1.952  -3.267  20.029  1.00 81.70           C  
ATOM   1299  CD2 LEU A  80       3.838  -4.486  21.079  1.00 81.70           C  
ATOM   1300  H   LEU A  80       5.300  -1.072  19.125  1.00 81.70           H  
ATOM   1301  HA  LEU A  80       6.109  -3.795  19.635  1.00 81.70           H  
ATOM   1302  HB2 LEU A  80       3.908  -4.285  18.378  1.00 81.70           H  
ATOM   1303  HB3 LEU A  80       3.723  -2.550  18.203  1.00 81.70           H  
ATOM   1304  HG  LEU A  80       3.764  -2.372  20.747  1.00 81.70           H  
ATOM   1305 HD11 LEU A  80       1.630  -4.167  19.505  1.00 81.70           H  
ATOM   1306 HD12 LEU A  80       1.663  -2.390  19.450  1.00 81.70           H  
ATOM   1307 HD13 LEU A  80       1.462  -3.215  21.001  1.00 81.70           H  
ATOM   1308 HD21 LEU A  80       4.901  -4.469  21.318  1.00 81.70           H  
ATOM   1309 HD22 LEU A  80       3.277  -4.451  22.014  1.00 81.70           H  
ATOM   1310 HD23 LEU A  80       3.599  -5.410  20.550  1.00 81.70           H  
ATOM   1311  N   LEU A  81       6.171  -2.852  16.474  1.00 79.46           N  
ATOM   1312  CA  LEU A  81       6.768  -3.167  15.179  1.00 79.46           C  
ATOM   1313  C   LEU A  81       8.285  -3.241  15.291  1.00 79.46           C  
ATOM   1314  O   LEU A  81       8.889  -4.156  14.744  1.00 79.46           O  
ATOM   1315  CB  LEU A  81       6.340  -2.111  14.150  1.00 79.46           C  
ATOM   1316  CG  LEU A  81       4.855  -2.228  13.779  1.00 79.46           C  
ATOM   1317  CD1 LEU A  81       4.394  -0.948  13.090  1.00 79.46           C  
ATOM   1318  CD2 LEU A  81       4.614  -3.426  12.856  1.00 79.46           C  
ATOM   1319  H   LEU A  81       5.672  -1.981  16.580  1.00 79.46           H  
ATOM   1320  HA  LEU A  81       6.428  -4.151  14.857  1.00 79.46           H  
ATOM   1321  HB2 LEU A  81       6.538  -1.122  14.566  1.00 79.46           H  
ATOM   1322  HB3 LEU A  81       6.937  -2.223  13.246  1.00 79.46           H  
ATOM   1323  HG  LEU A  81       4.253  -2.357  14.679  1.00 79.46           H  
ATOM   1324 HD11 LEU A  81       4.640  -0.082  13.703  1.00 79.46           H  
ATOM   1325 HD12 LEU A  81       4.852  -0.868  12.103  1.00 79.46           H  
ATOM   1326 HD13 LEU A  81       3.311  -0.980  12.980  1.00 79.46           H  
ATOM   1327 HD21 LEU A  81       5.212  -3.343  11.950  1.00 79.46           H  
ATOM   1328 HD22 LEU A  81       3.557  -3.469  12.594  1.00 79.46           H  
ATOM   1329 HD23 LEU A  81       4.865  -4.357  13.364  1.00 79.46           H  
ATOM   1330  N   LEU A  82       8.911  -2.329  16.038  1.00 82.59           N  
ATOM   1331  CA  LEU A  82      10.358  -2.347  16.220  1.00 82.59           C  
ATOM   1332  C   LEU A  82      10.790  -3.592  16.992  1.00 82.59           C  
ATOM   1333  O   LEU A  82      11.828  -4.174  16.687  1.00 82.59           O  
ATOM   1334  CB  LEU A  82      10.807  -1.052  16.912  1.00 82.59           C  
ATOM   1335  CG  LEU A  82      12.337  -0.944  17.053  1.00 82.59           C  
ATOM   1336  CD1 LEU A  82      13.067  -0.812  15.713  1.00 82.59           C  
ATOM   1337  CD2 LEU A  82      12.686   0.290  17.870  1.00 82.59           C  
ATOM   1338  H   LEU A  82       8.380  -1.563  16.429  1.00 82.59           H  
ATOM   1339  HA  LEU A  82      10.823  -2.406  15.236  1.00 82.59           H  
ATOM   1340  HB2 LEU A  82      10.355  -1.012  17.903  1.00 82.59           H  
ATOM   1341  HB3 LEU A  82      10.446  -0.196  16.342  1.00 82.59           H  
ATOM   1342  HG  LEU A  82      12.720  -1.815  17.587  1.00 82.59           H  
ATOM   1343 HD11 LEU A  82      12.856  -1.668  15.072  1.00 82.59           H  
ATOM   1344 HD12 LEU A  82      14.143  -0.784  15.886  1.00 82.59           H  
ATOM   1345 HD13 LEU A  82      12.783   0.111  15.208  1.00 82.59           H  
ATOM   1346 HD21 LEU A  82      12.401   1.173  17.298  1.00 82.59           H  
ATOM   1347 HD22 LEU A  82      12.157   0.273  18.822  1.00 82.59           H  
ATOM   1348 HD23 LEU A  82      13.760   0.318  18.055  1.00 82.59           H  
ATOM   1349  N   PHE A  83       9.979  -4.044  17.947  1.00 83.20           N  
ATOM   1350  CA  PHE A  83      10.201  -5.315  18.621  1.00 83.20           C  
ATOM   1351  C   PHE A  83      10.075  -6.505  17.660  1.00 83.20           C  
ATOM   1352  O   PHE A  83      10.898  -7.415  17.726  1.00 83.20           O  
ATOM   1353  CB  PHE A  83       9.240  -5.438  19.807  1.00 83.20           C  
ATOM   1354  CG  PHE A  83       9.600  -6.582  20.726  1.00 83.20           C  
ATOM   1355  CD1 PHE A  83       8.981  -7.837  20.581  1.00 83.20           C  
ATOM   1356  CD2 PHE A  83      10.588  -6.396  21.710  1.00 83.20           C  
ATOM   1357  CE1 PHE A  83       9.345  -8.901  21.424  1.00 83.20           C  
ATOM   1358  CE2 PHE A  83      10.952  -7.459  22.554  1.00 83.20           C  
ATOM   1359  CZ  PHE A  83      10.329  -8.712  22.411  1.00 83.20           C  
ATOM   1360  H   PHE A  83       9.164  -3.498  18.190  1.00 83.20           H  
ATOM   1361  HA  PHE A  83      11.220  -5.323  19.006  1.00 83.20           H  
ATOM   1362  HB2 PHE A  83       9.269  -4.513  20.383  1.00 83.20           H  
ATOM   1363  HB3 PHE A  83       8.220  -5.571  19.447  1.00 83.20           H  
ATOM   1364  HD1 PHE A  83       8.237  -7.987  19.812  1.00 83.20           H  
ATOM   1365  HD2 PHE A  83      11.069  -5.435  21.812  1.00 83.20           H  
ATOM   1366  HE1 PHE A  83       8.873  -9.865  21.304  1.00 83.20           H  
ATOM   1367  HE2 PHE A  83      11.711  -7.313  23.307  1.00 83.20           H  
ATOM   1368  HZ  PHE A  83      10.611  -9.534  23.053  1.00 83.20           H  
ATOM   1369  N   ASN A  84       9.104  -6.491  16.739  1.00 81.59           N  
ATOM   1370  CA  ASN A  84       8.956  -7.528  15.718  1.00 81.59           C  
ATOM   1371  C   ASN A  84      10.150  -7.565  14.751  1.00 81.59           C  
ATOM   1372  O   ASN A  84      10.805  -8.594  14.610  1.00 81.59           O  
ATOM   1373  CB  ASN A  84       7.635  -7.319  14.961  1.00 81.59           C  
ATOM   1374  CG  ASN A  84       7.429  -8.402  13.919  1.00 81.59           C  
ATOM   1375  ND2 ASN A  84       6.730  -8.107  12.858  1.00 81.59           N  
ATOM   1376  OD1 ASN A  84       7.899  -9.515  14.044  1.00 81.59           O  
ATOM   1377  H   ASN A  84       8.442  -5.729  16.748  1.00 81.59           H  
ATOM   1378  HA  ASN A  84       8.919  -8.502  16.207  1.00 81.59           H  
ATOM   1379  HB2 ASN A  84       6.796  -7.343  15.656  1.00 81.59           H  
ATOM   1380  HB3 ASN A  84       7.643  -6.351  14.459  1.00 81.59           H  
ATOM   1381 HD21 ASN A  84       6.680  -8.826  12.151  1.00 81.59           H  
ATOM   1382 HD22 ASN A  84       6.413  -7.166  12.672  1.00 81.59           H  
ATOM   1383  N   VAL A  85      10.498  -6.423  14.154  1.00 81.02           N  
ATOM   1384  CA  VAL A  85      11.645  -6.309  13.242  1.00 81.02           C  
ATOM   1385  C   VAL A  85      12.956  -6.617  13.973  1.00 81.02           C  
ATOM   1386  O   VAL A  85      13.828  -7.297  13.438  1.00 81.02           O  
ATOM   1387  CB  VAL A  85      11.683  -4.923  12.575  1.00 81.02           C  
ATOM   1388  CG1 VAL A  85      12.844  -4.830  11.586  1.00 81.02           C  
ATOM   1389  CG2 VAL A  85      10.413  -4.644  11.762  1.00 81.02           C  
ATOM   1390  H   VAL A  85       9.922  -5.607  14.304  1.00 81.02           H  
ATOM   1391  HA  VAL A  85      11.538  -7.052  12.453  1.00 81.02           H  
ATOM   1392  HB  VAL A  85      11.799  -4.153  13.339  1.00 81.02           H  
ATOM   1393 HG11 VAL A  85      13.801  -4.969  12.087  1.00 81.02           H  
ATOM   1394 HG12 VAL A  85      12.826  -3.855  11.098  1.00 81.02           H  
ATOM   1395 HG13 VAL A  85      12.728  -5.597  10.821  1.00 81.02           H  
ATOM   1396 HG21 VAL A  85      10.478  -3.671  11.276  1.00 81.02           H  
ATOM   1397 HG22 VAL A  85       9.523  -4.651  12.393  1.00 81.02           H  
ATOM   1398 HG23 VAL A  85      10.288  -5.398  10.985  1.00 81.02           H  
ATOM   1399  N   GLY A  86      13.086  -6.206  15.236  1.00 84.23           N  
ATOM   1400  CA  GLY A  86      14.192  -6.613  16.100  1.00 84.23           C  
ATOM   1401  C   GLY A  86      14.223  -8.126  16.336  1.00 84.23           C  
ATOM   1402  O   GLY A  86      15.295  -8.731  16.327  1.00 84.23           O  
ATOM   1403  H   GLY A  86      12.366  -5.615  15.628  1.00 84.23           H  
ATOM   1404  HA2 GLY A  86      14.082  -6.116  17.064  1.00 84.23           H  
ATOM   1405  HA3 GLY A  86      15.135  -6.307  15.646  1.00 84.23           H  
ATOM   1406  N   GLY A  87      13.060  -8.758  16.488  1.00 83.68           N  
ATOM   1407  CA  GLY A  87      12.900 -10.208  16.553  1.00 83.68           C  
ATOM   1408  C   GLY A  87      13.375 -10.908  15.279  1.00 83.68           C  
ATOM   1409  O   GLY A  87      14.191 -11.823  15.374  1.00 83.68           O  
ATOM   1410  H   GLY A  87      12.215  -8.204  16.498  1.00 83.68           H  
ATOM   1411  HA2 GLY A  87      11.843 -10.436  16.687  1.00 83.68           H  
ATOM   1412  HA3 GLY A  87      13.460 -10.600  17.401  1.00 83.68           H  
ATOM   1413  N   LEU A  88      12.939 -10.436  14.106  1.00 80.18           N  
ATOM   1414  CA  LEU A  88      13.374 -10.912  12.786  1.00 80.18           C  
ATOM   1415  C   LEU A  88      14.888 -10.770  12.612  1.00 80.18           C  
ATOM   1416  O   LEU A  88      15.570 -11.729  12.253  1.00 80.18           O  
ATOM   1417  CB  LEU A  88      12.640 -10.110  11.692  1.00 80.18           C  
ATOM   1418  CG  LEU A  88      11.171 -10.507  11.475  1.00 80.18           C  
ATOM   1419  CD1 LEU A  88      10.421  -9.431  10.697  1.00 80.18           C  
ATOM   1420  CD2 LEU A  88      11.093 -11.797  10.674  1.00 80.18           C  
ATOM   1421  H   LEU A  88      12.241  -9.706  14.129  1.00 80.18           H  
ATOM   1422  HA  LEU A  88      13.134 -11.970  12.675  1.00 80.18           H  
ATOM   1423  HB2 LEU A  88      13.165 -10.238  10.745  1.00 80.18           H  
ATOM   1424  HB3 LEU A  88      12.685  -9.051  11.943  1.00 80.18           H  
ATOM   1425  HG  LEU A  88      10.679 -10.644  12.438  1.00 80.18           H  
ATOM   1426 HD11 LEU A  88       9.398  -9.759  10.514  1.00 80.18           H  
ATOM   1427 HD12 LEU A  88      10.388  -8.502  11.266  1.00 80.18           H  
ATOM   1428 HD13 LEU A  88      10.899  -9.260   9.732  1.00 80.18           H  
ATOM   1429 HD21 LEU A  88      11.603 -11.686   9.717  1.00 80.18           H  
ATOM   1430 HD22 LEU A  88      10.052 -12.043  10.462  1.00 80.18           H  
ATOM   1431 HD23 LEU A  88      11.536 -12.606  11.255  1.00 80.18           H  
ATOM   1432  N   LEU A  89      15.444  -9.611  12.964  1.00 82.29           N  
ATOM   1433  CA  LEU A  89      16.881  -9.358  12.925  1.00 82.29           C  
ATOM   1434  C   LEU A  89      17.653 -10.335  13.825  1.00 82.29           C  
ATOM   1435  O   LEU A  89      18.691 -10.873  13.437  1.00 82.29           O  
ATOM   1436  CB  LEU A  89      17.113  -7.899  13.351  1.00 82.29           C  
ATOM   1437  CG  LEU A  89      18.581  -7.456  13.265  1.00 82.29           C  
ATOM   1438  CD1 LEU A  89      19.032  -7.285  11.819  1.00 82.29           C  
ATOM   1439  CD2 LEU A  89      18.771  -6.132  14.000  1.00 82.29           C  
ATOM   1440  H   LEU A  89      14.826  -8.846  13.194  1.00 82.29           H  
ATOM   1441  HA  LEU A  89      17.225  -9.495  11.900  1.00 82.29           H  
ATOM   1442  HB2 LEU A  89      16.510  -7.243  12.722  1.00 82.29           H  
ATOM   1443  HB3 LEU A  89      16.770  -7.780  14.380  1.00 82.29           H  
ATOM   1444  HG  LEU A  89      19.224  -8.190  13.749  1.00 82.29           H  
ATOM   1445 HD11 LEU A  89      18.996  -8.242  11.299  1.00 82.29           H  
ATOM   1446 HD12 LEU A  89      20.058  -6.919  11.797  1.00 82.29           H  
ATOM   1447 HD13 LEU A  89      18.384  -6.574  11.306  1.00 82.29           H  
ATOM   1448 HD21 LEU A  89      19.803  -5.795  13.906  1.00 82.29           H  
ATOM   1449 HD22 LEU A  89      18.531  -6.261  15.056  1.00 82.29           H  
ATOM   1450 HD23 LEU A  89      18.104  -5.380  13.578  1.00 82.29           H  
ATOM   1451  N   VAL A  90      17.155 -10.609  15.033  1.00 83.07           N  
ATOM   1452  CA  VAL A  90      17.768 -11.590  15.942  1.00 83.07           C  
ATOM   1453  C   VAL A  90      17.622 -13.015  15.401  1.00 83.07           C  
ATOM   1454  O   VAL A  90      18.559 -13.816  15.529  1.00 83.07           O  
ATOM   1455  CB  VAL A  90      17.185 -11.452  17.362  1.00 83.07           C  
ATOM   1456  CG1 VAL A  90      17.619 -12.593  18.297  1.00 83.07           C  
ATOM   1457  CG2 VAL A  90      17.668 -10.148  18.014  1.00 83.07           C  
ATOM   1458  H   VAL A  90      16.312 -10.130  15.315  1.00 83.07           H  
ATOM   1459  HA  VAL A  90      18.837 -11.381  15.998  1.00 83.07           H  
ATOM   1460  HB  VAL A  90      16.096 -11.444  17.312  1.00 83.07           H  
ATOM   1461 HG11 VAL A  90      17.261 -12.389  19.306  1.00 83.07           H  
ATOM   1462 HG12 VAL A  90      17.172 -13.531  17.970  1.00 83.07           H  
ATOM   1463 HG13 VAL A  90      18.705 -12.679  18.306  1.00 83.07           H  
ATOM   1464 HG21 VAL A  90      18.741 -10.190  18.199  1.00 83.07           H  
ATOM   1465 HG22 VAL A  90      17.467  -9.297  17.362  1.00 83.07           H  
ATOM   1466 HG23 VAL A  90      17.139  -9.987  18.953  1.00 83.07           H  
ATOM   1467  N   ALA A  91      16.486 -13.340  14.790  1.00 79.40           N  
ATOM   1468  CA  ALA A  91      16.179 -14.655  14.246  1.00 79.40           C  
ATOM   1469  C   ALA A  91      17.028 -14.985  13.010  1.00 79.40           C  
ATOM   1470  O   ALA A  91      17.809 -15.941  13.054  1.00 79.40           O  
ATOM   1471  CB  ALA A  91      14.680 -14.714  13.958  1.00 79.40           C  
ATOM   1472  H   ALA A  91      15.763 -12.638  14.716  1.00 79.40           H  
ATOM   1473  HA  ALA A  91      16.400 -15.410  15.000  1.00 79.40           H  
ATOM   1474  HB1 ALA A  91      14.398 -13.973  13.210  1.00 79.40           H  
ATOM   1475  HB2 ALA A  91      14.115 -14.534  14.873  1.00 79.40           H  
ATOM   1476  HB3 ALA A  91      14.442 -15.706  13.574  1.00 79.40           H  
ATOM   1477  N   PHE A  92      16.957 -14.150  11.972  1.00 76.91           N  
ATOM   1478  CA  PHE A  92      17.685 -14.311  10.710  1.00 76.91           C  
ATOM   1479  C   PHE A  92      19.154 -13.917  10.808  1.00 76.91           C  
ATOM   1480  O   PHE A  92      20.000 -14.437  10.078  1.00 76.91           O  
ATOM   1481  CB  PHE A  92      16.963 -13.514   9.616  1.00 76.91           C  
ATOM   1482  CG  PHE A  92      15.655 -14.165   9.282  1.00 76.91           C  
ATOM   1483  CD1 PHE A  92      15.688 -15.455   8.727  1.00 76.91           C  
ATOM   1484  CD2 PHE A  92      14.433 -13.575   9.656  1.00 76.91           C  
ATOM   1485  CE1 PHE A  92      14.523 -16.223   8.711  1.00 76.91           C  
ATOM   1486  CE2 PHE A  92      13.259 -14.338   9.578  1.00 76.91           C  
ATOM   1487  CZ  PHE A  92      13.327 -15.677   9.192  1.00 76.91           C  
ATOM   1488  H   PHE A  92      16.281 -13.400  12.012  1.00 76.91           H  
ATOM   1489  HA  PHE A  92      17.670 -15.365  10.433  1.00 76.91           H  
ATOM   1490  HB2 PHE A  92      16.790 -12.492   9.950  1.00 76.91           H  
ATOM   1491  HB3 PHE A  92      17.573 -13.498   8.711  1.00 76.91           H  
ATOM   1492  HD1 PHE A  92      16.607 -15.885   8.358  1.00 76.91           H  
ATOM   1493  HD2 PHE A  92      14.388 -12.557  10.011  1.00 76.91           H  
ATOM   1494  HE1 PHE A  92      14.519 -17.219   8.294  1.00 76.91           H  
ATOM   1495  HE2 PHE A  92      12.288 -13.927   9.809  1.00 76.91           H  
ATOM   1496  HZ  PHE A  92      12.433 -16.281   9.220  1.00 76.91           H  
ATOM   1497  N   GLY A  93      19.507 -13.038  11.747  1.00 74.69           N  
ATOM   1498  CA  GLY A  93      20.879 -12.582  11.914  1.00 74.69           C  
ATOM   1499  C   GLY A  93      21.402 -11.932  10.637  1.00 74.69           C  
ATOM   1500  O   GLY A  93      20.889 -10.910  10.203  1.00 74.69           O  
ATOM   1501  H   GLY A  93      18.776 -12.546  12.241  1.00 74.69           H  
ATOM   1502  HA2 GLY A  93      20.924 -11.841  12.712  1.00 74.69           H  
ATOM   1503  HA3 GLY A  93      21.510 -13.432  12.172  1.00 74.69           H  
ATOM   1504  N   ALA A  94      22.437 -12.527  10.038  1.00 75.16           N  
ATOM   1505  CA  ALA A  94      23.033 -12.009   8.809  1.00 75.16           C  
ATOM   1506  C   ALA A  94      22.117 -12.169   7.582  1.00 75.16           C  
ATOM   1507  O   ALA A  94      22.166 -11.318   6.701  1.00 75.16           O  
ATOM   1508  CB  ALA A  94      24.391 -12.684   8.596  1.00 75.16           C  
ATOM   1509  H   ALA A  94      22.731 -13.436  10.364  1.00 75.16           H  
ATOM   1510  HA  ALA A  94      23.215 -10.942   8.937  1.00 75.16           H  
ATOM   1511  HB1 ALA A  94      24.860 -12.265   7.706  1.00 75.16           H  
ATOM   1512  HB2 ALA A  94      24.257 -13.756   8.450  1.00 75.16           H  
ATOM   1513  HB3 ALA A  94      25.038 -12.504   9.454  1.00 75.16           H  
ATOM   1514  N   SER A  95      21.257 -13.196   7.544  1.00 74.93           N  
ATOM   1515  CA  SER A  95      20.324 -13.415   6.426  1.00 74.93           C  
ATOM   1516  C   SER A  95      19.267 -12.318   6.321  1.00 74.93           C  
ATOM   1517  O   SER A  95      18.802 -12.025   5.228  1.00 74.93           O  
ATOM   1518  CB  SER A  95      19.615 -14.764   6.558  1.00 74.93           C  
ATOM   1519  OG  SER A  95      20.560 -15.819   6.589  1.00 74.93           O  
ATOM   1520  H   SER A  95      21.224 -13.864   8.301  1.00 74.93           H  
ATOM   1521  HA  SER A  95      20.881 -13.417   5.490  1.00 74.93           H  
ATOM   1522  HB2 SER A  95      18.949 -14.900   5.707  1.00 74.93           H  
ATOM   1523  HB3 SER A  95      19.021 -14.785   7.472  1.00 74.93           H  
ATOM   1524  HG  SER A  95      20.232 -16.479   5.974  1.00 74.93           H  
ATOM   1525  N   PHE A  96      18.959 -11.639   7.429  1.00 75.99           N  
ATOM   1526  CA  PHE A  96      18.092 -10.460   7.426  1.00 75.99           C  
ATOM   1527  C   PHE A  96      18.611  -9.397   6.453  1.00 75.99           C  
ATOM   1528  O   PHE A  96      17.846  -8.753   5.749  1.00 75.99           O  
ATOM   1529  CB  PHE A  96      18.079  -9.876   8.840  1.00 75.99           C  
ATOM   1530  CG  PHE A  96      17.113  -8.732   9.020  1.00 75.99           C  
ATOM   1531  CD1 PHE A  96      17.545  -7.409   8.808  1.00 75.99           C  
ATOM   1532  CD2 PHE A  96      15.788  -8.990   9.413  1.00 75.99           C  
ATOM   1533  CE1 PHE A  96      16.658  -6.342   9.019  1.00 75.99           C  
ATOM   1534  CE2 PHE A  96      14.909  -7.919   9.645  1.00 75.99           C  
ATOM   1535  CZ  PHE A  96      15.347  -6.599   9.448  1.00 75.99           C  
ATOM   1536  H   PHE A  96      19.393 -11.906   8.302  1.00 75.99           H  
ATOM   1537  HA  PHE A  96      17.081 -10.738   7.129  1.00 75.99           H  
ATOM   1538  HB2 PHE A  96      17.835 -10.654   9.563  1.00 75.99           H  
ATOM   1539  HB3 PHE A  96      19.079  -9.516   9.083  1.00 75.99           H  
ATOM   1540  HD1 PHE A  96      18.555  -7.211   8.479  1.00 75.99           H  
ATOM   1541  HD2 PHE A  96      15.439 -10.004   9.532  1.00 75.99           H  
ATOM   1542  HE1 PHE A  96      16.974  -5.324   8.839  1.00 75.99           H  
ATOM   1543  HE2 PHE A  96      13.881  -8.107   9.917  1.00 75.99           H  
ATOM   1544  HZ  PHE A  96      14.647  -5.785   9.568  1.00 75.99           H  
ATOM   1545  N   PHE A  97      19.937  -9.248   6.382  1.00 77.45           N  
ATOM   1546  CA  PHE A  97      20.579  -8.279   5.505  1.00 77.45           C  
ATOM   1547  C   PHE A  97      20.630  -8.714   4.037  1.00 77.45           C  
ATOM   1548  O   PHE A  97      20.999  -7.905   3.188  1.00 77.45           O  
ATOM   1549  CB  PHE A  97      21.962  -7.910   6.050  1.00 77.45           C  
ATOM   1550  CG  PHE A  97      21.928  -7.252   7.416  1.00 77.45           C  
ATOM   1551  CD1 PHE A  97      21.682  -5.872   7.527  1.00 77.45           C  
ATOM   1552  CD2 PHE A  97      22.132  -8.019   8.576  1.00 77.45           C  
ATOM   1553  CE1 PHE A  97      21.663  -5.258   8.792  1.00 77.45           C  
ATOM   1554  CE2 PHE A  97      22.122  -7.406   9.841  1.00 77.45           C  
ATOM   1555  CZ  PHE A  97      21.896  -6.023   9.948  1.00 77.45           C  
ATOM   1556  H   PHE A  97      20.526  -9.873   6.913  1.00 77.45           H  
ATOM   1557  HA  PHE A  97      19.970  -7.375   5.519  1.00 77.45           H  
ATOM   1558  HB2 PHE A  97      22.435  -7.217   5.354  1.00 77.45           H  
ATOM   1559  HB3 PHE A  97      22.586  -8.803   6.086  1.00 77.45           H  
ATOM   1560  HD1 PHE A  97      21.499  -5.285   6.640  1.00 77.45           H  
ATOM   1561  HD2 PHE A  97      22.272  -9.086   8.491  1.00 77.45           H  
ATOM   1562  HE1 PHE A  97      21.459  -4.201   8.873  1.00 77.45           H  
ATOM   1563  HE2 PHE A  97      22.255  -8.007  10.729  1.00 77.45           H  
ATOM   1564  HZ  PHE A  97      21.867  -5.550  10.919  1.00 77.45           H  
ATOM   1565  N   CYS A  98      20.268  -9.964   3.729  1.00 77.32           N  
ATOM   1566  CA  CYS A  98      20.138 -10.440   2.354  1.00 77.32           C  
ATOM   1567  C   CYS A  98      18.817 -10.003   1.713  1.00 77.32           C  
ATOM   1568  O   CYS A  98      18.786  -9.836   0.498  1.00 77.32           O  
ATOM   1569  CB  CYS A  98      20.297 -11.965   2.308  1.00 77.32           C  
ATOM   1570  SG  CYS A  98      21.992 -12.434   2.777  1.00 77.32           S  
ATOM   1571  H   CYS A  98      19.942 -10.577   4.462  1.00 77.32           H  
ATOM   1572  HA  CYS A  98      20.926  -9.998   1.746  1.00 77.32           H  
ATOM   1573  HB2 CYS A  98      20.096 -12.311   1.295  1.00 77.32           H  
ATOM   1574  HB3 CYS A  98      19.570 -12.444   2.965  1.00 77.32           H  
ATOM   1575  HG  CYS A  98      22.589 -11.796   1.767  1.00 77.32           H  
ATOM   1576  N   HIS A  99      17.769  -9.755   2.503  1.00 76.89           N  
ATOM   1577  CA  HIS A  99      16.508  -9.216   2.004  1.00 76.89           C  
ATOM   1578  C   HIS A  99      16.512  -7.692   2.188  1.00 76.89           C  
ATOM   1579  O   HIS A  99      16.351  -7.194   3.306  1.00 76.89           O  
ATOM   1580  CB  HIS A  99      15.331  -9.881   2.707  1.00 76.89           C  
ATOM   1581  CG  HIS A  99      15.226 -11.348   2.389  1.00 76.89           C  
ATOM   1582  CD2 HIS A  99      15.865 -12.359   3.050  1.00 76.89           C  
ATOM   1583  ND1 HIS A  99      14.527 -11.922   1.349  1.00 76.89           N  
ATOM   1584  CE1 HIS A  99      14.745 -13.248   1.389  1.00 76.89           C  
ATOM   1585  NE2 HIS A  99      15.593 -13.552   2.387  1.00 76.89           N  
ATOM   1586  H   HIS A  99      17.853  -9.895   3.500  1.00 76.89           H  
ATOM   1587  HA  HIS A  99      16.404  -9.474   0.950  1.00 76.89           H  
ATOM   1588  HB2 HIS A  99      14.401  -9.389   2.422  1.00 76.89           H  
ATOM   1589  HB3 HIS A  99      15.487  -9.752   3.778  1.00 76.89           H  
ATOM   1590  HD1 HIS A  99      13.788 -11.502   0.803  1.00 76.89           H  
ATOM   1591  HD2 HIS A  99      16.504 -12.248   3.913  1.00 76.89           H  
ATOM   1592  HE1 HIS A  99      14.255 -13.974   0.757  1.00 76.89           H  
ATOM   1593  N   PRO A 100      16.709  -6.911   1.113  1.00 81.72           N  
ATOM   1594  CA  PRO A 100      16.802  -5.457   1.215  1.00 81.72           C  
ATOM   1595  C   PRO A 100      15.525  -4.826   1.785  1.00 81.72           C  
ATOM   1596  O   PRO A 100      15.615  -3.779   2.423  1.00 81.72           O  
ATOM   1597  CB  PRO A 100      17.101  -4.974  -0.207  1.00 81.72           C  
ATOM   1598  CG  PRO A 100      16.545  -6.084  -1.100  1.00 81.72           C  
ATOM   1599  CD  PRO A 100      16.802  -7.338  -0.276  1.00 81.72           C  
ATOM   1600  HA  PRO A 100      17.632  -5.188   1.870  1.00 81.72           H  
ATOM   1601  HB2 PRO A 100      16.635  -4.012  -0.425  1.00 81.72           H  
ATOM   1602  HB3 PRO A 100      18.180  -4.909  -0.345  1.00 81.72           H  
ATOM   1603  HG2 PRO A 100      17.052  -6.124  -2.064  1.00 81.72           H  
ATOM   1604  HG3 PRO A 100      15.473  -5.947  -1.234  1.00 81.72           H  
ATOM   1605  HD2 PRO A 100      17.805  -7.713  -0.480  1.00 81.72           H  
ATOM   1606  HD3 PRO A 100      16.055  -8.090  -0.528  1.00 81.72           H  
ATOM   1607  N   GLY A 101      14.367  -5.471   1.607  1.00 78.63           N  
ATOM   1608  CA  GLY A 101      13.086  -5.044   2.174  1.00 78.63           C  
ATOM   1609  C   GLY A 101      13.097  -4.989   3.703  1.00 78.63           C  
ATOM   1610  O   GLY A 101      12.846  -3.935   4.286  1.00 78.63           O  
ATOM   1611  H   GLY A 101      14.374  -6.336   1.085  1.00 78.63           H  
ATOM   1612  HA2 GLY A 101      12.322  -5.761   1.872  1.00 78.63           H  
ATOM   1613  HA3 GLY A 101      12.813  -4.062   1.789  1.00 78.63           H  
ATOM   1614  N   TYR A 102      13.534  -6.065   4.357  1.00 81.62           N  
ATOM   1615  CA  TYR A 102      13.684  -6.105   5.812  1.00 81.62           C  
ATOM   1616  C   TYR A 102      14.663  -5.055   6.345  1.00 81.62           C  
ATOM   1617  O   TYR A 102      14.411  -4.407   7.364  1.00 81.62           O  
ATOM   1618  CB  TYR A 102      14.187  -7.492   6.210  1.00 81.62           C  
ATOM   1619  CG  TYR A 102      13.219  -8.640   6.068  1.00 81.62           C  
ATOM   1620  CD1 TYR A 102      11.845  -8.483   6.335  1.00 81.62           C  
ATOM   1621  CD2 TYR A 102      13.723  -9.905   5.724  1.00 81.62           C  
ATOM   1622  CE1 TYR A 102      10.980  -9.579   6.186  1.00 81.62           C  
ATOM   1623  CE2 TYR A 102      12.852 -10.988   5.527  1.00 81.62           C  
ATOM   1624  CZ  TYR A 102      11.478 -10.826   5.752  1.00 81.62           C  
ATOM   1625  OH  TYR A 102      10.680 -11.902   5.601  1.00 81.62           O  
ATOM   1626  H   TYR A 102      13.675  -6.926   3.847  1.00 81.62           H  
ATOM   1627  HA  TYR A 102      12.720  -5.906   6.279  1.00 81.62           H  
ATOM   1628  HB2 TYR A 102      15.096  -7.715   5.652  1.00 81.62           H  
ATOM   1629  HB3 TYR A 102      14.466  -7.456   7.264  1.00 81.62           H  
ATOM   1630  HD1 TYR A 102      11.417  -7.533   6.619  1.00 81.62           H  
ATOM   1631  HD2 TYR A 102      14.789 -10.065   5.648  1.00 81.62           H  
ATOM   1632  HE1 TYR A 102       9.920  -9.462   6.356  1.00 81.62           H  
ATOM   1633  HE2 TYR A 102      13.212 -11.962   5.232  1.00 81.62           H  
ATOM   1634  HH  TYR A 102       9.769 -11.629   5.473  1.00 81.62           H  
ATOM   1635  N   VAL A 103      15.783  -4.851   5.646  1.00 83.61           N  
ATOM   1636  CA  VAL A 103      16.770  -3.827   6.025  1.00 83.61           C  
ATOM   1637  C   VAL A 103      16.186  -2.427   5.896  1.00 83.61           C  
ATOM   1638  O   VAL A 103      16.373  -1.606   6.797  1.00 83.61           O  
ATOM   1639  CB  VAL A 103      18.048  -3.930   5.183  1.00 83.61           C  
ATOM   1640  CG1 VAL A 103      19.098  -2.895   5.616  1.00 83.61           C  
ATOM   1641  CG2 VAL A 103      18.687  -5.304   5.341  1.00 83.61           C  
ATOM   1642  H   VAL A 103      15.942  -5.430   4.834  1.00 83.61           H  
ATOM   1643  HA  VAL A 103      17.034  -3.972   7.073  1.00 83.61           H  
ATOM   1644  HB  VAL A 103      17.813  -3.773   4.131  1.00 83.61           H  
ATOM   1645 HG11 VAL A 103      20.015  -3.042   5.046  1.00 83.61           H  
ATOM   1646 HG12 VAL A 103      19.309  -2.998   6.680  1.00 83.61           H  
ATOM   1647 HG13 VAL A 103      18.737  -1.886   5.415  1.00 83.61           H  
ATOM   1648 HG21 VAL A 103      18.012  -6.079   4.978  1.00 83.61           H  
ATOM   1649 HG22 VAL A 103      18.910  -5.499   6.391  1.00 83.61           H  
ATOM   1650 HG23 VAL A 103      19.599  -5.350   4.744  1.00 83.61           H  
ATOM   1651  N   LEU A 104      15.483  -2.154   4.795  1.00 81.06           N  
ATOM   1652  CA  LEU A 104      14.781  -0.896   4.573  1.00 81.06           C  
ATOM   1653  C   LEU A 104      13.767  -0.660   5.694  1.00 81.06           C  
ATOM   1654  O   LEU A 104      13.722   0.437   6.255  1.00 81.06           O  
ATOM   1655  CB  LEU A 104      14.089  -0.952   3.201  1.00 81.06           C  
ATOM   1656  CG  LEU A 104      13.502   0.399   2.749  1.00 81.06           C  
ATOM   1657  CD1 LEU A 104      14.414   1.065   1.719  1.00 81.06           C  
ATOM   1658  CD2 LEU A 104      12.127   0.194   2.115  1.00 81.06           C  
ATOM   1659  H   LEU A 104      15.362  -2.883   4.106  1.00 81.06           H  
ATOM   1660  HA  LEU A 104      15.502  -0.079   4.582  1.00 81.06           H  
ATOM   1661  HB2 LEU A 104      14.799  -1.301   2.451  1.00 81.06           H  
ATOM   1662  HB3 LEU A 104      13.291  -1.692   3.249  1.00 81.06           H  
ATOM   1663  HG  LEU A 104      13.389   1.072   3.599  1.00 81.06           H  
ATOM   1664 HD11 LEU A 104      15.406   1.206   2.149  1.00 81.06           H  
ATOM   1665 HD12 LEU A 104      14.490   0.438   0.831  1.00 81.06           H  
ATOM   1666 HD13 LEU A 104      14.004   2.035   1.439  1.00 81.06           H  
ATOM   1667 HD21 LEU A 104      11.426  -0.159   2.869  1.00 81.06           H  
ATOM   1668 HD22 LEU A 104      12.192  -0.554   1.325  1.00 81.06           H  
ATOM   1669 HD23 LEU A 104      11.757   1.124   1.683  1.00 81.06           H  
ATOM   1670  N   ASP A 105      13.013  -1.693   6.074  1.00 81.96           N  
ATOM   1671  CA  ASP A 105      12.014  -1.555   7.118  1.00 81.96           C  
ATOM   1672  C   ASP A 105      12.641  -1.257   8.482  1.00 81.96           C  
ATOM   1673  O   ASP A 105      12.253  -0.295   9.143  1.00 81.96           O  
ATOM   1674  CB  ASP A 105      11.085  -2.775   7.189  1.00 81.96           C  
ATOM   1675  CG  ASP A 105       9.876  -2.411   8.050  1.00 81.96           C  
ATOM   1676  OD1 ASP A 105       9.297  -3.275   8.735  1.00 81.96           O  
ATOM   1677  OD2 ASP A 105       9.539  -1.199   8.088  1.00 81.96           O1-
ATOM   1678  H   ASP A 105      13.055  -2.558   5.555  1.00 81.96           H  
ATOM   1679  HA  ASP A 105      11.418  -0.686   6.842  1.00 81.96           H  
ATOM   1680  HB2 ASP A 105      10.737  -3.028   6.187  1.00 81.96           H  
ATOM   1681  HB3 ASP A 105      11.613  -3.630   7.611  1.00 81.96           H  
ATOM   1682  N   LEU A 106      13.682  -1.995   8.873  1.00 83.10           N  
ATOM   1683  CA  LEU A 106      14.426  -1.722  10.102  1.00 83.10           C  
ATOM   1684  C   LEU A 106      14.986  -0.298  10.121  1.00 83.10           C  
ATOM   1685  O   LEU A 106      14.863   0.403  11.131  1.00 83.10           O  
ATOM   1686  CB  LEU A 106      15.564  -2.745  10.237  1.00 83.10           C  
ATOM   1687  CG  LEU A 106      16.467  -2.518  11.465  1.00 83.10           C  
ATOM   1688  CD1 LEU A 106      15.741  -2.714  12.800  1.00 83.10           C  
ATOM   1689  CD2 LEU A 106      17.644  -3.488  11.410  1.00 83.10           C  
ATOM   1690  H   LEU A 106      13.954  -2.773   8.289  1.00 83.10           H  
ATOM   1691  HA  LEU A 106      13.742  -1.819  10.945  1.00 83.10           H  
ATOM   1692  HB2 LEU A 106      16.180  -2.697   9.339  1.00 83.10           H  
ATOM   1693  HB3 LEU A 106      15.137  -3.746  10.291  1.00 83.10           H  
ATOM   1694  HG  LEU A 106      16.879  -1.509  11.438  1.00 83.10           H  
ATOM   1695 HD11 LEU A 106      16.415  -2.463  13.618  1.00 83.10           H  
ATOM   1696 HD12 LEU A 106      14.874  -2.056  12.862  1.00 83.10           H  
ATOM   1697 HD13 LEU A 106      15.423  -3.751  12.909  1.00 83.10           H  
ATOM   1698 HD21 LEU A 106      18.201  -3.333  10.486  1.00 83.10           H  
ATOM   1699 HD22 LEU A 106      18.306  -3.314  12.259  1.00 83.10           H  
ATOM   1700 HD23 LEU A 106      17.270  -4.512  11.434  1.00 83.10           H  
ATOM   1701  N   LEU A 107      15.614   0.124   9.023  1.00 81.92           N  
ATOM   1702  CA  LEU A 107      16.260   1.428   8.931  1.00 81.92           C  
ATOM   1703  C   LEU A 107      15.243   2.543   9.123  1.00 81.92           C  
ATOM   1704  O   LEU A 107      15.460   3.456   9.926  1.00 81.92           O  
ATOM   1705  CB  LEU A 107      16.991   1.545   7.585  1.00 81.92           C  
ATOM   1706  CG  LEU A 107      17.766   2.872   7.449  1.00 81.92           C  
ATOM   1707  CD1 LEU A 107      19.201   2.611   6.998  1.00 81.92           C  
ATOM   1708  CD2 LEU A 107      17.113   3.814   6.438  1.00 81.92           C  
ATOM   1709  H   LEU A 107      15.657  -0.496   8.227  1.00 81.92           H  
ATOM   1710  HA  LEU A 107      16.992   1.507   9.736  1.00 81.92           H  
ATOM   1711  HB2 LEU A 107      17.685   0.707   7.514  1.00 81.92           H  
ATOM   1712  HB3 LEU A 107      16.278   1.439   6.767  1.00 81.92           H  
ATOM   1713  HG  LEU A 107      17.817   3.377   8.413  1.00 81.92           H  
ATOM   1714 HD11 LEU A 107      19.199   2.113   6.029  1.00 81.92           H  
ATOM   1715 HD12 LEU A 107      19.702   1.974   7.728  1.00 81.92           H  
ATOM   1716 HD13 LEU A 107      19.742   3.554   6.921  1.00 81.92           H  
ATOM   1717 HD21 LEU A 107      16.106   4.060   6.774  1.00 81.92           H  
ATOM   1718 HD22 LEU A 107      17.688   4.738   6.363  1.00 81.92           H  
ATOM   1719 HD23 LEU A 107      17.059   3.337   5.458  1.00 81.92           H  
ATOM   1720  N   VAL A 108      14.117   2.462   8.427  1.00 82.38           N  
ATOM   1721  CA  VAL A 108      13.149   3.542   8.502  1.00 82.38           C  
ATOM   1722  C   VAL A 108      12.263   3.437   9.735  1.00 82.38           C  
ATOM   1723  O   VAL A 108      11.904   4.471  10.280  1.00 82.38           O  
ATOM   1724  CB  VAL A 108      12.351   3.661   7.224  1.00 82.38           C  
ATOM   1725  CG1 VAL A 108      11.554   4.969   7.313  1.00 82.38           C  
ATOM   1726  CG2 VAL A 108      13.250   3.776   5.986  1.00 82.38           C  
ATOM   1727  H   VAL A 108      13.965   1.689   7.795  1.00 82.38           H  
ATOM   1728  HA  VAL A 108      13.703   4.476   8.598  1.00 82.38           H  
ATOM   1729  HB  VAL A 108      11.732   2.764   7.178  1.00 82.38           H  
ATOM   1730 HG11 VAL A 108      12.204   5.777   7.649  1.00 82.38           H  
ATOM   1731 HG12 VAL A 108      10.725   4.881   8.015  1.00 82.38           H  
ATOM   1732 HG13 VAL A 108      11.193   5.269   6.330  1.00 82.38           H  
ATOM   1733 HG21 VAL A 108      13.971   4.581   6.131  1.00 82.38           H  
ATOM   1734 HG22 VAL A 108      12.665   4.022   5.100  1.00 82.38           H  
ATOM   1735 HG23 VAL A 108      13.783   2.843   5.800  1.00 82.38           H  
ATOM   1736  N   LEU A 109      12.007   2.246  10.281  1.00 81.05           N  
ATOM   1737  CA  LEU A 109      11.370   2.101  11.593  1.00 81.05           C  
ATOM   1738  C   LEU A 109      12.184   2.757  12.698  1.00 81.05           C  
ATOM   1739  O   LEU A 109      11.653   3.517  13.502  1.00 81.05           O  
ATOM   1740  CB  LEU A 109      11.215   0.608  11.924  1.00 81.05           C  
ATOM   1741  CG  LEU A 109      10.344   0.275  13.146  1.00 81.05           C  
ATOM   1742  CD1 LEU A 109       9.152   1.201  13.401  1.00 81.05           C  
ATOM   1743  CD2 LEU A 109       9.868  -1.156  12.964  1.00 81.05           C  
ATOM   1744  H   LEU A 109      12.310   1.413   9.796  1.00 81.05           H  
ATOM   1745  HA  LEU A 109      10.404   2.605  11.554  1.00 81.05           H  
ATOM   1746  HB2 LEU A 109      10.823   0.085  11.052  1.00 81.05           H  
ATOM   1747  HB3 LEU A 109      12.199   0.168  12.088  1.00 81.05           H  
ATOM   1748  HG  LEU A 109      10.964   0.313  14.042  1.00 81.05           H  
ATOM   1749 HD11 LEU A 109       9.495   2.029  14.020  1.00 81.05           H  
ATOM   1750 HD12 LEU A 109       8.374   0.684  13.961  1.00 81.05           H  
ATOM   1751 HD13 LEU A 109       8.761   1.627  12.476  1.00 81.05           H  
ATOM   1752 HD21 LEU A 109       9.369  -1.293  12.004  1.00 81.05           H  
ATOM   1753 HD22 LEU A 109       9.148  -1.398  13.745  1.00 81.05           H  
ATOM   1754 HD23 LEU A 109      10.716  -1.839  13.015  1.00 81.05           H  
ATOM   1755  N   THR A 110      13.483   2.479  12.709  1.00 83.27           N  
ATOM   1756  CA  THR A 110      14.399   3.044  13.695  1.00 83.27           C  
ATOM   1757  C   THR A 110      14.502   4.555  13.511  1.00 83.27           C  
ATOM   1758  O   THR A 110      14.412   5.299  14.483  1.00 83.27           O  
ATOM   1759  CB  THR A 110      15.781   2.389  13.590  1.00 83.27           C  
ATOM   1760  CG2 THR A 110      16.691   2.800  14.744  1.00 83.27           C  
ATOM   1761  OG1 THR A 110      15.667   0.987  13.646  1.00 83.27           O  
ATOM   1762  H   THR A 110      13.839   1.828  12.023  1.00 83.27           H  
ATOM   1763  HA  THR A 110      14.004   2.855  14.694  1.00 83.27           H  
ATOM   1764  HB  THR A 110      16.251   2.667  12.645  1.00 83.27           H  
ATOM   1765  HG1 THR A 110      15.376   0.687  12.781  1.00 83.27           H  
ATOM   1766 HG21 THR A 110      17.640   2.270  14.661  1.00 83.27           H  
ATOM   1767 HG22 THR A 110      16.221   2.547  15.694  1.00 83.27           H  
ATOM   1768 HG23 THR A 110      16.884   3.873  14.711  1.00 83.27           H  
ATOM   1769  N   THR A 111      14.615   5.025  12.264  1.00 81.85           N  
ATOM   1770  CA  THR A 111      14.654   6.462  11.951  1.00 81.85           C  
ATOM   1771  C   THR A 111      13.358   7.157  12.360  1.00 81.85           C  
ATOM   1772  O   THR A 111      13.413   8.201  12.998  1.00 81.85           O  
ATOM   1773  CB  THR A 111      14.933   6.703  10.460  1.00 81.85           C  
ATOM   1774  CG2 THR A 111      15.107   8.185  10.132  1.00 81.85           C  
ATOM   1775  OG1 THR A 111      16.134   6.069  10.085  1.00 81.85           O  
ATOM   1776  H   THR A 111      14.683   4.362  11.505  1.00 81.85           H  
ATOM   1777  HA  THR A 111      15.464   6.918  12.520  1.00 81.85           H  
ATOM   1778  HB  THR A 111      14.117   6.298   9.861  1.00 81.85           H  
ATOM   1779  HG1 THR A 111      15.961   5.127  10.022  1.00 81.85           H  
ATOM   1780 HG21 THR A 111      15.852   8.630  10.792  1.00 81.85           H  
ATOM   1781 HG22 THR A 111      15.429   8.295   9.098  1.00 81.85           H  
ATOM   1782 HG23 THR A 111      14.154   8.701  10.254  1.00 81.85           H  
ATOM   1783  N   ALA A 112      12.201   6.568  12.057  1.00 80.63           N  
ATOM   1784  CA  ALA A 112      10.885   7.064  12.441  1.00 80.63           C  
ATOM   1785  C   ALA A 112      10.756   7.186  13.964  1.00 80.63           C  
ATOM   1786  O   ALA A 112      10.406   8.256  14.451  1.00 80.63           O  
ATOM   1787  CB  ALA A 112       9.824   6.121  11.851  1.00 80.63           C  
ATOM   1788  H   ALA A 112      12.220   5.703  11.535  1.00 80.63           H  
ATOM   1789  HA  ALA A 112      10.744   8.058  12.018  1.00 80.63           H  
ATOM   1790  HB1 ALA A 112      10.024   5.092  12.152  1.00 80.63           H  
ATOM   1791  HB2 ALA A 112       9.835   6.185  10.764  1.00 80.63           H  
ATOM   1792  HB3 ALA A 112       8.830   6.382  12.216  1.00 80.63           H  
ATOM   1793  N   LEU A 113      11.128   6.141  14.714  1.00 78.81           N  
ATOM   1794  CA  LEU A 113      11.089   6.160  16.177  1.00 78.81           C  
ATOM   1795  C   LEU A 113      12.051   7.209  16.757  1.00 78.81           C  
ATOM   1796  O   LEU A 113      11.693   7.951  17.666  1.00 78.81           O  
ATOM   1797  CB  LEU A 113      11.426   4.756  16.714  1.00 78.81           C  
ATOM   1798  CG  LEU A 113      10.981   4.606  18.184  1.00 78.81           C  
ATOM   1799  CD1 LEU A 113       9.598   3.959  18.265  1.00 78.81           C  
ATOM   1800  CD2 LEU A 113      11.962   3.766  18.998  1.00 78.81           C  
ATOM   1801  H   LEU A 113      11.404   5.285  14.252  1.00 78.81           H  
ATOM   1802  HA  LEU A 113      10.078   6.428  16.486  1.00 78.81           H  
ATOM   1803  HB2 LEU A 113      10.929   3.998  16.109  1.00 78.81           H  
ATOM   1804  HB3 LEU A 113      12.501   4.596  16.626  1.00 78.81           H  
ATOM   1805  HG  LEU A 113      10.929   5.586  18.658  1.00 78.81           H  
ATOM   1806 HD11 LEU A 113       9.606   2.970  17.805  1.00 78.81           H  
ATOM   1807 HD12 LEU A 113       9.293   3.868  19.308  1.00 78.81           H  
ATOM   1808 HD13 LEU A 113       8.875   4.595  17.757  1.00 78.81           H  
ATOM   1809 HD21 LEU A 113      12.969   4.170  18.899  1.00 78.81           H  
ATOM   1810 HD22 LEU A 113      11.932   2.731  18.657  1.00 78.81           H  
ATOM   1811 HD23 LEU A 113      11.668   3.795  20.047  1.00 78.81           H  
ATOM   1812  N   CYS A 114      13.273   7.313  16.224  1.00 80.55           N  
ATOM   1813  CA  CYS A 114      14.217   8.343  16.648  1.00 80.55           C  
ATOM   1814  C   CYS A 114      13.674   9.747  16.370  1.00 80.55           C  
ATOM   1815  O   CYS A 114      13.720  10.597  17.251  1.00 80.55           O  
ATOM   1816  CB  CYS A 114      15.569   8.148  15.949  1.00 80.55           C  
ATOM   1817  SG  CYS A 114      16.462   6.739  16.660  1.00 80.55           S  
ATOM   1818  H   CYS A 114      13.551   6.660  15.505  1.00 80.55           H  
ATOM   1819  HA  CYS A 114      14.356   8.273  17.726  1.00 80.55           H  
ATOM   1820  HB2 CYS A 114      15.415   7.990  14.881  1.00 80.55           H  
ATOM   1821  HB3 CYS A 114      16.172   9.047  16.085  1.00 80.55           H  
ATOM   1822  HG  CYS A 114      16.197   7.009  17.942  1.00 80.55           H  
ATOM   1823  N   LEU A 115      13.147  10.000  15.173  1.00 81.34           N  
ATOM   1824  CA  LEU A 115      12.553  11.289  14.840  1.00 81.34           C  
ATOM   1825  C   LEU A 115      11.364  11.594  15.758  1.00 81.34           C  
ATOM   1826  O   LEU A 115      11.288  12.700  16.264  1.00 81.34           O  
ATOM   1827  CB  LEU A 115      12.139  11.299  13.361  1.00 81.34           C  
ATOM   1828  CG  LEU A 115      13.304  11.329  12.352  1.00 81.34           C  
ATOM   1829  CD1 LEU A 115      12.752  11.087  10.946  1.00 81.34           C  
ATOM   1830  CD2 LEU A 115      14.071  12.651  12.306  1.00 81.34           C  
ATOM   1831  H   LEU A 115      13.098   9.254  14.494  1.00 81.34           H  
ATOM   1832  HA  LEU A 115      13.287  12.075  15.016  1.00 81.34           H  
ATOM   1833  HB2 LEU A 115      11.516  12.176  13.190  1.00 81.34           H  
ATOM   1834  HB3 LEU A 115      11.524  10.420  13.172  1.00 81.34           H  
ATOM   1835  HG  LEU A 115      14.024  10.545  12.591  1.00 81.34           H  
ATOM   1836 HD11 LEU A 115      13.565  11.100  10.221  1.00 81.34           H  
ATOM   1837 HD12 LEU A 115      12.021  11.855  10.689  1.00 81.34           H  
ATOM   1838 HD13 LEU A 115      12.266  10.113  10.914  1.00 81.34           H  
ATOM   1839 HD21 LEU A 115      14.986  12.510  11.730  1.00 81.34           H  
ATOM   1840 HD22 LEU A 115      14.338  12.976  13.311  1.00 81.34           H  
ATOM   1841 HD23 LEU A 115      13.461  13.403  11.806  1.00 81.34           H  
ATOM   1842  N   GLU A 116      10.493  10.629  16.037  1.00 78.37           N  
ATOM   1843  CA  GLU A 116       9.337  10.810  16.923  1.00 78.37           C  
ATOM   1844  C   GLU A 116       9.731  11.109  18.380  1.00 78.37           C  
ATOM   1845  O   GLU A 116       9.038  11.870  19.050  1.00 78.37           O  
ATOM   1846  CB  GLU A 116       8.472   9.548  16.830  1.00 78.37           C  
ATOM   1847  CG  GLU A 116       7.055   9.744  17.382  1.00 78.37           C  
ATOM   1848  CD  GLU A 116       6.185   8.501  17.153  1.00 78.37           C  
ATOM   1849  OE1 GLU A 116       4.960   8.647  16.945  1.00 78.37           O  
ATOM   1850  OE2 GLU A 116       6.757   7.392  17.168  1.00 78.37           O1-
ATOM   1851  H   GLU A 116      10.591   9.732  15.584  1.00 78.37           H  
ATOM   1852  HA  GLU A 116       8.755  11.660  16.567  1.00 78.37           H  
ATOM   1853  HB2 GLU A 116       8.376   9.271  15.780  1.00 78.37           H  
ATOM   1854  HB3 GLU A 116       8.970   8.735  17.359  1.00 78.37           H  
ATOM   1855  HG2 GLU A 116       7.106   9.961  18.449  1.00 78.37           H  
ATOM   1856  HG3 GLU A 116       6.613  10.595  16.864  1.00 78.37           H  
ATOM   1857  N   ILE A 117      10.851  10.549  18.857  1.00 76.42           N  
ATOM   1858  CA  ILE A 117      11.390  10.786  20.207  1.00 76.42           C  
ATOM   1859  C   ILE A 117      12.168  12.109  20.294  1.00 76.42           C  
ATOM   1860  O   ILE A 117      12.098  12.795  21.313  1.00 76.42           O  
ATOM   1861  CB  ILE A 117      12.269   9.583  20.639  1.00 76.42           C  
ATOM   1862  CG1 ILE A 117      11.405   8.315  20.843  1.00 76.42           C  
ATOM   1863  CG2 ILE A 117      13.053   9.878  21.937  1.00 76.42           C  
ATOM   1864  CD1 ILE A 117      12.219   7.016  20.948  1.00 76.42           C  
ATOM   1865  H   ILE A 117      11.311   9.871  18.266  1.00 76.42           H  
ATOM   1866  HA  ILE A 117      10.556  10.869  20.903  1.00 76.42           H  
ATOM   1867  HB  ILE A 117      12.992   9.389  19.846  1.00 76.42           H  
ATOM   1868 HG12 ILE A 117      10.804   8.430  21.745  1.00 76.42           H  
ATOM   1869 HG13 ILE A 117      10.711   8.201  20.010  1.00 76.42           H  
ATOM   1870 HG21 ILE A 117      13.759  10.692  21.777  1.00 76.42           H  
ATOM   1871 HG22 ILE A 117      13.632   9.010  22.249  1.00 76.42           H  
ATOM   1872 HG23 ILE A 117      12.360  10.159  22.730  1.00 76.42           H  
ATOM   1873 HD11 ILE A 117      12.856   6.905  20.070  1.00 76.42           H  
ATOM   1874 HD12 ILE A 117      11.531   6.172  20.995  1.00 76.42           H  
ATOM   1875 HD13 ILE A 117      12.829   7.007  21.850  1.00 76.42           H  
ATOM   1876  N   PHE A 118      12.965  12.448  19.274  1.00 75.31           N  
ATOM   1877  CA  PHE A 118      13.901  13.578  19.320  1.00 75.31           C  
ATOM   1878  C   PHE A 118      13.351  14.876  18.730  1.00 75.31           C  
ATOM   1879  O   PHE A 118      13.766  15.953  19.162  1.00 75.31           O  
ATOM   1880  CB  PHE A 118      15.217  13.217  18.611  1.00 75.31           C  
ATOM   1881  CG  PHE A 118      16.140  12.318  19.411  1.00 75.31           C  
ATOM   1882  CD1 PHE A 118      16.831  12.847  20.516  1.00 75.31           C  
ATOM   1883  CD2 PHE A 118      16.343  10.974  19.049  1.00 75.31           C  
ATOM   1884  CE1 PHE A 118      17.702  12.032  21.261  1.00 75.31           C  
ATOM   1885  CE2 PHE A 118      17.198  10.153  19.802  1.00 75.31           C  
ATOM   1886  CZ  PHE A 118      17.878  10.683  20.910  1.00 75.31           C  
ATOM   1887  H   PHE A 118      12.982  11.838  18.469  1.00 75.31           H  
ATOM   1888  HA  PHE A 118      14.132  13.802  20.362  1.00 75.31           H  
ATOM   1889  HB2 PHE A 118      15.767  14.138  18.417  1.00 75.31           H  
ATOM   1890  HB3 PHE A 118      15.002  12.775  17.639  1.00 75.31           H  
ATOM   1891  HD1 PHE A 118      16.681  13.878  20.797  1.00 75.31           H  
ATOM   1892  HD2 PHE A 118      15.854  10.563  18.179  1.00 75.31           H  
ATOM   1893  HE1 PHE A 118      18.220  12.442  22.116  1.00 75.31           H  
ATOM   1894  HE2 PHE A 118      17.337   9.119  19.521  1.00 75.31           H  
ATOM   1895  HZ  PHE A 118      18.536  10.053  21.491  1.00 75.31           H  
ATOM   1896  N   LEU A 119      12.479  14.809  17.726  1.00 70.89           N  
ATOM   1897  CA  LEU A 119      11.841  16.000  17.182  1.00 70.89           C  
ATOM   1898  C   LEU A 119      10.588  16.292  17.988  1.00 70.89           C  
ATOM   1899  O   LEU A 119       9.760  15.419  18.229  1.00 70.89           O  
ATOM   1900  CB  LEU A 119      11.514  15.844  15.696  1.00 70.89           C  
ATOM   1901  CG  LEU A 119      12.740  15.852  14.777  1.00 70.89           C  
ATOM   1902  CD1 LEU A 119      12.366  15.290  13.416  1.00 70.89           C  
ATOM   1903  CD2 LEU A 119      13.231  17.281  14.534  1.00 70.89           C  
ATOM   1904  H   LEU A 119      12.092  13.913  17.464  1.00 70.89           H  
ATOM   1905  HA  LEU A 119      12.513  16.851  17.293  1.00 70.89           H  
ATOM   1906  HB2 LEU A 119      10.967  14.908  15.576  1.00 70.89           H  
ATOM   1907  HB3 LEU A 119      10.841  16.646  15.396  1.00 70.89           H  
ATOM   1908  HG  LEU A 119      13.544  15.249  15.199  1.00 70.89           H  
ATOM   1909 HD11 LEU A 119      13.228  15.348  12.753  1.00 70.89           H  
ATOM   1910 HD12 LEU A 119      12.048  14.255  13.540  1.00 70.89           H  
ATOM   1911 HD13 LEU A 119      11.545  15.865  12.987  1.00 70.89           H  
ATOM   1912 HD21 LEU A 119      14.090  17.266  13.865  1.00 70.89           H  
ATOM   1913 HD22 LEU A 119      12.436  17.884  14.095  1.00 70.89           H  
ATOM   1914 HD23 LEU A 119      13.539  17.727  15.480  1.00 70.89           H  
ATOM   1915  N   ASP A 120      10.457  17.554  18.374  1.00 64.28           N  
ATOM   1916  CA  ASP A 120       9.316  18.034  19.129  1.00 64.28           C  
ATOM   1917  C   ASP A 120       8.019  17.696  18.376  1.00 64.28           C  
ATOM   1918  O   ASP A 120       7.800  18.124  17.228  1.00 64.28           O  
ATOM   1919  CB  ASP A 120       9.501  19.537  19.384  1.00 64.28           C  
ATOM   1920  CG  ASP A 120       8.685  20.056  20.567  1.00 64.28           C  
ATOM   1921  OD1 ASP A 120       9.029  21.154  21.052  1.00 64.28           O  
ATOM   1922  OD2 ASP A 120       7.710  19.373  20.956  1.00 64.28           O1-
ATOM   1923  H   ASP A 120      11.199  18.208  18.169  1.00 64.28           H  
ATOM   1924  HA  ASP A 120       9.310  17.522  20.092  1.00 64.28           H  
ATOM   1925  HB2 ASP A 120      10.552  19.727  19.602  1.00 64.28           H  
ATOM   1926  HB3 ASP A 120       9.241  20.098  18.487  1.00 64.28           H  
ATOM   1927  N   ALA A 121       7.172  16.906  19.040  1.00 58.90           N  
ATOM   1928  CA  ALA A 121       5.917  16.361  18.528  1.00 58.90           C  
ATOM   1929  C   ALA A 121       4.954  17.446  18.013  1.00 58.90           C  
ATOM   1930  O   ALA A 121       3.980  17.163  17.319  1.00 58.90           O  
ATOM   1931  CB  ALA A 121       5.284  15.539  19.657  1.00 58.90           C  
ATOM   1932  H   ALA A 121       7.463  16.599  19.957  1.00 58.90           H  
ATOM   1933  HA  ALA A 121       6.143  15.695  17.694  1.00 58.90           H  
ATOM   1934  HB1 ALA A 121       4.372  15.064  19.297  1.00 58.90           H  
ATOM   1935  HB2 ALA A 121       5.975  14.760  19.979  1.00 58.90           H  
ATOM   1936  HB3 ALA A 121       5.044  16.182  20.504  1.00 58.90           H  
ATOM   1937  N   GLN A 122       5.237  18.718  18.290  1.00 61.99           N  
ATOM   1938  CA  GLN A 122       4.482  19.856  17.778  1.00 61.99           C  
ATOM   1939  C   GLN A 122       4.526  20.014  16.251  1.00 61.99           C  
ATOM   1940  O   GLN A 122       3.651  20.668  15.653  1.00 61.99           O  
ATOM   1941  CB  GLN A 122       5.019  21.123  18.442  1.00 61.99           C  
ATOM   1942  CG  GLN A 122       4.747  21.105  19.951  1.00 61.99           C  
ATOM   1943  CD  GLN A 122       5.025  22.446  20.614  1.00 61.99           C  
ATOM   1944  NE2 GLN A 122       4.865  22.530  21.911  1.00 61.99           N  
ATOM   1945  OE1 GLN A 122       5.311  23.456  19.989  1.00 61.99           O  
ATOM   1946  H   GLN A 122       6.037  18.891  18.882  1.00 61.99           H  
ATOM   1947  HA  GLN A 122       3.435  19.726  18.055  1.00 61.99           H  
ATOM   1948  HB2 GLN A 122       6.088  21.223  18.258  1.00 61.99           H  
ATOM   1949  HB3 GLN A 122       4.506  21.978  18.003  1.00 61.99           H  
ATOM   1950  HG2 GLN A 122       3.702  20.852  20.130  1.00 61.99           H  
ATOM   1951  HG3 GLN A 122       5.368  20.349  20.431  1.00 61.99           H  
ATOM   1952 HE21 GLN A 122       5.239  23.371  22.326  1.00 61.99           H  
ATOM   1953 HE22 GLN A 122       4.803  21.670  22.438  1.00 61.99           H  
ATOM   1954  N   THR A 123       5.523  19.425  15.591  1.00 63.47           N  
ATOM   1955  CA  THR A 123       5.685  19.558  14.145  1.00 63.47           C  
ATOM   1956  C   THR A 123       4.736  18.599  13.427  1.00 63.47           C  
ATOM   1957  O   THR A 123       5.111  17.489  13.076  1.00 63.47           O  
ATOM   1958  CB  THR A 123       7.145  19.369  13.692  1.00 63.47           C  
ATOM   1959  CG2 THR A 123       7.393  20.186  12.420  1.00 63.47           C  
ATOM   1960  OG1 THR A 123       8.064  19.846  14.644  1.00 63.47           O  
ATOM   1961  H   THR A 123       6.193  18.886  16.122  1.00 63.47           H  
ATOM   1962  HA  THR A 123       5.403  20.577  13.878  1.00 63.47           H  
ATOM   1963  HB  THR A 123       7.365  18.316  13.514  1.00 63.47           H  
ATOM   1964  HG1 THR A 123       8.093  19.238  15.386  1.00 63.47           H  
ATOM   1965 HG21 THR A 123       6.731  19.845  11.623  1.00 63.47           H  
ATOM   1966 HG22 THR A 123       8.425  20.043  12.103  1.00 63.47           H  
ATOM   1967 HG23 THR A 123       7.226  21.244  12.617  1.00 63.47           H  
ATOM   1968  N   ALA A 124       3.500  19.028  13.153  1.00 70.98           N  
ATOM   1969  CA  ALA A 124       2.505  18.192  12.455  1.00 70.98           C  
ATOM   1970  C   ALA A 124       2.992  17.651  11.090  1.00 70.98           C  
ATOM   1971  O   ALA A 124       2.509  16.623  10.628  1.00 70.98           O  
ATOM   1972  CB  ALA A 124       1.199  18.978  12.305  1.00 70.98           C  
ATOM   1973  H   ALA A 124       3.212  19.878  13.617  1.00 70.98           H  
ATOM   1974  HA  ALA A 124       2.305  17.318  13.075  1.00 70.98           H  
ATOM   1975  HB1 ALA A 124       1.372  19.916  11.778  1.00 70.98           H  
ATOM   1976  HB2 ALA A 124       0.766  19.133  13.293  1.00 70.98           H  
ATOM   1977  HB3 ALA A 124       0.488  18.371  11.746  1.00 70.98           H  
ATOM   1978  N   GLY A 125       3.986  18.304  10.475  1.00 72.65           N  
ATOM   1979  CA  GLY A 125       4.686  17.791   9.293  1.00 72.65           C  
ATOM   1980  C   GLY A 125       5.377  16.447   9.528  1.00 72.65           C  
ATOM   1981  O   GLY A 125       5.338  15.579   8.660  1.00 72.65           O  
ATOM   1982  H   GLY A 125       4.351  19.134  10.922  1.00 72.65           H  
ATOM   1983  HA2 GLY A 125       5.447  18.511   8.993  1.00 72.65           H  
ATOM   1984  HA3 GLY A 125       3.988  17.668   8.465  1.00 72.65           H  
ATOM   1985  N   LEU A 126       5.958  16.245  10.714  1.00 73.83           N  
ATOM   1986  CA  LEU A 126       6.610  14.992  11.069  1.00 73.83           C  
ATOM   1987  C   LEU A 126       5.597  13.856  11.214  1.00 73.83           C  
ATOM   1988  O   LEU A 126       5.843  12.778  10.683  1.00 73.83           O  
ATOM   1989  CB  LEU A 126       7.427  15.180  12.354  1.00 73.83           C  
ATOM   1990  CG  LEU A 126       8.228  13.922  12.732  1.00 73.83           C  
ATOM   1991  CD1 LEU A 126       9.319  13.605  11.707  1.00 73.83           C  
ATOM   1992  CD2 LEU A 126       8.862  14.155  14.091  1.00 73.83           C  
ATOM   1993  H   LEU A 126       5.848  16.934  11.444  1.00 73.83           H  
ATOM   1994  HA  LEU A 126       7.280  14.726  10.252  1.00 73.83           H  
ATOM   1995  HB2 LEU A 126       6.749  15.417  13.174  1.00 73.83           H  
ATOM   1996  HB3 LEU A 126       8.116  16.015  12.226  1.00 73.83           H  
ATOM   1997  HG  LEU A 126       7.559  13.065  12.816  1.00 73.83           H  
ATOM   1998 HD11 LEU A 126       9.814  12.679  11.999  1.00 73.83           H  
ATOM   1999 HD12 LEU A 126      10.045  14.416  11.651  1.00 73.83           H  
ATOM   2000 HD13 LEU A 126       8.884  13.424  10.724  1.00 73.83           H  
ATOM   2001 HD21 LEU A 126       9.437  15.080  14.061  1.00 73.83           H  
ATOM   2002 HD22 LEU A 126       9.506  13.315  14.353  1.00 73.83           H  
ATOM   2003 HD23 LEU A 126       8.090  14.241  14.855  1.00 73.83           H  
ATOM   2004  N   LEU A 127       4.443  14.110  11.843  1.00 74.28           N  
ATOM   2005  CA  LEU A 127       3.360  13.126  11.932  1.00 74.28           C  
ATOM   2006  C   LEU A 127       2.948  12.634  10.542  1.00 74.28           C  
ATOM   2007  O   LEU A 127       2.833  11.433  10.324  1.00 74.28           O  
ATOM   2008  CB  LEU A 127       2.147  13.723  12.671  1.00 74.28           C  
ATOM   2009  CG  LEU A 127       2.351  13.915  14.184  1.00 74.28           C  
ATOM   2010  CD1 LEU A 127       1.169  14.688  14.768  1.00 74.28           C  
ATOM   2011  CD2 LEU A 127       2.456  12.580  14.914  1.00 74.28           C  
ATOM   2012  H   LEU A 127       4.316  15.016  12.273  1.00 74.28           H  
ATOM   2013  HA  LEU A 127       3.717  12.250  12.474  1.00 74.28           H  
ATOM   2014  HB2 LEU A 127       1.893  14.681  12.219  1.00 74.28           H  
ATOM   2015  HB3 LEU A 127       1.293  13.061  12.531  1.00 74.28           H  
ATOM   2016  HG  LEU A 127       3.257  14.495  14.355  1.00 74.28           H  
ATOM   2017 HD11 LEU A 127       0.247  14.114  14.669  1.00 74.28           H  
ATOM   2018 HD12 LEU A 127       1.331  14.868  15.831  1.00 74.28           H  
ATOM   2019 HD13 LEU A 127       1.048  15.650  14.269  1.00 74.28           H  
ATOM   2020 HD21 LEU A 127       1.580  11.964  14.715  1.00 74.28           H  
ATOM   2021 HD22 LEU A 127       3.361  12.043  14.629  1.00 74.28           H  
ATOM   2022 HD23 LEU A 127       2.500  12.782  15.985  1.00 74.28           H  
ATOM   2023  N   VAL A 128       2.805  13.533   9.563  1.00 76.52           N  
ATOM   2024  CA  VAL A 128       2.466  13.115   8.196  1.00 76.52           C  
ATOM   2025  C   VAL A 128       3.568  12.287   7.538  1.00 76.52           C  
ATOM   2026  O   VAL A 128       3.244  11.266   6.940  1.00 76.52           O  
ATOM   2027  CB  VAL A 128       2.014  14.299   7.332  1.00 76.52           C  
ATOM   2028  CG1 VAL A 128       1.866  13.913   5.859  1.00 76.52           C  
ATOM   2029  CG2 VAL A 128       0.626  14.720   7.830  1.00 76.52           C  
ATOM   2030  H   VAL A 128       2.913  14.515   9.779  1.00 76.52           H  
ATOM   2031  HA  VAL A 128       1.621  12.430   8.267  1.00 76.52           H  
ATOM   2032  HB  VAL A 128       2.716  15.127   7.418  1.00 76.52           H  
ATOM   2033 HG11 VAL A 128       1.333  14.703   5.331  1.00 76.52           H  
ATOM   2034 HG12 VAL A 128       2.847  13.785   5.400  1.00 76.52           H  
ATOM   2035 HG13 VAL A 128       1.299  12.987   5.764  1.00 76.52           H  
ATOM   2036 HG21 VAL A 128       0.695  15.171   8.820  1.00 76.52           H  
ATOM   2037 HG22 VAL A 128      -0.013  13.838   7.868  1.00 76.52           H  
ATOM   2038 HG23 VAL A 128       0.140  15.407   7.138  1.00 76.52           H  
ATOM   2039  N   ILE A 129       4.852  12.641   7.691  1.00 75.99           N  
ATOM   2040  CA  ILE A 129       5.951  11.787   7.196  1.00 75.99           C  
ATOM   2041  C   ILE A 129       5.899  10.396   7.833  1.00 75.99           C  
ATOM   2042  O   ILE A 129       5.980   9.396   7.119  1.00 75.99           O  
ATOM   2043  CB  ILE A 129       7.340  12.416   7.447  1.00 75.99           C  
ATOM   2044  CG1 ILE A 129       7.584  13.571   6.475  1.00 75.99           C  
ATOM   2045  CG2 ILE A 129       8.473  11.385   7.231  1.00 75.99           C  
ATOM   2046  CD1 ILE A 129       8.713  14.503   6.951  1.00 75.99           C  
ATOM   2047  H   ILE A 129       5.070  13.478   8.213  1.00 75.99           H  
ATOM   2048  HA  ILE A 129       5.828  11.642   6.123  1.00 75.99           H  
ATOM   2049  HB  ILE A 129       7.387  12.784   8.472  1.00 75.99           H  
ATOM   2050 HG12 ILE A 129       7.851  13.150   5.505  1.00 75.99           H  
ATOM   2051 HG13 ILE A 129       6.655  14.128   6.346  1.00 75.99           H  
ATOM   2052 HG21 ILE A 129       8.363  10.902   6.260  1.00 75.99           H  
ATOM   2053 HG22 ILE A 129       9.461  11.842   7.283  1.00 75.99           H  
ATOM   2054 HG23 ILE A 129       8.449  10.622   8.008  1.00 75.99           H  
ATOM   2055 HD11 ILE A 129       9.067  15.110   6.118  1.00 75.99           H  
ATOM   2056 HD12 ILE A 129       9.576  13.944   7.315  1.00 75.99           H  
ATOM   2057 HD13 ILE A 129       8.355  15.137   7.763  1.00 75.99           H  
ATOM   2058  N   LEU A 130       5.764  10.324   9.160  1.00 77.15           N  
ATOM   2059  CA  LEU A 130       5.727   9.058   9.895  1.00 77.15           C  
ATOM   2060  C   LEU A 130       4.565   8.179   9.413  1.00 77.15           C  
ATOM   2061  O   LEU A 130       4.718   6.968   9.265  1.00 77.15           O  
ATOM   2062  CB  LEU A 130       5.618   9.347  11.407  1.00 77.15           C  
ATOM   2063  CG  LEU A 130       6.864   9.995  12.042  1.00 77.15           C  
ATOM   2064  CD1 LEU A 130       6.559  10.428  13.476  1.00 77.15           C  
ATOM   2065  CD2 LEU A 130       8.047   9.039  12.100  1.00 77.15           C  
ATOM   2066  H   LEU A 130       5.688  11.184   9.685  1.00 77.15           H  
ATOM   2067  HA  LEU A 130       6.642   8.500   9.694  1.00 77.15           H  
ATOM   2068  HB2 LEU A 130       5.418   8.410  11.926  1.00 77.15           H  
ATOM   2069  HB3 LEU A 130       4.759   9.998  11.572  1.00 77.15           H  
ATOM   2070  HG  LEU A 130       7.174  10.867  11.466  1.00 77.15           H  
ATOM   2071 HD11 LEU A 130       5.763  11.174  13.475  1.00 77.15           H  
ATOM   2072 HD12 LEU A 130       6.239   9.574  14.073  1.00 77.15           H  
ATOM   2073 HD13 LEU A 130       7.446  10.862  13.935  1.00 77.15           H  
ATOM   2074 HD21 LEU A 130       7.789   8.206  12.754  1.00 77.15           H  
ATOM   2075 HD22 LEU A 130       8.305   8.680  11.103  1.00 77.15           H  
ATOM   2076 HD23 LEU A 130       8.906   9.559  12.523  1.00 77.15           H  
ATOM   2077  N   ASN A 131       3.426   8.788   9.094  1.00 74.75           N  
ATOM   2078  CA  ASN A 131       2.222   8.074   8.675  1.00 74.75           C  
ATOM   2079  C   ASN A 131       2.276   7.628   7.213  1.00 74.75           C  
ATOM   2080  O   ASN A 131       1.842   6.520   6.899  1.00 74.75           O  
ATOM   2081  CB  ASN A 131       1.015   8.954   9.028  1.00 74.75           C  
ATOM   2082  CG  ASN A 131       0.951   9.146  10.534  1.00 74.75           C  
ATOM   2083  ND2 ASN A 131       0.247  10.130  11.037  1.00 74.75           N  
ATOM   2084  OD1 ASN A 131       1.537   8.394  11.296  1.00 74.75           O  
ATOM   2085  H   ASN A 131       3.354   9.778   9.286  1.00 74.75           H  
ATOM   2086  HA  ASN A 131       2.149   7.153   9.253  1.00 74.75           H  
ATOM   2087  HB2 ASN A 131       1.110   9.923   8.538  1.00 74.75           H  
ATOM   2088  HB3 ASN A 131       0.095   8.470   8.700  1.00 74.75           H  
ATOM   2089 HD21 ASN A 131       0.239  10.188  12.045  1.00 74.75           H  
ATOM   2090 HD22 ASN A 131      -0.270  10.764  10.446  1.00 74.75           H  
ATOM   2091  N   LEU A 132       2.896   8.424   6.338  1.00 76.82           N  
ATOM   2092  CA  LEU A 132       3.241   7.991   4.984  1.00 76.82           C  
ATOM   2093  C   LEU A 132       4.224   6.813   5.001  1.00 76.82           C  
ATOM   2094  O   LEU A 132       4.124   5.924   4.163  1.00 76.82           O  
ATOM   2095  CB  LEU A 132       3.829   9.173   4.199  1.00 76.82           C  
ATOM   2096  CG  LEU A 132       2.805  10.258   3.824  1.00 76.82           C  
ATOM   2097  CD1 LEU A 132       3.547  11.455   3.238  1.00 76.82           C  
ATOM   2098  CD2 LEU A 132       1.794   9.763   2.792  1.00 76.82           C  
ATOM   2099  H   LEU A 132       3.219   9.328   6.651  1.00 76.82           H  
ATOM   2100  HA  LEU A 132       2.345   7.632   4.479  1.00 76.82           H  
ATOM   2101  HB2 LEU A 132       4.273   8.792   3.280  1.00 76.82           H  
ATOM   2102  HB3 LEU A 132       4.627   9.621   4.791  1.00 76.82           H  
ATOM   2103  HG  LEU A 132       2.256  10.589   4.706  1.00 76.82           H  
ATOM   2104 HD11 LEU A 132       4.133  11.125   2.379  1.00 76.82           H  
ATOM   2105 HD12 LEU A 132       4.212  11.875   3.993  1.00 76.82           H  
ATOM   2106 HD13 LEU A 132       2.835  12.221   2.932  1.00 76.82           H  
ATOM   2107 HD21 LEU A 132       1.174   8.985   3.235  1.00 76.82           H  
ATOM   2108 HD22 LEU A 132       1.143  10.582   2.485  1.00 76.82           H  
ATOM   2109 HD23 LEU A 132       2.310   9.367   1.916  1.00 76.82           H  
ATOM   2110  N   TRP A 133       5.136   6.752   5.974  1.00 77.41           N  
ATOM   2111  CA  TRP A 133       6.027   5.601   6.103  1.00 77.41           C  
ATOM   2112  C   TRP A 133       5.304   4.319   6.541  1.00 77.41           C  
ATOM   2113  O   TRP A 133       5.555   3.247   5.989  1.00 77.41           O  
ATOM   2114  CB  TRP A 133       7.183   5.905   7.054  1.00 77.41           C  
ATOM   2115  CG  TRP A 133       8.119   4.751   7.043  1.00 77.41           C  
ATOM   2116  CD1 TRP A 133       8.231   3.794   7.992  1.00 77.41           C  
ATOM   2117  CD2 TRP A 133       8.920   4.308   5.912  1.00 77.41           C  
ATOM   2118  CE2 TRP A 133       9.448   3.024   6.220  1.00 77.41           C  
ATOM   2119  CE3 TRP A 133       9.266   4.881   4.668  1.00 77.41           C  
ATOM   2120  NE1 TRP A 133       9.020   2.768   7.507  1.00 77.41           N  
ATOM   2121  CZ2 TRP A 133      10.267   2.326   5.321  1.00 77.41           C  
ATOM   2122  CZ3 TRP A 133      10.144   4.218   3.791  1.00 77.41           C  
ATOM   2123  CH2 TRP A 133      10.634   2.942   4.115  1.00 77.41           C  
ATOM   2124  H   TRP A 133       5.240   7.533   6.605  1.00 77.41           H  
ATOM   2125  HA  TRP A 133       6.451   5.390   5.121  1.00 77.41           H  
ATOM   2126  HB2 TRP A 133       6.814   6.070   8.066  1.00 77.41           H  
ATOM   2127  HB3 TRP A 133       7.710   6.797   6.717  1.00 77.41           H  
ATOM   2128  HD1 TRP A 133       7.687   3.785   8.925  1.00 77.41           H  
ATOM   2129  HE1 TRP A 133       9.150   1.882   7.976  1.00 77.41           H  
ATOM   2130  HE3 TRP A 133       8.879   5.856   4.407  1.00 77.41           H  
ATOM   2131  HZ2 TRP A 133      10.648   1.347   5.573  1.00 77.41           H  
ATOM   2132  HZ3 TRP A 133      10.421   4.675   2.853  1.00 77.41           H  
ATOM   2133  HH2 TRP A 133      11.294   2.430   3.429  1.00 77.41           H  
ATOM   2134  N   ARG A 134       4.372   4.415   7.501  1.00 75.53           N  
ATOM   2135  CA  ARG A 134       3.550   3.265   7.943  1.00 75.53           C  
ATOM   2136  C   ARG A 134       2.835   2.598   6.767  1.00 75.53           C  
ATOM   2137  O   ARG A 134       2.744   1.378   6.703  1.00 75.53           O  
ATOM   2138  CB  ARG A 134       2.510   3.716   8.985  1.00 75.53           C  
ATOM   2139  CG  ARG A 134       3.114   4.125  10.337  1.00 75.53           C  
ATOM   2140  CD  ARG A 134       2.047   4.836  11.183  1.00 75.53           C  
ATOM   2141  NE  ARG A 134       2.614   5.535  12.352  1.00 75.53           N  
ATOM   2142  CZ  ARG A 134       2.510   5.175  13.620  1.00 75.53           C  
ATOM   2143  NH1 ARG A 134       1.948   4.077  14.000  1.00 75.53           N1+
ATOM   2144  NH2 ARG A 134       3.005   5.911  14.569  1.00 75.53           N  
ATOM   2145  H   ARG A 134       4.235   5.316   7.936  1.00 75.53           H  
ATOM   2146  HA  ARG A 134       4.191   2.501   8.381  1.00 75.53           H  
ATOM   2147  HB2 ARG A 134       1.813   2.898   9.166  1.00 75.53           H  
ATOM   2148  HB3 ARG A 134       1.941   4.548   8.572  1.00 75.53           H  
ATOM   2149  HG2 ARG A 134       3.956   4.800  10.182  1.00 75.53           H  
ATOM   2150  HG3 ARG A 134       3.470   3.241  10.866  1.00 75.53           H  
ATOM   2151  HD2 ARG A 134       1.274   4.127  11.479  1.00 75.53           H  
ATOM   2152  HD3 ARG A 134       1.550   5.585  10.568  1.00 75.53           H  
ATOM   2153  HE  ARG A 134       2.931   6.480  12.190  1.00 75.53           H  
ATOM   2154 HH11 ARG A 134       1.493   3.477  13.327  1.00 75.53           H  
ATOM   2155 HH12 ARG A 134       1.641   3.928  14.949  1.00 75.53           H  
ATOM   2156 HH21 ARG A 134       3.428   6.810  14.383  1.00 75.53           H  
ATOM   2157 HH22 ARG A 134       3.127   5.497  15.482  1.00 75.53           H  
ATOM   2158  N   ILE A 135       2.395   3.398   5.806  1.00 79.89           N  
ATOM   2159  CA  ILE A 135       1.765   2.939   4.569  1.00 79.89           C  
ATOM   2160  C   ILE A 135       2.726   2.136   3.700  1.00 79.89           C  
ATOM   2161  O   ILE A 135       2.361   1.072   3.208  1.00 79.89           O  
ATOM   2162  CB  ILE A 135       1.245   4.183   3.837  1.00 79.89           C  
ATOM   2163  CG1 ILE A 135      -0.025   4.632   4.578  1.00 79.89           C  
ATOM   2164  CG2 ILE A 135       1.094   3.923   2.340  1.00 79.89           C  
ATOM   2165  CD1 ILE A 135      -0.508   6.057   4.344  1.00 79.89           C  
ATOM   2166  H   ILE A 135       2.497   4.393   5.950  1.00 79.89           H  
ATOM   2167  HA  ILE A 135       0.928   2.283   4.804  1.00 79.89           H  
ATOM   2168  HB  ILE A 135       1.975   4.987   3.936  1.00 79.89           H  
ATOM   2169 HG12 ILE A 135      -0.833   3.932   4.368  1.00 79.89           H  
ATOM   2170 HG13 ILE A 135       0.193   4.596   5.646  1.00 79.89           H  
ATOM   2171 HG21 ILE A 135       0.411   3.091   2.174  1.00 79.89           H  
ATOM   2172 HG22 ILE A 135       2.051   3.692   1.874  1.00 79.89           H  
ATOM   2173 HG23 ILE A 135       0.782   4.848   1.854  1.00 79.89           H  
ATOM   2174 HD11 ILE A 135      -1.021   6.405   5.240  1.00 79.89           H  
ATOM   2175 HD12 ILE A 135       0.335   6.724   4.169  1.00 79.89           H  
ATOM   2176 HD13 ILE A 135      -1.226   6.069   3.523  1.00 79.89           H  
ATOM   2177  N   VAL A 136       3.947   2.639   3.509  1.00 80.59           N  
ATOM   2178  CA  VAL A 136       4.971   1.941   2.723  1.00 80.59           C  
ATOM   2179  C   VAL A 136       5.272   0.583   3.349  1.00 80.59           C  
ATOM   2180  O   VAL A 136       5.376  -0.405   2.631  1.00 80.59           O  
ATOM   2181  CB  VAL A 136       6.244   2.798   2.594  1.00 80.59           C  
ATOM   2182  CG1 VAL A 136       7.385   2.045   1.902  1.00 80.59           C  
ATOM   2183  CG2 VAL A 136       5.956   4.060   1.771  1.00 80.59           C  
ATOM   2184  H   VAL A 136       4.182   3.524   3.937  1.00 80.59           H  
ATOM   2185  HA  VAL A 136       4.581   1.750   1.723  1.00 80.59           H  
ATOM   2186  HB  VAL A 136       6.585   3.098   3.585  1.00 80.59           H  
ATOM   2187 HG11 VAL A 136       7.717   1.209   2.516  1.00 80.59           H  
ATOM   2188 HG12 VAL A 136       8.237   2.711   1.760  1.00 80.59           H  
ATOM   2189 HG13 VAL A 136       7.055   1.667   0.933  1.00 80.59           H  
ATOM   2190 HG21 VAL A 136       6.852   4.679   1.724  1.00 80.59           H  
ATOM   2191 HG22 VAL A 136       5.158   4.645   2.229  1.00 80.59           H  
ATOM   2192 HG23 VAL A 136       5.655   3.784   0.760  1.00 80.59           H  
ATOM   2193  N   ARG A 137       5.322   0.505   4.684  1.00 78.77           N  
ATOM   2194  CA  ARG A 137       5.473  -0.763   5.406  1.00 78.77           C  
ATOM   2195  C   ARG A 137       4.299  -1.719   5.183  1.00 78.77           C  
ATOM   2196  O   ARG A 137       4.533  -2.903   4.976  1.00 78.77           O  
ATOM   2197  CB  ARG A 137       5.693  -0.472   6.891  1.00 78.77           C  
ATOM   2198  CG  ARG A 137       5.890  -1.761   7.705  1.00 78.77           C  
ATOM   2199  CD  ARG A 137       6.033  -1.437   9.189  1.00 78.77           C  
ATOM   2200  NE  ARG A 137       7.291  -0.752   9.383  1.00 78.77           N  
ATOM   2201  CZ  ARG A 137       7.649   0.188  10.201  1.00 78.77           C  
ATOM   2202  NH1 ARG A 137       6.911   0.532  11.212  1.00 78.77           N1+
ATOM   2203  NH2 ARG A 137       8.784   0.756   9.950  1.00 78.77           N  
ATOM   2204  H   ARG A 137       5.254   1.367   5.208  1.00 78.77           H  
ATOM   2205  HA  ARG A 137       6.354  -1.281   5.023  1.00 78.77           H  
ATOM   2206  HB2 ARG A 137       4.833   0.068   7.288  1.00 78.77           H  
ATOM   2207  HB3 ARG A 137       6.575   0.162   6.989  1.00 78.77           H  
ATOM   2208  HG2 ARG A 137       5.023  -2.413   7.591  1.00 78.77           H  
ATOM   2209  HG3 ARG A 137       6.771  -2.297   7.352  1.00 78.77           H  
ATOM   2210  HD2 ARG A 137       6.036  -2.368   9.755  1.00 78.77           H  
ATOM   2211  HD3 ARG A 137       5.201  -0.805   9.500  1.00 78.77           H  
ATOM   2212  HE  ARG A 137       8.024  -1.079   8.770  1.00 78.77           H  
ATOM   2213 HH11 ARG A 137       7.200   1.259  11.852  1.00 78.77           H  
ATOM   2214 HH12 ARG A 137       6.040   0.035  11.332  1.00 78.77           H  
ATOM   2215 HH21 ARG A 137       9.231   1.379  10.609  1.00 78.77           H  
ATOM   2216 HH22 ARG A 137       9.335   0.231   9.287  1.00 78.77           H  
ATOM   2217  N   VAL A 138       3.054  -1.232   5.210  1.00 80.23           N  
ATOM   2218  CA  VAL A 138       1.871  -2.057   4.885  1.00 80.23           C  
ATOM   2219  C   VAL A 138       1.986  -2.610   3.467  1.00 80.23           C  
ATOM   2220  O   VAL A 138       1.821  -3.809   3.269  1.00 80.23           O  
ATOM   2221  CB  VAL A 138       0.558  -1.258   5.017  1.00 80.23           C  
ATOM   2222  CG1 VAL A 138      -0.666  -2.036   4.509  1.00 80.23           C  
ATOM   2223  CG2 VAL A 138       0.247  -0.871   6.462  1.00 80.23           C  
ATOM   2224  H   VAL A 138       2.928  -0.252   5.418  1.00 80.23           H  
ATOM   2225  HA  VAL A 138       1.829  -2.912   5.561  1.00 80.23           H  
ATOM   2226  HB  VAL A 138       0.639  -0.341   4.435  1.00 80.23           H  
ATOM   2227 HG11 VAL A 138      -1.576  -1.474   4.717  1.00 80.23           H  
ATOM   2228 HG12 VAL A 138      -0.604  -2.178   3.430  1.00 80.23           H  
ATOM   2229 HG13 VAL A 138      -0.724  -3.011   4.991  1.00 80.23           H  
ATOM   2230 HG21 VAL A 138      -0.258  -1.704   6.952  1.00 80.23           H  
ATOM   2231 HG22 VAL A 138      -0.428  -0.015   6.472  1.00 80.23           H  
ATOM   2232 HG23 VAL A 138       1.156  -0.608   7.004  1.00 80.23           H  
ATOM   2233  N   ALA A 139       2.299  -1.753   2.492  1.00 81.49           N  
ATOM   2234  CA  ALA A 139       2.461  -2.164   1.101  1.00 81.49           C  
ATOM   2235  C   ALA A 139       3.591  -3.194   0.943  1.00 81.49           C  
ATOM   2236  O   ALA A 139       3.418  -4.177   0.232  1.00 81.49           O  
ATOM   2237  CB  ALA A 139       2.704  -0.915   0.248  1.00 81.49           C  
ATOM   2238  H   ALA A 139       2.429  -0.778   2.721  1.00 81.49           H  
ATOM   2239  HA  ALA A 139       1.541  -2.642   0.765  1.00 81.49           H  
ATOM   2240  HB1 ALA A 139       1.868  -0.223   0.356  1.00 81.49           H  
ATOM   2241  HB2 ALA A 139       2.790  -1.206  -0.799  1.00 81.49           H  
ATOM   2242  HB3 ALA A 139       3.626  -0.421   0.556  1.00 81.49           H  
ATOM   2243  N   HIS A 140       4.712  -3.001   1.646  1.00 82.06           N  
ATOM   2244  CA  HIS A 140       5.821  -3.949   1.642  1.00 82.06           C  
ATOM   2245  C   HIS A 140       5.424  -5.307   2.223  1.00 82.06           C  
ATOM   2246  O   HIS A 140       5.712  -6.318   1.599  1.00 82.06           O  
ATOM   2247  CB  HIS A 140       7.021  -3.370   2.401  1.00 82.06           C  
ATOM   2248  CG  HIS A 140       8.211  -4.298   2.387  1.00 82.06           C  
ATOM   2249  CD2 HIS A 140       9.009  -4.627   3.449  1.00 82.06           C  
ATOM   2250  ND1 HIS A 140       8.638  -5.052   1.315  1.00 82.06           N  
ATOM   2251  CE1 HIS A 140       9.656  -5.820   1.731  1.00 82.06           C  
ATOM   2252  NE2 HIS A 140       9.963  -5.547   3.006  1.00 82.06           N  
ATOM   2253  H   HIS A 140       4.812  -2.152   2.185  1.00 82.06           H  
ATOM   2254  HA  HIS A 140       6.117  -4.120   0.608  1.00 82.06           H  
ATOM   2255  HB2 HIS A 140       6.738  -3.176   3.435  1.00 82.06           H  
ATOM   2256  HB3 HIS A 140       7.314  -2.426   1.940  1.00 82.06           H  
ATOM   2257  HD1 HIS A 140       8.092  -5.264   0.493  1.00 82.06           H  
ATOM   2258  HD2 HIS A 140       8.918  -4.250   4.457  1.00 82.06           H  
ATOM   2259  HE1 HIS A 140      10.102  -6.617   1.156  1.00 82.06           H  
ATOM   2260  N   GLY A 141       4.723  -5.340   3.358  1.00 82.66           N  
ATOM   2261  CA  GLY A 141       4.279  -6.609   3.927  1.00 82.66           C  
ATOM   2262  C   GLY A 141       3.240  -7.316   3.050  1.00 82.66           C  
ATOM   2263  O   GLY A 141       3.237  -8.535   2.980  1.00 82.66           O  
ATOM   2264  H   GLY A 141       4.530  -4.479   3.852  1.00 82.66           H  
ATOM   2265  HA2 GLY A 141       3.859  -6.439   4.918  1.00 82.66           H  
ATOM   2266  HA3 GLY A 141       5.137  -7.274   4.026  1.00 82.66           H  
ATOM   2267  N   ILE A 142       2.357  -6.577   2.358  1.00 81.35           N  
ATOM   2268  CA  ILE A 142       1.415  -7.191   1.407  1.00 81.35           C  
ATOM   2269  C   ILE A 142       2.208  -7.839   0.277  1.00 81.35           C  
ATOM   2270  O   ILE A 142       1.932  -8.979  -0.073  1.00 81.35           O  
ATOM   2271  CB  ILE A 142       0.390  -6.169   0.864  1.00 81.35           C  
ATOM   2272  CG1 ILE A 142      -0.586  -5.747   1.984  1.00 81.35           C  
ATOM   2273  CG2 ILE A 142      -0.409  -6.749  -0.324  1.00 81.35           C  
ATOM   2274  CD1 ILE A 142      -1.431  -4.514   1.634  1.00 81.35           C  
ATOM   2275  H   ILE A 142       2.375  -5.572   2.460  1.00 81.35           H  
ATOM   2276  HA  ILE A 142       0.875  -7.995   1.906  1.00 81.35           H  
ATOM   2277  HB  ILE A 142       0.930  -5.288   0.515  1.00 81.35           H  
ATOM   2278 HG12 ILE A 142      -1.249  -6.580   2.218  1.00 81.35           H  
ATOM   2279 HG13 ILE A 142      -0.026  -5.515   2.891  1.00 81.35           H  
ATOM   2280 HG21 ILE A 142       0.253  -6.962  -1.163  1.00 81.35           H  
ATOM   2281 HG22 ILE A 142      -1.157  -6.043  -0.682  1.00 81.35           H  
ATOM   2282 HG23 ILE A 142      -0.895  -7.680  -0.030  1.00 81.35           H  
ATOM   2283 HD11 ILE A 142      -2.005  -4.215   2.512  1.00 81.35           H  
ATOM   2284 HD12 ILE A 142      -2.130  -4.741   0.828  1.00 81.35           H  
ATOM   2285 HD13 ILE A 142      -0.781  -3.692   1.336  1.00 81.35           H  
ATOM   2286  N   PHE A 143       3.201  -7.125  -0.256  1.00 80.09           N  
ATOM   2287  CA  PHE A 143       4.069  -7.650  -1.301  1.00 80.09           C  
ATOM   2288  C   PHE A 143       4.794  -8.920  -0.849  1.00 80.09           C  
ATOM   2289  O   PHE A 143       4.778  -9.897  -1.576  1.00 80.09           O  
ATOM   2290  CB  PHE A 143       5.049  -6.556  -1.737  1.00 80.09           C  
ATOM   2291  CG  PHE A 143       5.945  -6.989  -2.874  1.00 80.09           C  
ATOM   2292  CD1 PHE A 143       7.197  -7.577  -2.608  1.00 80.09           C  
ATOM   2293  CD2 PHE A 143       5.482  -6.889  -4.198  1.00 80.09           C  
ATOM   2294  CE1 PHE A 143       7.979  -8.068  -3.667  1.00 80.09           C  
ATOM   2295  CE2 PHE A 143       6.268  -7.375  -5.256  1.00 80.09           C  
ATOM   2296  CZ  PHE A 143       7.514  -7.968  -4.990  1.00 80.09           C  
ATOM   2297  H   PHE A 143       3.384  -6.196   0.095  1.00 80.09           H  
ATOM   2298  HA  PHE A 143       3.457  -7.929  -2.159  1.00 80.09           H  
ATOM   2299  HB2 PHE A 143       5.675  -6.260  -0.894  1.00 80.09           H  
ATOM   2300  HB3 PHE A 143       4.483  -5.679  -2.052  1.00 80.09           H  
ATOM   2301  HD1 PHE A 143       7.521  -7.734  -1.589  1.00 80.09           H  
ATOM   2302  HD2 PHE A 143       4.498  -6.494  -4.404  1.00 80.09           H  
ATOM   2303  HE1 PHE A 143       8.891  -8.609  -3.461  1.00 80.09           H  
ATOM   2304  HE2 PHE A 143       5.884  -7.361  -6.266  1.00 80.09           H  
ATOM   2305  HZ  PHE A 143       8.080  -8.421  -5.791  1.00 80.09           H  
ATOM   2306  N   GLU A 144       5.368  -8.932   0.351  1.00 83.28           N  
ATOM   2307  CA  GLU A 144       6.101 -10.080   0.894  1.00 83.28           C  
ATOM   2308  C   GLU A 144       5.193 -11.304   1.131  1.00 83.28           C  
ATOM   2309  O   GLU A 144       5.532 -12.392   0.678  1.00 83.28           O  
ATOM   2310  CB  GLU A 144       6.823  -9.567   2.146  1.00 83.28           C  
ATOM   2311  CG  GLU A 144       7.688 -10.593   2.888  1.00 83.28           C  
ATOM   2312  CD  GLU A 144       8.129 -10.070   4.267  1.00 83.28           C  
ATOM   2313  OE1 GLU A 144       8.447 -10.902   5.143  1.00 83.28           O  
ATOM   2314  OE2 GLU A 144       8.175  -8.835   4.503  1.00 83.28           O1-
ATOM   2315  H   GLU A 144       5.333  -8.096   0.916  1.00 83.28           H  
ATOM   2316  HA  GLU A 144       6.855 -10.400   0.176  1.00 83.28           H  
ATOM   2317  HB2 GLU A 144       7.474  -8.746   1.844  1.00 83.28           H  
ATOM   2318  HB3 GLU A 144       6.076  -9.140   2.816  1.00 83.28           H  
ATOM   2319  HG2 GLU A 144       8.567 -10.817   2.284  1.00 83.28           H  
ATOM   2320  HG3 GLU A 144       7.119 -11.512   3.026  1.00 83.28           H  
ATOM   2321  N   VAL A 145       3.988 -11.144   1.703  1.00 81.82           N  
ATOM   2322  CA  VAL A 145       3.014 -12.257   1.794  1.00 81.82           C  
ATOM   2323  C   VAL A 145       2.631 -12.790   0.414  1.00 81.82           C  
ATOM   2324  O   VAL A 145       2.488 -14.003   0.249  1.00 81.82           O  
ATOM   2325  CB  VAL A 145       1.719 -11.853   2.535  1.00 81.82           C  
ATOM   2326  CG1 VAL A 145       0.610 -12.918   2.466  1.00 81.82           C  
ATOM   2327  CG2 VAL A 145       1.957 -11.643   4.030  1.00 81.82           C  
ATOM   2328  H   VAL A 145       3.761 -10.241   2.096  1.00 81.82           H  
ATOM   2329  HA  VAL A 145       3.488 -13.083   2.324  1.00 81.82           H  
ATOM   2330  HB  VAL A 145       1.327 -10.927   2.111  1.00 81.82           H  
ATOM   2331 HG11 VAL A 145      -0.244 -12.625   3.077  1.00 81.82           H  
ATOM   2332 HG12 VAL A 145       0.999 -13.878   2.804  1.00 81.82           H  
ATOM   2333 HG13 VAL A 145       0.256 -13.022   1.440  1.00 81.82           H  
ATOM   2334 HG21 VAL A 145       1.013 -11.470   4.547  1.00 81.82           H  
ATOM   2335 HG22 VAL A 145       2.594 -10.769   4.163  1.00 81.82           H  
ATOM   2336 HG23 VAL A 145       2.427 -12.532   4.449  1.00 81.82           H  
ATOM   2337  N   THR A 146       2.396 -11.902  -0.553  1.00 83.55           N  
ATOM   2338  CA  THR A 146       2.011 -12.311  -1.907  1.00 83.55           C  
ATOM   2339  C   THR A 146       3.165 -13.014  -2.624  1.00 83.55           C  
ATOM   2340  O   THR A 146       2.924 -14.022  -3.280  1.00 83.55           O  
ATOM   2341  CB  THR A 146       1.502 -11.118  -2.727  1.00 83.55           C  
ATOM   2342  CG2 THR A 146       0.988 -11.529  -4.105  1.00 83.55           C  
ATOM   2343  OG1 THR A 146       0.387 -10.510  -2.107  1.00 83.55           O  
ATOM   2344  H   THR A 146       2.501 -10.915  -0.360  1.00 83.55           H  
ATOM   2345  HA  THR A 146       1.198 -13.033  -1.835  1.00 83.55           H  
ATOM   2346  HB  THR A 146       2.296 -10.380  -2.841  1.00 83.55           H  
ATOM   2347  HG1 THR A 146      -0.037  -9.998  -2.800  1.00 83.55           H  
ATOM   2348 HG21 THR A 146       0.257 -12.331  -4.011  1.00 83.55           H  
ATOM   2349 HG22 THR A 146       0.531 -10.680  -4.611  1.00 83.55           H  
ATOM   2350 HG23 THR A 146       1.816 -11.888  -4.717  1.00 83.55           H  
ATOM   2351  N   ASP A 147       4.400 -12.537  -2.462  1.00 83.92           N  
ATOM   2352  CA  ASP A 147       5.611 -13.138  -3.036  1.00 83.92           C  
ATOM   2353  C   ASP A 147       5.851 -14.542  -2.461  1.00 83.92           C  
ATOM   2354  O   ASP A 147       5.977 -15.496  -3.222  1.00 83.92           O  
ATOM   2355  CB  ASP A 147       6.804 -12.193  -2.791  1.00 83.92           C  
ATOM   2356  CG  ASP A 147       8.009 -12.432  -3.709  1.00 83.92           C  
ATOM   2357  OD1 ASP A 147       9.155 -12.320  -3.211  1.00 83.92           O  
ATOM   2358  OD2 ASP A 147       7.796 -12.530  -4.940  1.00 83.92           O1-
ATOM   2359  H   ASP A 147       4.535 -11.711  -1.896  1.00 83.92           H  
ATOM   2360  HA  ASP A 147       5.472 -13.241  -4.112  1.00 83.92           H  
ATOM   2361  HB2 ASP A 147       6.480 -11.169  -2.979  1.00 83.92           H  
ATOM   2362  HB3 ASP A 147       7.111 -12.254  -1.746  1.00 83.92           H  
ATOM   2363  N   ASP A 148       5.765 -14.708  -1.136  1.00 84.91           N  
ATOM   2364  CA  ASP A 148       5.882 -16.015  -0.473  1.00 84.91           C  
ATOM   2365  C   ASP A 148       4.793 -17.001  -0.935  1.00 84.91           C  
ATOM   2366  O   ASP A 148       5.044 -18.196  -1.137  1.00 84.91           O  
ATOM   2367  CB  ASP A 148       5.723 -15.845   1.049  1.00 84.91           C  
ATOM   2368  CG  ASP A 148       6.923 -15.271   1.805  1.00 84.91           C  
ATOM   2369  OD1 ASP A 148       6.714 -15.010   3.015  1.00 84.91           O  
ATOM   2370  OD2 ASP A 148       8.034 -15.197   1.238  1.00 84.91           O1-
ATOM   2371  H   ASP A 148       5.727 -13.886  -0.552  1.00 84.91           H  
ATOM   2372  HA  ASP A 148       6.858 -16.451  -0.691  1.00 84.91           H  
ATOM   2373  HB2 ASP A 148       4.848 -15.227   1.248  1.00 84.91           H  
ATOM   2374  HB3 ASP A 148       5.523 -16.827   1.480  1.00 84.91           H  
ATOM   2375  N   ALA A 149       3.553 -16.520  -1.078  1.00 83.25           N  
ATOM   2376  CA  ALA A 149       2.439 -17.341  -1.546  1.00 83.25           C  
ATOM   2377  C   ALA A 149       2.657 -17.801  -2.995  1.00 83.25           C  
ATOM   2378  O   ALA A 149       2.463 -18.980  -3.297  1.00 83.25           O  
ATOM   2379  CB  ALA A 149       1.132 -16.554  -1.384  1.00 83.25           C  
ATOM   2380  H   ALA A 149       3.404 -15.536  -0.905  1.00 83.25           H  
ATOM   2381  HA  ALA A 149       2.384 -18.236  -0.928  1.00 83.25           H  
ATOM   2382  HB1 ALA A 149       1.170 -15.647  -1.987  1.00 83.25           H  
ATOM   2383  HB2 ALA A 149       0.294 -17.167  -1.719  1.00 83.25           H  
ATOM   2384  HB3 ALA A 149       0.992 -16.282  -0.338  1.00 83.25           H  
ATOM   2385  N   MET A 150       3.112 -16.890  -3.855  1.00 84.12           N  
ATOM   2386  CA  MET A 150       3.417 -17.157  -5.256  1.00 84.12           C  
ATOM   2387  C   MET A 150       4.611 -18.111  -5.397  1.00 84.12           C  
ATOM   2388  O   MET A 150       4.516 -19.097  -6.125  1.00 84.12           O  
ATOM   2389  CB  MET A 150       3.660 -15.810  -5.946  1.00 84.12           C  
ATOM   2390  CG  MET A 150       3.864 -15.935  -7.455  1.00 84.12           C  
ATOM   2391  SD  MET A 150       4.074 -14.343  -8.300  1.00 84.12           S  
ATOM   2392  CE  MET A 150       5.655 -13.812  -7.580  1.00 84.12           C  
ATOM   2393  H   MET A 150       3.271 -15.951  -3.520  1.00 84.12           H  
ATOM   2394  HA  MET A 150       2.554 -17.632  -5.720  1.00 84.12           H  
ATOM   2395  HB2 MET A 150       2.796 -15.168  -5.776  1.00 84.12           H  
ATOM   2396  HB3 MET A 150       4.535 -15.335  -5.499  1.00 84.12           H  
ATOM   2397  HG2 MET A 150       2.999 -16.441  -7.884  1.00 84.12           H  
ATOM   2398  HG3 MET A 150       4.746 -16.547  -7.646  1.00 84.12           H  
ATOM   2399  HE1 MET A 150       5.999 -12.907  -8.082  1.00 84.12           H  
ATOM   2400  HE2 MET A 150       5.535 -13.598  -6.517  1.00 84.12           H  
ATOM   2401  HE3 MET A 150       6.400 -14.598  -7.703  1.00 84.12           H  
ATOM   2402  N   GLU A 151       5.700 -17.903  -4.650  1.00 84.46           N  
ATOM   2403  CA  GLU A 151       6.862 -18.803  -4.649  1.00 84.46           C  
ATOM   2404  C   GLU A 151       6.466 -20.210  -4.178  1.00 84.46           C  
ATOM   2405  O   GLU A 151       6.861 -21.210  -4.782  1.00 84.46           O  
ATOM   2406  CB  GLU A 151       8.001 -18.214  -3.791  1.00 84.46           C  
ATOM   2407  CG  GLU A 151       9.301 -19.029  -3.950  1.00 84.46           C  
ATOM   2408  CD  GLU A 151      10.536 -18.460  -3.221  1.00 84.46           C  
ATOM   2409  OE1 GLU A 151      11.656 -18.949  -3.520  1.00 84.46           O  
ATOM   2410  OE2 GLU A 151      10.389 -17.599  -2.333  1.00 84.46           O1-
ATOM   2411  H   GLU A 151       5.750 -17.069  -4.083  1.00 84.46           H  
ATOM   2412  HA  GLU A 151       7.222 -18.891  -5.673  1.00 84.46           H  
ATOM   2413  HB2 GLU A 151       7.699 -18.200  -2.743  1.00 84.46           H  
ATOM   2414  HB3 GLU A 151       8.191 -17.191  -4.117  1.00 84.46           H  
ATOM   2415  HG2 GLU A 151       9.127 -20.040  -3.581  1.00 84.46           H  
ATOM   2416  HG3 GLU A 151       9.527 -19.103  -5.014  1.00 84.46           H  
ATOM   2417  N   SER A 152       5.617 -20.318  -3.150  1.00 85.91           N  
ATOM   2418  CA  SER A 152       5.098 -21.613  -2.697  1.00 85.91           C  
ATOM   2419  C   SER A 152       4.227 -22.304  -3.751  1.00 85.91           C  
ATOM   2420  O   SER A 152       4.240 -23.539  -3.832  1.00 85.91           O  
ATOM   2421  CB  SER A 152       4.289 -21.447  -1.409  1.00 85.91           C  
ATOM   2422  OG  SER A 152       3.857 -22.729  -0.965  1.00 85.91           O  
ATOM   2423  H   SER A 152       5.338 -19.472  -2.673  1.00 85.91           H  
ATOM   2424  HA  SER A 152       5.949 -22.261  -2.488  1.00 85.91           H  
ATOM   2425  HB2 SER A 152       4.908 -20.979  -0.643  1.00 85.91           H  
ATOM   2426  HB3 SER A 152       3.424 -20.813  -1.600  1.00 85.91           H  
ATOM   2427  HG  SER A 152       3.682 -23.237  -1.760  1.00 85.91           H  
ATOM   2428  N   GLU A 153       3.436 -21.555  -4.517  1.00 86.30           N  
ATOM   2429  CA  GLU A 153       2.586 -22.100  -5.576  1.00 86.30           C  
ATOM   2430  C   GLU A 153       3.422 -22.567  -6.773  1.00 86.30           C  
ATOM   2431  O   GLU A 153       3.293 -23.725  -7.186  1.00 86.30           O  
ATOM   2432  CB  GLU A 153       1.510 -21.071  -5.946  1.00 86.30           C  
ATOM   2433  CG  GLU A 153       0.546 -21.620  -7.009  1.00 86.30           C  
ATOM   2434  CD  GLU A 153      -0.811 -20.902  -7.039  1.00 86.30           C  
ATOM   2435  OE1 GLU A 153      -1.745 -21.515  -7.604  1.00 86.30           O  
ATOM   2436  OE2 GLU A 153      -0.941 -19.820  -6.427  1.00 86.30           O1-
ATOM   2437  H   GLU A 153       3.438 -20.554  -4.388  1.00 86.30           H  
ATOM   2438  HA  GLU A 153       2.072 -22.979  -5.190  1.00 86.30           H  
ATOM   2439  HB2 GLU A 153       1.972 -20.153  -6.311  1.00 86.30           H  
ATOM   2440  HB3 GLU A 153       0.952 -20.850  -5.037  1.00 86.30           H  
ATOM   2441  HG2 GLU A 153       1.021 -21.544  -7.987  1.00 86.30           H  
ATOM   2442  HG3 GLU A 153       0.371 -22.676  -6.803  1.00 86.30           H  
ATOM   2443  N   ILE A 154       4.355 -21.732  -7.239  1.00 86.58           N  
ATOM   2444  CA  ILE A 154       5.331 -22.069  -8.282  1.00 86.58           C  
ATOM   2445  C   ILE A 154       6.125 -23.310  -7.877  1.00 86.58           C  
ATOM   2446  O   ILE A 154       6.227 -24.255  -8.656  1.00 86.58           O  
ATOM   2447  CB  ILE A 154       6.269 -20.872  -8.560  1.00 86.58           C  
ATOM   2448  CG1 ILE A 154       5.485 -19.706  -9.204  1.00 86.58           C  
ATOM   2449  CG2 ILE A 154       7.435 -21.286  -9.482  1.00 86.58           C  
ATOM   2450  CD1 ILE A 154       6.254 -18.379  -9.175  1.00 86.58           C  
ATOM   2451  H   ILE A 154       4.401 -20.806  -6.837  1.00 86.58           H  
ATOM   2452  HA  ILE A 154       4.796 -22.304  -9.203  1.00 86.58           H  
ATOM   2453  HB  ILE A 154       6.686 -20.535  -7.610  1.00 86.58           H  
ATOM   2454 HG12 ILE A 154       4.545 -19.547  -8.675  1.00 86.58           H  
ATOM   2455 HG13 ILE A 154       5.240 -19.954 -10.237  1.00 86.58           H  
ATOM   2456 HG21 ILE A 154       7.049 -21.687 -10.419  1.00 86.58           H  
ATOM   2457 HG22 ILE A 154       8.065 -20.424  -9.707  1.00 86.58           H  
ATOM   2458 HG23 ILE A 154       8.074 -22.027  -9.003  1.00 86.58           H  
ATOM   2459 HD11 ILE A 154       6.562 -18.148  -8.156  1.00 86.58           H  
ATOM   2460 HD12 ILE A 154       5.601 -17.582  -9.534  1.00 86.58           H  
ATOM   2461 HD13 ILE A 154       7.130 -18.421  -9.822  1.00 86.58           H  
ATOM   2462  N   HIS A 155       6.624 -23.381  -6.641  1.00 87.85           N  
ATOM   2463  CA  HIS A 155       7.382 -24.542  -6.183  1.00 87.85           C  
ATOM   2464  C   HIS A 155       6.540 -25.826  -6.179  1.00 87.85           C  
ATOM   2465  O   HIS A 155       6.995 -26.885  -6.614  1.00 87.85           O  
ATOM   2466  CB  HIS A 155       7.944 -24.273  -4.785  1.00 87.85           C  
ATOM   2467  CG  HIS A 155       8.817 -25.408  -4.324  1.00 87.85           C  
ATOM   2468  CD2 HIS A 155       8.582 -26.278  -3.294  1.00 87.85           C  
ATOM   2469  ND1 HIS A 155       9.969 -25.815  -4.947  1.00 87.85           N  
ATOM   2470  CE1 HIS A 155      10.423 -26.902  -4.304  1.00 87.85           C  
ATOM   2471  NE2 HIS A 155       9.616 -27.227  -3.277  1.00 87.85           N  
ATOM   2472  H   HIS A 155       6.565 -22.567  -6.046  1.00 87.85           H  
ATOM   2473  HA  HIS A 155       8.216 -24.693  -6.869  1.00 87.85           H  
ATOM   2474  HB2 HIS A 155       7.125 -24.125  -4.079  1.00 87.85           H  
ATOM   2475  HB3 HIS A 155       8.543 -23.364  -4.810  1.00 87.85           H  
ATOM   2476  HD1 HIS A 155      10.349 -25.408  -5.791  1.00 87.85           H  
ATOM   2477  HD2 HIS A 155       7.734 -26.244  -2.626  1.00 87.85           H  
ATOM   2478  HE1 HIS A 155      11.300 -27.460  -4.599  1.00 87.85           H  
ATOM   2479  N   ASN A 156       5.290 -25.757  -5.709  1.00 88.17           N  
ATOM   2480  CA  ASN A 156       4.385 -26.906  -5.736  1.00 88.17           C  
ATOM   2481  C   ASN A 156       4.145 -27.389  -7.175  1.00 88.17           C  
ATOM   2482  O   ASN A 156       4.160 -28.590  -7.461  1.00 88.17           O  
ATOM   2483  CB  ASN A 156       3.077 -26.494  -5.049  1.00 88.17           C  
ATOM   2484  CG  ASN A 156       2.040 -27.598  -4.985  1.00 88.17           C  
ATOM   2485  ND2 ASN A 156       0.815 -27.242  -4.682  1.00 88.17           N  
ATOM   2486  OD1 ASN A 156       2.276 -28.779  -5.198  1.00 88.17           O  
ATOM   2487  H   ASN A 156       4.946 -24.861  -5.393  1.00 88.17           H  
ATOM   2488  HA  ASN A 156       4.838 -27.731  -5.185  1.00 88.17           H  
ATOM   2489  HB2 ASN A 156       2.646 -25.648  -5.585  1.00 88.17           H  
ATOM   2490  HB3 ASN A 156       3.292 -26.168  -4.032  1.00 88.17           H  
ATOM   2491 HD21 ASN A 156       0.608 -26.258  -4.589  1.00 88.17           H  
ATOM   2492 HD22 ASN A 156       0.101 -27.955  -4.711  1.00 88.17           H  
ATOM   2493  N   ILE A 157       3.965 -26.447  -8.089  1.00 88.55           N  
ATOM   2494  CA  ILE A 157       3.853 -26.720  -9.512  1.00 88.55           C  
ATOM   2495  C   ILE A 157       5.124 -27.389 -10.049  1.00 88.55           C  
ATOM   2496  O   ILE A 157       5.025 -28.396 -10.750  1.00 88.55           O  
ATOM   2497  CB  ILE A 157       3.531 -25.397 -10.220  1.00 88.55           C  
ATOM   2498  CG1 ILE A 157       2.033 -25.057  -9.970  1.00 88.55           C  
ATOM   2499  CG2 ILE A 157       4.027 -25.541 -11.666  1.00 88.55           C  
ATOM   2500  CD1 ILE A 157       1.634 -23.575 -10.106  1.00 88.55           C  
ATOM   2501  H   ILE A 157       3.966 -25.480  -7.796  1.00 88.55           H  
ATOM   2502  HA  ILE A 157       3.030 -27.415  -9.683  1.00 88.55           H  
ATOM   2503  HB  ILE A 157       4.116 -24.594  -9.772  1.00 88.55           H  
ATOM   2504 HG12 ILE A 157       1.788 -25.320  -8.941  1.00 88.55           H  
ATOM   2505 HG13 ILE A 157       1.395 -25.680 -10.597  1.00 88.55           H  
ATOM   2506 HG21 ILE A 157       3.851 -24.606 -12.197  1.00 88.55           H  
ATOM   2507 HG22 ILE A 157       3.567 -26.399 -12.156  1.00 88.55           H  
ATOM   2508 HG23 ILE A 157       5.114 -25.611 -11.720  1.00 88.55           H  
ATOM   2509 HD11 ILE A 157       2.321 -22.953  -9.532  1.00 88.55           H  
ATOM   2510 HD12 ILE A 157       0.629 -23.441  -9.704  1.00 88.55           H  
ATOM   2511 HD13 ILE A 157       1.625 -23.216 -11.135  1.00 88.55           H  
ATOM   2512  N   GLU A 158       6.304 -26.844  -9.752  1.00 88.33           N  
ATOM   2513  CA  GLU A 158       7.583 -27.358 -10.241  1.00 88.33           C  
ATOM   2514  C   GLU A 158       7.786 -28.798  -9.778  1.00 88.33           C  
ATOM   2515  O   GLU A 158       8.094 -29.673 -10.585  1.00 88.33           O  
ATOM   2516  CB  GLU A 158       8.743 -26.496  -9.731  1.00 88.33           C  
ATOM   2517  CG  GLU A 158       8.907 -25.179 -10.502  1.00 88.33           C  
ATOM   2518  CD  GLU A 158      10.136 -24.391 -10.019  1.00 88.33           C  
ATOM   2519  OE1 GLU A 158      10.683 -23.631 -10.850  1.00 88.33           O  
ATOM   2520  OE2 GLU A 158      10.570 -24.609  -8.860  1.00 88.33           O1-
ATOM   2521  H   GLU A 158       6.315 -25.979  -9.229  1.00 88.33           H  
ATOM   2522  HA  GLU A 158       7.594 -27.352 -11.329  1.00 88.33           H  
ATOM   2523  HB2 GLU A 158       9.665 -27.064  -9.848  1.00 88.33           H  
ATOM   2524  HB3 GLU A 158       8.601 -26.293  -8.670  1.00 88.33           H  
ATOM   2525  HG2 GLU A 158       8.010 -24.568 -10.399  1.00 88.33           H  
ATOM   2526  HG3 GLU A 158       9.024 -25.419 -11.559  1.00 88.33           H  
ATOM   2527  N   VAL A 159       7.502 -29.080  -8.505  1.00 89.71           N  
ATOM   2528  CA  VAL A 159       7.554 -30.437  -7.949  1.00 89.71           C  
ATOM   2529  C   VAL A 159       6.600 -31.378  -8.695  1.00 89.71           C  
ATOM   2530  O   VAL A 159       6.964 -32.513  -9.025  1.00 89.71           O  
ATOM   2531  CB  VAL A 159       7.240 -30.390  -6.440  1.00 89.71           C  
ATOM   2532  CG1 VAL A 159       7.048 -31.788  -5.835  1.00 89.71           C  
ATOM   2533  CG2 VAL A 159       8.385 -29.720  -5.670  1.00 89.71           C  
ATOM   2534  H   VAL A 159       7.270 -28.307  -7.898  1.00 89.71           H  
ATOM   2535  HA  VAL A 159       8.562 -30.827  -8.082  1.00 89.71           H  
ATOM   2536  HB  VAL A 159       6.325 -29.821  -6.276  1.00 89.71           H  
ATOM   2537 HG11 VAL A 159       6.145 -32.249  -6.235  1.00 89.71           H  
ATOM   2538 HG12 VAL A 159       6.938 -31.704  -4.754  1.00 89.71           H  
ATOM   2539 HG13 VAL A 159       7.913 -32.411  -6.065  1.00 89.71           H  
ATOM   2540 HG21 VAL A 159       8.109 -29.587  -4.624  1.00 89.71           H  
ATOM   2541 HG22 VAL A 159       9.293 -30.320  -5.739  1.00 89.71           H  
ATOM   2542 HG23 VAL A 159       8.600 -28.735  -6.084  1.00 89.71           H  
ATOM   2543  N   GLN A 160       5.380 -30.933  -9.004  1.00 89.03           N  
ATOM   2544  CA  GLN A 160       4.431 -31.726  -9.788  1.00 89.03           C  
ATOM   2545  C   GLN A 160       4.896 -31.937 -11.237  1.00 89.03           C  
ATOM   2546  O   GLN A 160       4.755 -33.041 -11.777  1.00 89.03           O  
ATOM   2547  CB  GLN A 160       3.053 -31.058  -9.761  1.00 89.03           C  
ATOM   2548  CG  GLN A 160       2.350 -31.227  -8.411  1.00 89.03           C  
ATOM   2549  CD  GLN A 160       0.973 -30.581  -8.443  1.00 89.03           C  
ATOM   2550  NE2 GLN A 160       0.742 -29.549  -7.664  1.00 89.03           N  
ATOM   2551  OE1 GLN A 160       0.089 -31.021  -9.163  1.00 89.03           O  
ATOM   2552  H   GLN A 160       5.131 -29.991  -8.737  1.00 89.03           H  
ATOM   2553  HA  GLN A 160       4.344 -32.716  -9.338  1.00 89.03           H  
ATOM   2554  HB2 GLN A 160       2.432 -31.524 -10.527  1.00 89.03           H  
ATOM   2555  HB3 GLN A 160       3.143 -29.998  -9.998  1.00 89.03           H  
ATOM   2556  HG2 GLN A 160       2.948 -30.785  -7.614  1.00 89.03           H  
ATOM   2557  HG3 GLN A 160       2.227 -32.288  -8.192  1.00 89.03           H  
ATOM   2558 HE21 GLN A 160      -0.110 -29.033  -7.828  1.00 89.03           H  
ATOM   2559 HE22 GLN A 160       1.480 -29.195  -7.074  1.00 89.03           H  
ATOM   2560  N   PHE A 161       5.475 -30.910 -11.858  1.00 89.00           N  
ATOM   2561  CA  PHE A 161       6.017 -30.944 -13.211  1.00 89.00           C  
ATOM   2562  C   PHE A 161       7.205 -31.904 -13.313  1.00 89.00           C  
ATOM   2563  O   PHE A 161       7.235 -32.758 -14.202  1.00 89.00           O  
ATOM   2564  CB  PHE A 161       6.413 -29.519 -13.620  1.00 89.00           C  
ATOM   2565  CG  PHE A 161       6.933 -29.415 -15.038  1.00 89.00           C  
ATOM   2566  CD1 PHE A 161       8.297 -29.628 -15.314  1.00 89.00           C  
ATOM   2567  CD2 PHE A 161       6.057 -29.069 -16.081  1.00 89.00           C  
ATOM   2568  CE1 PHE A 161       8.780 -29.514 -16.630  1.00 89.00           C  
ATOM   2569  CE2 PHE A 161       6.542 -28.944 -17.395  1.00 89.00           C  
ATOM   2570  CZ  PHE A 161       7.900 -29.176 -17.673  1.00 89.00           C  
ATOM   2571  H   PHE A 161       5.549 -30.038 -11.352  1.00 89.00           H  
ATOM   2572  HA  PHE A 161       5.243 -31.294 -13.895  1.00 89.00           H  
ATOM   2573  HB2 PHE A 161       5.546 -28.869 -13.516  1.00 89.00           H  
ATOM   2574  HB3 PHE A 161       7.180 -29.143 -12.942  1.00 89.00           H  
ATOM   2575  HD1 PHE A 161       8.979 -29.845 -14.504  1.00 89.00           H  
ATOM   2576  HD2 PHE A 161       5.019 -28.861 -15.868  1.00 89.00           H  
ATOM   2577  HE1 PHE A 161       9.838 -29.627 -16.819  1.00 89.00           H  
ATOM   2578  HE2 PHE A 161       5.878 -28.637 -18.188  1.00 89.00           H  
ATOM   2579  HZ  PHE A 161       8.273 -29.031 -18.675  1.00 89.00           H  
ATOM   2580  N   GLU A 162       8.149 -31.833 -12.375  1.00 89.41           N  
ATOM   2581  CA  GLU A 162       9.269 -32.768 -12.269  1.00 89.41           C  
ATOM   2582  C   GLU A 162       8.775 -34.203 -12.070  1.00 89.41           C  
ATOM   2583  O   GLU A 162       9.226 -35.120 -12.763  1.00 89.41           O  
ATOM   2584  CB  GLU A 162      10.180 -32.385 -11.096  1.00 89.41           C  
ATOM   2585  CG  GLU A 162      11.050 -31.154 -11.389  1.00 89.41           C  
ATOM   2586  CD  GLU A 162      12.111 -30.920 -10.301  1.00 89.41           C  
ATOM   2587  OE1 GLU A 162      13.054 -30.152 -10.593  1.00 89.41           O  
ATOM   2588  OE2 GLU A 162      12.055 -31.597  -9.246  1.00 89.41           O1-
ATOM   2589  H   GLU A 162       8.090 -31.093 -11.691  1.00 89.41           H  
ATOM   2590  HA  GLU A 162       9.854 -32.743 -13.188  1.00 89.41           H  
ATOM   2591  HB2 GLU A 162      10.844 -33.229 -10.911  1.00 89.41           H  
ATOM   2592  HB3 GLU A 162       9.580 -32.215 -10.204  1.00 89.41           H  
ATOM   2593  HG2 GLU A 162      10.421 -30.269 -11.493  1.00 89.41           H  
ATOM   2594  HG3 GLU A 162      11.553 -31.315 -12.343  1.00 89.41           H  
ATOM   2595  N   GLY A 163       7.785 -34.402 -11.194  1.00 90.14           N  
ATOM   2596  CA  GLY A 163       7.155 -35.704 -10.986  1.00 90.14           C  
ATOM   2597  C   GLY A 163       6.516 -36.269 -12.261  1.00 90.14           C  
ATOM   2598  O   GLY A 163       6.671 -37.456 -12.568  1.00 90.14           O  
ATOM   2599  H   GLY A 163       7.492 -33.620 -10.627  1.00 90.14           H  
ATOM   2600  HA2 GLY A 163       6.377 -35.590 -10.231  1.00 90.14           H  
ATOM   2601  HA3 GLY A 163       7.902 -36.410 -10.624  1.00 90.14           H  
ATOM   2602  N   LEU A 164       5.825 -35.433 -13.042  1.00 89.52           N  
ATOM   2603  CA  LEU A 164       5.271 -35.821 -14.341  1.00 89.52           C  
ATOM   2604  C   LEU A 164       6.357 -36.104 -15.378  1.00 89.52           C  
ATOM   2605  O   LEU A 164       6.218 -37.054 -16.150  1.00 89.52           O  
ATOM   2606  CB  LEU A 164       4.345 -34.718 -14.868  1.00 89.52           C  
ATOM   2607  CG  LEU A 164       2.916 -34.754 -14.314  1.00 89.52           C  
ATOM   2608  CD1 LEU A 164       2.205 -33.505 -14.811  1.00 89.52           C  
ATOM   2609  CD2 LEU A 164       2.123 -35.963 -14.829  1.00 89.52           C  
ATOM   2610  H   LEU A 164       5.720 -34.477 -12.736  1.00 89.52           H  
ATOM   2611  HA  LEU A 164       4.711 -36.749 -14.222  1.00 89.52           H  
ATOM   2612  HB2 LEU A 164       4.282 -34.802 -15.953  1.00 89.52           H  
ATOM   2613  HB3 LEU A 164       4.790 -33.749 -14.644  1.00 89.52           H  
ATOM   2614  HG  LEU A 164       2.927 -34.763 -13.225  1.00 89.52           H  
ATOM   2615 HD11 LEU A 164       2.664 -32.627 -14.356  1.00 89.52           H  
ATOM   2616 HD12 LEU A 164       1.150 -33.545 -14.542  1.00 89.52           H  
ATOM   2617 HD13 LEU A 164       2.275 -33.419 -15.895  1.00 89.52           H  
ATOM   2618 HD21 LEU A 164       1.101 -35.904 -14.456  1.00 89.52           H  
ATOM   2619 HD22 LEU A 164       2.571 -36.891 -14.472  1.00 89.52           H  
ATOM   2620 HD23 LEU A 164       2.105 -35.956 -15.918  1.00 89.52           H  
ATOM   2621  N   GLN A 165       7.431 -35.316 -15.400  1.00 89.81           N  
ATOM   2622  CA  GLN A 165       8.538 -35.503 -16.328  1.00 89.81           C  
ATOM   2623  C   GLN A 165       9.305 -36.798 -16.034  1.00 89.81           C  
ATOM   2624  O   GLN A 165       9.634 -37.525 -16.971  1.00 89.81           O  
ATOM   2625  CB  GLN A 165       9.454 -34.271 -16.295  1.00 89.81           C  
ATOM   2626  CG  GLN A 165      10.426 -34.306 -17.479  1.00 89.81           C  
ATOM   2627  CD  GLN A 165      11.404 -33.141 -17.467  1.00 89.81           C  
ATOM   2628  NE2 GLN A 165      11.065 -32.001 -18.017  1.00 89.81           N  
ATOM   2629  OE1 GLN A 165      12.535 -33.270 -17.035  1.00 89.81           O  
ATOM   2630  H   GLN A 165       7.464 -34.533 -14.764  1.00 89.81           H  
ATOM   2631  HA  GLN A 165       8.120 -35.590 -17.332  1.00 89.81           H  
ATOM   2632  HB2 GLN A 165      10.009 -34.247 -15.357  1.00 89.81           H  
ATOM   2633  HB3 GLN A 165       8.849 -33.367 -16.368  1.00 89.81           H  
ATOM   2634  HG2 GLN A 165       9.861 -34.285 -18.410  1.00 89.81           H  
ATOM   2635  HG3 GLN A 165      11.007 -35.227 -17.449  1.00 89.81           H  
ATOM   2636 HE21 GLN A 165      11.710 -31.239 -17.864  1.00 89.81           H  
ATOM   2637 HE22 GLN A 165      10.097 -31.817 -18.238  1.00 89.81           H  
ATOM   2638  N   SER A 166       9.533 -37.130 -14.758  1.00 90.26           N  
ATOM   2639  CA  SER A 166      10.126 -38.412 -14.359  1.00 90.26           C  
ATOM   2640  C   SER A 166       9.270 -39.578 -14.843  1.00 90.26           C  
ATOM   2641  O   SER A 166       9.767 -40.438 -15.562  1.00 90.26           O  
ATOM   2642  CB  SER A 166      10.287 -38.488 -12.840  1.00 90.26           C  
ATOM   2643  OG  SER A 166      11.039 -39.632 -12.476  1.00 90.26           O  
ATOM   2644  H   SER A 166       9.293 -36.464 -14.038  1.00 90.26           H  
ATOM   2645  HA  SER A 166      11.113 -38.504 -14.811  1.00 90.26           H  
ATOM   2646  HB2 SER A 166       9.309 -38.522 -12.361  1.00 90.26           H  
ATOM   2647  HB3 SER A 166      10.812 -37.599 -12.489  1.00 90.26           H  
ATOM   2648  HG  SER A 166      10.709 -40.433 -12.890  1.00 90.26           H  
ATOM   2649  N   LYS A 167       7.957 -39.552 -14.565  1.00 90.54           N  
ATOM   2650  CA  LYS A 167       7.031 -40.585 -15.060  1.00 90.54           C  
ATOM   2651  C   LYS A 167       7.046 -40.691 -16.585  1.00 90.54           C  
ATOM   2652  O   LYS A 167       6.933 -41.787 -17.123  1.00 90.54           O  
ATOM   2653  CB  LYS A 167       5.602 -40.288 -14.591  1.00 90.54           C  
ATOM   2654  CG  LYS A 167       5.404 -40.574 -13.101  1.00 90.54           C  
ATOM   2655  CD  LYS A 167       3.977 -40.195 -12.693  1.00 90.54           C  
ATOM   2656  CE  LYS A 167       3.782 -40.460 -11.201  1.00 90.54           C  
ATOM   2657  NZ  LYS A 167       2.431 -40.043 -10.755  1.00 90.54           N1+
ATOM   2658  H   LYS A 167       7.607 -38.811 -13.975  1.00 90.54           H  
ATOM   2659  HA  LYS A 167       7.354 -41.556 -14.687  1.00 90.54           H  
ATOM   2660  HB2 LYS A 167       5.360 -39.247 -14.805  1.00 90.54           H  
ATOM   2661  HB3 LYS A 167       4.916 -40.924 -15.150  1.00 90.54           H  
ATOM   2662  HG2 LYS A 167       5.569 -41.635 -12.912  1.00 90.54           H  
ATOM   2663  HG3 LYS A 167       6.118 -39.998 -12.511  1.00 90.54           H  
ATOM   2664  HD2 LYS A 167       3.823 -39.135 -12.900  1.00 90.54           H  
ATOM   2665  HD3 LYS A 167       3.267 -40.785 -13.272  1.00 90.54           H  
ATOM   2666  HE2 LYS A 167       4.546 -39.904 -10.657  1.00 90.54           H  
ATOM   2667  HE3 LYS A 167       3.944 -41.521 -11.010  1.00 90.54           H  
ATOM   2668  HZ1 LYS A 167       1.717 -40.554 -11.255  1.00 90.54           H  
ATOM   2669  HZ2 LYS A 167       2.306 -39.055 -10.925  1.00 90.54           H  
ATOM   2670  HZ3 LYS A 167       2.325 -40.204  -9.763  1.00 90.54           H  
ATOM   2671  N   ASN A 168       7.157 -39.558 -17.284  1.00 91.11           N  
ATOM   2672  CA  ASN A 168       7.223 -39.523 -18.742  1.00 91.11           C  
ATOM   2673  C   ASN A 168       8.457 -40.281 -19.258  1.00 91.11           C  
ATOM   2674  O   ASN A 168       8.327 -41.138 -20.127  1.00 91.11           O  
ATOM   2675  CB  ASN A 168       7.158 -38.054 -19.205  1.00 91.11           C  
ATOM   2676  CG  ASN A 168       6.883 -37.884 -20.688  1.00 91.11           C  
ATOM   2677  ND2 ASN A 168       5.875 -37.122 -21.048  1.00 91.11           N  
ATOM   2678  OD1 ASN A 168       7.540 -38.426 -21.553  1.00 91.11           O  
ATOM   2679  H   ASN A 168       7.212 -38.690 -16.772  1.00 91.11           H  
ATOM   2680  HA  ASN A 168       6.345 -40.046 -19.121  1.00 91.11           H  
ATOM   2681  HB2 ASN A 168       6.368 -37.547 -18.653  1.00 91.11           H  
ATOM   2682  HB3 ASN A 168       8.101 -37.553 -18.984  1.00 91.11           H  
ATOM   2683 HD21 ASN A 168       5.674 -37.120 -22.037  1.00 91.11           H  
ATOM   2684 HD22 ASN A 168       5.279 -36.694 -20.353  1.00 91.11           H  
ATOM   2685  N   ARG A 169       9.626 -40.033 -18.656  1.00 90.55           N  
ATOM   2686  CA  ARG A 169      10.874 -40.735 -18.987  1.00 90.55           C  
ATOM   2687  C   ARG A 169      10.789 -42.232 -18.698  1.00 90.55           C  
ATOM   2688  O   ARG A 169      11.105 -43.017 -19.587  1.00 90.55           O  
ATOM   2689  CB  ARG A 169      12.050 -40.117 -18.225  1.00 90.55           C  
ATOM   2690  CG  ARG A 169      12.379 -38.699 -18.705  1.00 90.55           C  
ATOM   2691  CD  ARG A 169      13.544 -38.158 -17.873  1.00 90.55           C  
ATOM   2692  NE  ARG A 169      13.796 -36.726 -18.126  1.00 90.55           N  
ATOM   2693  CZ  ARG A 169      14.770 -36.018 -17.584  1.00 90.55           C  
ATOM   2694  NH1 ARG A 169      15.694 -36.577 -16.853  1.00 90.55           N1+
ATOM   2695  NH2 ARG A 169      14.828 -34.726 -17.733  1.00 90.55           N  
ATOM   2696  H   ARG A 169       9.638 -39.369 -17.894  1.00 90.55           H  
ATOM   2697  HA  ARG A 169      11.060 -40.655 -20.058  1.00 90.55           H  
ATOM   2698  HB2 ARG A 169      12.928 -40.745 -18.377  1.00 90.55           H  
ATOM   2699  HB3 ARG A 169      11.826 -40.104 -17.159  1.00 90.55           H  
ATOM   2700  HG2 ARG A 169      11.513 -38.049 -18.583  1.00 90.55           H  
ATOM   2701  HG3 ARG A 169      12.660 -38.721 -19.758  1.00 90.55           H  
ATOM   2702  HD2 ARG A 169      13.304 -38.291 -16.818  1.00 90.55           H  
ATOM   2703  HD3 ARG A 169      14.433 -38.744 -18.105  1.00 90.55           H  
ATOM   2704  HE  ARG A 169      13.127 -36.230 -18.697  1.00 90.55           H  
ATOM   2705 HH11 ARG A 169      15.623 -37.570 -16.681  1.00 90.55           H  
ATOM   2706 HH12 ARG A 169      16.372 -36.016 -16.358  1.00 90.55           H  
ATOM   2707 HH21 ARG A 169      15.547 -34.209 -17.249  1.00 90.55           H  
ATOM   2708 HH22 ARG A 169      13.964 -34.224 -17.877  1.00 90.55           H  
ATOM   2709  N   ASP A 170      10.294 -42.620 -17.524  1.00 91.87           N  
ATOM   2710  CA  ASP A 170      10.163 -44.034 -17.143  1.00 91.87           C  
ATOM   2711  C   ASP A 170       9.304 -44.814 -18.154  1.00 91.87           C  
ATOM   2712  O   ASP A 170       9.626 -45.938 -18.540  1.00 91.87           O  
ATOM   2713  CB  ASP A 170       9.528 -44.151 -15.744  1.00 91.87           C  
ATOM   2714  CG  ASP A 170      10.349 -43.536 -14.603  1.00 91.87           C  
ATOM   2715  OD1 ASP A 170       9.715 -43.192 -13.575  1.00 91.87           O  
ATOM   2716  OD2 ASP A 170      11.581 -43.402 -14.748  1.00 91.87           O1-
ATOM   2717  H   ASP A 170      10.143 -41.922 -16.810  1.00 91.87           H  
ATOM   2718  HA  ASP A 170      11.153 -44.491 -17.116  1.00 91.87           H  
ATOM   2719  HB2 ASP A 170       8.545 -43.681 -15.764  1.00 91.87           H  
ATOM   2720  HB3 ASP A 170       9.382 -45.208 -15.520  1.00 91.87           H  
ATOM   2721  N   MET A 171       8.217 -44.203 -18.639  1.00 91.37           N  
ATOM   2722  CA  MET A 171       7.377 -44.834 -19.658  1.00 91.37           C  
ATOM   2723  C   MET A 171       8.043 -44.890 -21.027  1.00 91.37           C  
ATOM   2724  O   MET A 171       7.854 -45.887 -21.715  1.00 91.37           O  
ATOM   2725  CB  MET A 171       6.048 -44.110 -19.798  1.00 91.37           C  
ATOM   2726  CG  MET A 171       5.190 -44.290 -18.544  1.00 91.37           C  
ATOM   2727  SD  MET A 171       3.587 -43.482 -18.667  1.00 91.37           S  
ATOM   2728  CE  MET A 171       4.159 -41.775 -18.653  1.00 91.37           C  
ATOM   2729  H   MET A 171       7.984 -43.284 -18.293  1.00 91.37           H  
ATOM   2730  HA  MET A 171       7.178 -45.863 -19.360  1.00 91.37           H  
ATOM   2731  HB2 MET A 171       6.258 -43.062 -20.011  1.00 91.37           H  
ATOM   2732  HB3 MET A 171       5.502 -44.527 -20.645  1.00 91.37           H  
ATOM   2733  HG2 MET A 171       5.718 -43.905 -17.671  1.00 91.37           H  
ATOM   2734  HG3 MET A 171       5.023 -45.357 -18.393  1.00 91.37           H  
ATOM   2735  HE1 MET A 171       4.305 -41.447 -17.624  1.00 91.37           H  
ATOM   2736  HE2 MET A 171       3.416 -41.169 -19.171  1.00 91.37           H  
ATOM   2737  HE3 MET A 171       5.094 -41.669 -19.201  1.00 91.37           H  
ATOM   2738  N   GLN A 172       8.816 -43.877 -21.432  1.00 91.31           N  
ATOM   2739  CA  GLN A 172       9.577 -43.925 -22.687  1.00 91.31           C  
ATOM   2740  C   GLN A 172      10.614 -45.050 -22.679  1.00 91.31           C  
ATOM   2741  O   GLN A 172      10.742 -45.764 -23.674  1.00 91.31           O  
ATOM   2742  CB  GLN A 172      10.289 -42.593 -22.957  1.00 91.31           C  
ATOM   2743  CG  GLN A 172       9.314 -41.510 -23.413  1.00 91.31           C  
ATOM   2744  CD  GLN A 172       9.995 -40.199 -23.788  1.00 91.31           C  
ATOM   2745  NE2 GLN A 172       9.300 -39.334 -24.491  1.00 91.31           N  
ATOM   2746  OE1 GLN A 172      11.141 -39.909 -23.482  1.00 91.31           O  
ATOM   2747  H   GLN A 172       8.948 -43.087 -20.816  1.00 91.31           H  
ATOM   2748  HA  GLN A 172       8.892 -44.131 -23.509  1.00 91.31           H  
ATOM   2749  HB2 GLN A 172      10.819 -42.261 -22.063  1.00 91.31           H  
ATOM   2750  HB3 GLN A 172      11.020 -42.742 -23.752  1.00 91.31           H  
ATOM   2751  HG2 GLN A 172       8.759 -41.873 -24.277  1.00 91.31           H  
ATOM   2752  HG3 GLN A 172       8.606 -41.301 -22.611  1.00 91.31           H  
ATOM   2753 HE21 GLN A 172       9.751 -38.446 -24.648  1.00 91.31           H  
ATOM   2754 HE22 GLN A 172       8.312 -39.508 -24.615  1.00 91.31           H  
ATOM   2755  N   GLU A 173      11.322 -45.235 -21.563  1.00 91.24           N  
ATOM   2756  CA  GLU A 173      12.266 -46.344 -21.403  1.00 91.24           C  
ATOM   2757  C   GLU A 173      11.555 -47.697 -21.491  1.00 91.24           C  
ATOM   2758  O   GLU A 173      11.998 -48.587 -22.220  1.00 91.24           O  
ATOM   2759  CB  GLU A 173      13.009 -46.241 -20.064  1.00 91.24           C  
ATOM   2760  CG  GLU A 173      14.035 -45.097 -20.044  1.00 91.24           C  
ATOM   2761  CD  GLU A 173      14.928 -45.104 -18.791  1.00 91.24           C  
ATOM   2762  OE1 GLU A 173      15.867 -44.274 -18.761  1.00 91.24           O  
ATOM   2763  OE2 GLU A 173      14.717 -45.958 -17.898  1.00 91.24           O1-
ATOM   2764  H   GLU A 173      11.200 -44.595 -20.790  1.00 91.24           H  
ATOM   2765  HA  GLU A 173      12.999 -46.316 -22.210  1.00 91.24           H  
ATOM   2766  HB2 GLU A 173      13.542 -47.180 -19.909  1.00 91.24           H  
ATOM   2767  HB3 GLU A 173      12.294 -46.110 -19.253  1.00 91.24           H  
ATOM   2768  HG2 GLU A 173      13.511 -44.144 -20.111  1.00 91.24           H  
ATOM   2769  HG3 GLU A 173      14.669 -45.192 -20.925  1.00 91.24           H  
ATOM   2770  N   LEU A 174      10.414 -47.844 -20.811  1.00 91.46           N  
ATOM   2771  CA  LEU A 174       9.623 -49.070 -20.875  1.00 91.46           C  
ATOM   2772  C   LEU A 174       9.099 -49.329 -22.299  1.00 91.46           C  
ATOM   2773  O   LEU A 174       9.110 -50.467 -22.762  1.00 91.46           O  
ATOM   2774  CB  LEU A 174       8.497 -48.970 -19.834  1.00 91.46           C  
ATOM   2775  CG  LEU A 174       7.779 -50.302 -19.555  1.00 91.46           C  
ATOM   2776  CD1 LEU A 174       8.668 -51.314 -18.835  1.00 91.46           C  
ATOM   2777  CD2 LEU A 174       6.558 -50.048 -18.667  1.00 91.46           C  
ATOM   2778  H   LEU A 174      10.121 -47.101 -20.193  1.00 91.46           H  
ATOM   2779  HA  LEU A 174      10.282 -49.898 -20.613  1.00 91.46           H  
ATOM   2780  HB2 LEU A 174       7.775 -48.232 -20.181  1.00 91.46           H  
ATOM   2781  HB3 LEU A 174       8.914 -48.605 -18.895  1.00 91.46           H  
ATOM   2782  HG  LEU A 174       7.466 -50.763 -20.491  1.00 91.46           H  
ATOM   2783 HD11 LEU A 174       9.068 -50.878 -17.920  1.00 91.46           H  
ATOM   2784 HD12 LEU A 174       9.499 -51.607 -19.478  1.00 91.46           H  
ATOM   2785 HD13 LEU A 174       8.091 -52.206 -18.593  1.00 91.46           H  
ATOM   2786 HD21 LEU A 174       5.935 -49.266 -19.102  1.00 91.46           H  
ATOM   2787 HD22 LEU A 174       5.971 -50.961 -18.576  1.00 91.46           H  
ATOM   2788 HD23 LEU A 174       6.881 -49.719 -17.679  1.00 91.46           H  
ATOM   2789  N   LEU A 175       8.713 -48.281 -23.028  1.00 91.57           N  
ATOM   2790  CA  LEU A 175       8.293 -48.362 -24.428  1.00 91.57           C  
ATOM   2791  C   LEU A 175       9.408 -48.870 -25.343  1.00 91.57           C  
ATOM   2792  O   LEU A 175       9.179 -49.774 -26.144  1.00 91.57           O  
ATOM   2793  CB  LEU A 175       7.798 -46.974 -24.879  1.00 91.57           C  
ATOM   2794  CG  LEU A 175       6.353 -47.030 -25.375  1.00 91.57           C  
ATOM   2795  CD1 LEU A 175       5.610 -45.746 -25.014  1.00 91.57           C  
ATOM   2796  CD2 LEU A 175       6.374 -47.285 -26.877  1.00 91.57           C  
ATOM   2797  H   LEU A 175       8.710 -47.376 -22.582  1.00 91.57           H  
ATOM   2798  HA  LEU A 175       7.486 -49.091 -24.493  1.00 91.57           H  
ATOM   2799  HB2 LEU A 175       8.445 -46.569 -25.658  1.00 91.57           H  
ATOM   2800  HB3 LEU A 175       7.863 -46.265 -24.053  1.00 91.57           H  
ATOM   2801  HG  LEU A 175       5.823 -47.855 -24.898  1.00 91.57           H  
ATOM   2802 HD11 LEU A 175       4.562 -45.844 -25.298  1.00 91.57           H  
ATOM   2803 HD12 LEU A 175       6.061 -44.891 -25.519  1.00 91.57           H  
ATOM   2804 HD13 LEU A 175       5.649 -45.595 -23.935  1.00 91.57           H  
ATOM   2805 HD21 LEU A 175       5.379 -47.598 -27.196  1.00 91.57           H  
ATOM   2806 HD22 LEU A 175       6.699 -46.396 -27.417  1.00 91.57           H  
ATOM   2807 HD23 LEU A 175       7.055 -48.104 -27.108  1.00 91.57           H  
ATOM   2808  N   GLN A 176      10.625 -48.349 -25.180  1.00 90.30           N  
ATOM   2809  CA  GLN A 176      11.788 -48.819 -25.934  1.00 90.30           C  
ATOM   2810  C   GLN A 176      12.119 -50.284 -25.634  1.00 90.30           C  
ATOM   2811  O   GLN A 176      12.407 -51.043 -26.557  1.00 90.30           O  
ATOM   2812  CB  GLN A 176      13.010 -47.952 -25.619  1.00 90.30           C  
ATOM   2813  CG  GLN A 176      12.970 -46.614 -26.361  1.00 90.30           C  
ATOM   2814  CD  GLN A 176      14.239 -45.799 -26.140  1.00 90.30           C  
ATOM   2815  NE2 GLN A 176      14.528 -44.851 -27.003  1.00 90.30           N  
ATOM   2816  OE1 GLN A 176      15.010 -45.987 -25.216  1.00 90.30           O  
ATOM   2817  H   GLN A 176      10.748 -47.617 -24.495  1.00 90.30           H  
ATOM   2818  HA  GLN A 176      11.567 -48.754 -26.999  1.00 90.30           H  
ATOM   2819  HB2 GLN A 176      13.080 -47.782 -24.545  1.00 90.30           H  
ATOM   2820  HB3 GLN A 176      13.906 -48.484 -25.939  1.00 90.30           H  
ATOM   2821  HG2 GLN A 176      12.856 -46.803 -27.428  1.00 90.30           H  
ATOM   2822  HG3 GLN A 176      12.116 -46.029 -26.020  1.00 90.30           H  
ATOM   2823 HE21 GLN A 176      15.342 -44.299 -26.771  1.00 90.30           H  
ATOM   2824 HE22 GLN A 176      13.888 -44.641 -27.756  1.00 90.30           H  
ATOM   2825  N   GLN A 177      12.051 -50.702 -24.366  1.00 90.84           N  
ATOM   2826  CA  GLN A 177      12.260 -52.107 -23.995  1.00 90.84           C  
ATOM   2827  C   GLN A 177      11.214 -53.020 -24.646  1.00 90.84           C  
ATOM   2828  O   GLN A 177      11.540 -54.108 -25.120  1.00 90.84           O  
ATOM   2829  CB  GLN A 177      12.199 -52.258 -22.469  1.00 90.84           C  
ATOM   2830  CG  GLN A 177      13.415 -51.644 -21.763  1.00 90.84           C  
ATOM   2831  CD  GLN A 177      13.287 -51.685 -20.242  1.00 90.84           C  
ATOM   2832  NE2 GLN A 177      14.141 -50.986 -19.530  1.00 90.84           N  
ATOM   2833  OE1 GLN A 177      12.434 -52.340 -19.661  1.00 90.84           O  
ATOM   2834  H   GLN A 177      11.846 -50.028 -23.643  1.00 90.84           H  
ATOM   2835  HA  GLN A 177      13.239 -52.432 -24.345  1.00 90.84           H  
ATOM   2836  HB2 GLN A 177      11.289 -51.789 -22.094  1.00 90.84           H  
ATOM   2837  HB3 GLN A 177      12.162 -53.319 -22.223  1.00 90.84           H  
ATOM   2838  HG2 GLN A 177      13.537 -50.606 -22.071  1.00 90.84           H  
ATOM   2839  HG3 GLN A 177      14.313 -52.188 -22.052  1.00 90.84           H  
ATOM   2840 HE21 GLN A 177      14.766 -50.337 -19.988  1.00 90.84           H  
ATOM   2841 HE22 GLN A 177      13.954 -50.936 -18.539  1.00 90.84           H  
ATOM   2842  N   LYS A 178       9.957 -52.575 -24.711  1.00 91.19           N  
ATOM   2843  CA  LYS A 178       8.873 -53.323 -25.355  1.00 91.19           C  
ATOM   2844  C   LYS A 178       9.034 -53.382 -26.876  1.00 91.19           C  
ATOM   2845  O   LYS A 178       8.824 -54.441 -27.454  1.00 91.19           O  
ATOM   2846  CB  LYS A 178       7.522 -52.722 -24.936  1.00 91.19           C  
ATOM   2847  CG  LYS A 178       7.217 -52.900 -23.437  1.00 91.19           C  
ATOM   2848  CD  LYS A 178       6.777 -54.325 -23.120  1.00 91.19           C  
ATOM   2849  CE  LYS A 178       6.654 -54.553 -21.618  1.00 91.19           C  
ATOM   2850  NZ  LYS A 178       6.108 -55.902 -21.354  1.00 91.19           N1+
ATOM   2851  H   LYS A 178       9.745 -51.684 -24.284  1.00 91.19           H  
ATOM   2852  HA  LYS A 178       8.925 -54.360 -25.028  1.00 91.19           H  
ATOM   2853  HB2 LYS A 178       7.512 -51.659 -25.174  1.00 91.19           H  
ATOM   2854  HB3 LYS A 178       6.732 -53.206 -25.509  1.00 91.19           H  
ATOM   2855  HG2 LYS A 178       6.418 -52.215 -23.155  1.00 91.19           H  
ATOM   2856  HG3 LYS A 178       8.098 -52.675 -22.836  1.00 91.19           H  
ATOM   2857  HD2 LYS A 178       5.804 -54.480 -23.588  1.00 91.19           H  
ATOM   2858  HD3 LYS A 178       7.512 -55.027 -23.510  1.00 91.19           H  
ATOM   2859  HE2 LYS A 178       5.969 -53.806 -21.215  1.00 91.19           H  
ATOM   2860  HE3 LYS A 178       7.632 -54.423 -21.155  1.00 91.19           H  
ATOM   2861  HZ1 LYS A 178       6.048 -56.089 -20.363  1.00 91.19           H  
ATOM   2862  HZ2 LYS A 178       6.603 -56.625 -21.856  1.00 91.19           H  
ATOM   2863  HZ3 LYS A 178       5.155 -55.870 -21.685  1.00 91.19           H  
ATOM   2864  N   ASP A 179       9.478 -52.301 -27.514  1.00 91.40           N  
ATOM   2865  CA  ASP A 179       9.815 -52.293 -28.943  1.00 91.40           C  
ATOM   2866  C   ASP A 179      10.946 -53.264 -29.281  1.00 91.40           C  
ATOM   2867  O   ASP A 179      10.844 -54.014 -30.252  1.00 91.40           O  
ATOM   2868  CB  ASP A 179      10.214 -50.873 -29.387  1.00 91.40           C  
ATOM   2869  CG  ASP A 179       9.018 -49.987 -29.725  1.00 91.40           C  
ATOM   2870  OD1 ASP A 179       9.171 -48.750 -29.751  1.00 91.40           O  
ATOM   2871  OD2 ASP A 179       7.959 -50.553 -30.072  1.00 91.40           O1-
ATOM   2872  H   ASP A 179       9.576 -51.442 -26.991  1.00 91.40           H  
ATOM   2873  HA  ASP A 179       8.951 -52.629 -29.515  1.00 91.40           H  
ATOM   2874  HB2 ASP A 179      10.821 -50.398 -28.615  1.00 91.40           H  
ATOM   2875  HB3 ASP A 179      10.822 -50.945 -30.288  1.00 91.40           H  
ATOM   2876  N   GLN A 180      12.002 -53.291 -28.462  1.00 90.18           N  
ATOM   2877  CA  GLN A 180      13.090 -54.257 -28.616  1.00 90.18           C  
ATOM   2878  C   GLN A 180      12.583 -55.689 -28.465  1.00 90.18           C  
ATOM   2879  O   GLN A 180      12.878 -56.528 -29.312  1.00 90.18           O  
ATOM   2880  CB  GLN A 180      14.199 -53.975 -27.595  1.00 90.18           C  
ATOM   2881  CG  GLN A 180      15.018 -52.741 -27.985  1.00 90.18           C  
ATOM   2882  CD  GLN A 180      16.098 -52.395 -26.966  1.00 90.18           C  
ATOM   2883  NE2 GLN A 180      16.975 -51.470 -27.287  1.00 90.18           N  
ATOM   2884  OE1 GLN A 180      16.191 -52.916 -25.868  1.00 90.18           O  
ATOM   2885  H   GLN A 180      12.037 -52.635 -27.696  1.00 90.18           H  
ATOM   2886  HA  GLN A 180      13.504 -54.174 -29.621  1.00 90.18           H  
ATOM   2887  HB2 GLN A 180      14.870 -54.833 -27.555  1.00 90.18           H  
ATOM   2888  HB3 GLN A 180      13.762 -53.833 -26.607  1.00 90.18           H  
ATOM   2889  HG2 GLN A 180      14.361 -51.877 -28.095  1.00 90.18           H  
ATOM   2890  HG3 GLN A 180      15.496 -52.926 -28.948  1.00 90.18           H  
ATOM   2891 HE21 GLN A 180      16.893 -50.972 -28.162  1.00 90.18           H  
ATOM   2892 HE22 GLN A 180      17.643 -51.249 -26.563  1.00 90.18           H  
ATOM   2893  N   ARG A 181      11.758 -55.959 -27.445  1.00 89.83           N  
ATOM   2894  CA  ARG A 181      11.192 -57.294 -27.225  1.00 89.83           C  
ATOM   2895  C   ARG A 181      10.305 -57.759 -28.383  1.00 89.83           C  
ATOM   2896  O   ARG A 181      10.354 -58.926 -28.749  1.00 89.83           O  
ATOM   2897  CB  ARG A 181      10.441 -57.306 -25.884  1.00 89.83           C  
ATOM   2898  CG  ARG A 181       9.949 -58.700 -25.464  1.00 89.83           C  
ATOM   2899  CD  ARG A 181      11.119 -59.676 -25.303  1.00 89.83           C  
ATOM   2900  NE  ARG A 181      10.660 -61.001 -24.864  1.00 89.83           N  
ATOM   2901  CZ  ARG A 181      11.325 -62.120 -25.070  1.00 89.83           C  
ATOM   2902  NH1 ARG A 181      12.544 -62.140 -25.553  1.00 89.83           N1+
ATOM   2903  NH2 ARG A 181      10.730 -63.249 -24.804  1.00 89.83           N  
ATOM   2904  H   ARG A 181      11.582 -55.233 -26.766  1.00 89.83           H  
ATOM   2905  HA  ARG A 181      12.032 -57.988 -27.191  1.00 89.83           H  
ATOM   2906  HB2 ARG A 181      11.103 -56.926 -25.105  1.00 89.83           H  
ATOM   2907  HB3 ARG A 181       9.582 -56.639 -25.950  1.00 89.83           H  
ATOM   2908  HG2 ARG A 181       9.427 -58.613 -24.510  1.00 89.83           H  
ATOM   2909  HG3 ARG A 181       9.248 -59.087 -26.204  1.00 89.83           H  
ATOM   2910  HD2 ARG A 181      11.619 -59.785 -26.265  1.00 89.83           H  
ATOM   2911  HD3 ARG A 181      11.835 -59.277 -24.585  1.00 89.83           H  
ATOM   2912  HE  ARG A 181       9.706 -61.101 -24.547  1.00 89.83           H  
ATOM   2913 HH11 ARG A 181      12.990 -61.287 -25.857  1.00 89.83           H  
ATOM   2914 HH12 ARG A 181      12.935 -62.998 -25.916  1.00 89.83           H  
ATOM   2915 HH21 ARG A 181       9.754 -63.237 -24.541  1.00 89.83           H  
ATOM   2916 HH22 ARG A 181      11.133 -64.102 -25.164  1.00 89.83           H  
ATOM   2917  N   ILE A 182       9.520 -56.861 -28.981  1.00 91.79           N  
ATOM   2918  CA  ILE A 182       8.729 -57.163 -30.186  1.00 91.79           C  
ATOM   2919  C   ILE A 182       9.645 -57.479 -31.362  1.00 91.79           C  
ATOM   2920  O   ILE A 182       9.412 -58.461 -32.055  1.00 91.79           O  
ATOM   2921  CB  ILE A 182       7.778 -55.998 -30.526  1.00 91.79           C  
ATOM   2922  CG1 ILE A 182       6.662 -55.970 -29.470  1.00 91.79           C  
ATOM   2923  CG2 ILE A 182       7.166 -56.110 -31.937  1.00 91.79           C  
ATOM   2924  CD1 ILE A 182       5.814 -54.708 -29.537  1.00 91.79           C  
ATOM   2925  H   ILE A 182       9.498 -55.923 -28.604  1.00 91.79           H  
ATOM   2926  HA  ILE A 182       8.134 -58.058 -30.006  1.00 91.79           H  
ATOM   2927  HB  ILE A 182       8.342 -55.066 -30.476  1.00 91.79           H  
ATOM   2928 HG12 ILE A 182       6.021 -56.845 -29.578  1.00 91.79           H  
ATOM   2929 HG13 ILE A 182       7.116 -55.995 -28.480  1.00 91.79           H  
ATOM   2930 HG21 ILE A 182       6.641 -57.059 -32.044  1.00 91.79           H  
ATOM   2931 HG22 ILE A 182       6.473 -55.291 -32.134  1.00 91.79           H  
ATOM   2932 HG23 ILE A 182       7.942 -56.060 -32.702  1.00 91.79           H  
ATOM   2933 HD11 ILE A 182       6.485 -53.852 -29.605  1.00 91.79           H  
ATOM   2934 HD12 ILE A 182       5.213 -54.633 -28.631  1.00 91.79           H  
ATOM   2935 HD13 ILE A 182       5.152 -54.732 -30.403  1.00 91.79           H  
ATOM   2936  N   ALA A 183      10.690 -56.680 -31.580  1.00 88.93           N  
ATOM   2937  CA  ALA A 183      11.630 -56.916 -32.668  1.00 88.93           C  
ATOM   2938  C   ALA A 183      12.367 -58.260 -32.523  1.00 88.93           C  
ATOM   2939  O   ALA A 183      12.598 -58.930 -33.526  1.00 88.93           O  
ATOM   2940  CB  ALA A 183      12.606 -55.737 -32.733  1.00 88.93           C  
ATOM   2941  H   ALA A 183      10.838 -55.882 -30.977  1.00 88.93           H  
ATOM   2942  HA  ALA A 183      11.071 -56.957 -33.603  1.00 88.93           H  
ATOM   2943  HB1 ALA A 183      12.052 -54.807 -32.860  1.00 88.93           H  
ATOM   2944  HB2 ALA A 183      13.280 -55.873 -33.579  1.00 88.93           H  
ATOM   2945  HB3 ALA A 183      13.192 -55.686 -31.815  1.00 88.93           H  
ATOM   2946  N   GLU A 184      12.710 -58.662 -31.295  1.00 90.52           N  
ATOM   2947  CA  GLU A 184      13.269 -59.989 -30.999  1.00 90.52           C  
ATOM   2948  C   GLU A 184      12.285 -61.109 -31.356  1.00 90.52           C  
ATOM   2949  O   GLU A 184      12.639 -61.997 -32.125  1.00 90.52           O  
ATOM   2950  CB  GLU A 184      13.659 -60.090 -29.514  1.00 90.52           C  
ATOM   2951  CG  GLU A 184      14.926 -59.300 -29.155  1.00 90.52           C  
ATOM   2952  CD  GLU A 184      15.244 -59.320 -27.647  1.00 90.52           C  
ATOM   2953  OE1 GLU A 184      16.306 -58.755 -27.293  1.00 90.52           O  
ATOM   2954  OE2 GLU A 184      14.442 -59.877 -26.846  1.00 90.52           O1-
ATOM   2955  H   GLU A 184      12.555 -58.033 -30.520  1.00 90.52           H  
ATOM   2956  HA  GLU A 184      14.161 -60.152 -31.603  1.00 90.52           H  
ATOM   2957  HB2 GLU A 184      13.837 -61.138 -29.272  1.00 90.52           H  
ATOM   2958  HB3 GLU A 184      12.826 -59.736 -28.905  1.00 90.52           H  
ATOM   2959  HG2 GLU A 184      14.813 -58.265 -29.479  1.00 90.52           H  
ATOM   2960  HG3 GLU A 184      15.764 -59.725 -29.707  1.00 90.52           H  
ATOM   2961  N   LEU A 185      11.041 -61.036 -30.872  1.00 89.59           N  
ATOM   2962  CA  LEU A 185      10.019 -62.058 -31.129  1.00 89.59           C  
ATOM   2963  C   LEU A 185       9.631 -62.147 -32.619  1.00 89.59           C  
ATOM   2964  O   LEU A 185       9.447 -63.237 -33.154  1.00 89.59           O  
ATOM   2965  CB  LEU A 185       8.784 -61.748 -30.268  1.00 89.59           C  
ATOM   2966  CG  LEU A 185       8.963 -61.972 -28.756  1.00 89.59           C  
ATOM   2967  CD1 LEU A 185       7.795 -61.335 -27.998  1.00 89.59           C  
ATOM   2968  CD2 LEU A 185       8.999 -63.456 -28.393  1.00 89.59           C  
ATOM   2969  H   LEU A 185      10.809 -60.269 -30.255  1.00 89.59           H  
ATOM   2970  HA  LEU A 185      10.415 -63.035 -30.852  1.00 89.59           H  
ATOM   2971  HB2 LEU A 185       7.977 -62.397 -30.610  1.00 89.59           H  
ATOM   2972  HB3 LEU A 185       8.492 -60.714 -30.447  1.00 89.59           H  
ATOM   2973  HG  LEU A 185       9.887 -61.506 -28.413  1.00 89.59           H  
ATOM   2974 HD11 LEU A 185       6.860 -61.810 -28.296  1.00 89.59           H  
ATOM   2975 HD12 LEU A 185       7.751 -60.270 -28.221  1.00 89.59           H  
ATOM   2976 HD13 LEU A 185       7.942 -61.477 -26.928  1.00 89.59           H  
ATOM   2977 HD21 LEU A 185       8.096 -63.954 -28.750  1.00 89.59           H  
ATOM   2978 HD22 LEU A 185       9.861 -63.933 -28.860  1.00 89.59           H  
ATOM   2979 HD23 LEU A 185       9.077 -63.581 -27.313  1.00 89.59           H  
ATOM   2980  N   GLU A 186       9.550 -61.014 -33.324  1.00 89.85           N  
ATOM   2981  CA  GLU A 186       9.299 -60.993 -34.774  1.00 89.85           C  
ATOM   2982  C   GLU A 186      10.472 -61.553 -35.589  1.00 89.85           C  
ATOM   2983  O   GLU A 186      10.273 -62.035 -36.708  1.00 89.85           O  
ATOM   2984  CB  GLU A 186       9.025 -59.560 -35.261  1.00 89.85           C  
ATOM   2985  CG  GLU A 186       7.638 -59.029 -34.871  1.00 89.85           C  
ATOM   2986  CD  GLU A 186       7.291 -57.679 -35.524  1.00 89.85           C  
ATOM   2987  OE1 GLU A 186       6.084 -57.322 -35.483  1.00 89.85           O  
ATOM   2988  OE2 GLU A 186       8.191 -57.025 -36.108  1.00 89.85           O1-
ATOM   2989  H   GLU A 186       9.670 -60.138 -32.837  1.00 89.85           H  
ATOM   2990  HA  GLU A 186       8.434 -61.618 -34.994  1.00 89.85           H  
ATOM   2991  HB2 GLU A 186       9.798 -58.891 -34.880  1.00 89.85           H  
ATOM   2992  HB3 GLU A 186       9.082 -59.556 -36.349  1.00 89.85           H  
ATOM   2993  HG2 GLU A 186       6.894 -59.764 -35.178  1.00 89.85           H  
ATOM   2994  HG3 GLU A 186       7.577 -58.929 -33.787  1.00 89.85           H  
ATOM   2995  N   LEU A 187      11.701 -61.454 -35.070  1.00 88.70           N  
ATOM   2996  CA  LEU A 187      12.866 -62.071 -35.693  1.00 88.70           C  
ATOM   2997  C   LEU A 187      12.855 -63.588 -35.474  1.00 88.70           C  
ATOM   2998  O   LEU A 187      13.078 -64.309 -36.443  1.00 88.70           O  
ATOM   2999  CB  LEU A 187      14.153 -61.419 -35.160  1.00 88.70           C  
ATOM   3000  CG  LEU A 187      15.414 -61.846 -35.930  1.00 88.70           C  
ATOM   3001  CD1 LEU A 187      15.497 -61.164 -37.302  1.00 88.70           C  
ATOM   3002  CD2 LEU A 187      16.664 -61.462 -35.140  1.00 88.70           C  
ATOM   3003  H   LEU A 187      11.806 -61.056 -34.148  1.00 88.70           H  
ATOM   3004  HA  LEU A 187      12.802 -61.902 -36.768  1.00 88.70           H  
ATOM   3005  HB2 LEU A 187      14.057 -60.334 -35.210  1.00 88.70           H  
ATOM   3006  HB3 LEU A 187      14.267 -61.696 -34.112  1.00 88.70           H  
ATOM   3007  HG  LEU A 187      15.428 -62.927 -36.070  1.00 88.70           H  
ATOM   3008 HD11 LEU A 187      16.421 -61.460 -37.799  1.00 88.70           H  
ATOM   3009 HD12 LEU A 187      14.656 -61.486 -37.916  1.00 88.70           H  
ATOM   3010 HD13 LEU A 187      15.470 -60.081 -37.180  1.00 88.70           H  
ATOM   3011 HD21 LEU A 187      16.643 -61.972 -34.176  1.00 88.70           H  
ATOM   3012 HD22 LEU A 187      16.683 -60.385 -34.970  1.00 88.70           H  
ATOM   3013 HD23 LEU A 187      17.558 -61.775 -35.680  1.00 88.70           H  
ATOM   3014  N   GLU A 188      12.560 -64.050 -34.252  1.00 88.27           N  
ATOM   3015  CA  GLU A 188      12.452 -65.477 -33.910  1.00 88.27           C  
ATOM   3016  C   GLU A 188      11.431 -66.188 -34.818  1.00 88.27           C  
ATOM   3017  O   GLU A 188      11.803 -67.134 -35.513  1.00 88.27           O  
ATOM   3018  CB  GLU A 188      12.136 -65.655 -32.405  1.00 88.27           C  
ATOM   3019  CG  GLU A 188      13.374 -65.390 -31.521  1.00 88.27           C  
ATOM   3020  CD  GLU A 188      13.139 -65.475 -29.995  1.00 88.27           C  
ATOM   3021  OE1 GLU A 188      14.157 -65.499 -29.257  1.00 88.27           O  
ATOM   3022  OE2 GLU A 188      11.975 -65.448 -29.535  1.00 88.27           O1-
ATOM   3023  H   GLU A 188      12.397 -63.385 -33.510  1.00 88.27           H  
ATOM   3024  HA  GLU A 188      13.410 -65.960 -34.105  1.00 88.27           H  
ATOM   3025  HB2 GLU A 188      11.808 -66.681 -32.233  1.00 88.27           H  
ATOM   3026  HB3 GLU A 188      11.326 -64.982 -32.125  1.00 88.27           H  
ATOM   3027  HG2 GLU A 188      13.767 -64.400 -31.753  1.00 88.27           H  
ATOM   3028  HG3 GLU A 188      14.145 -66.109 -31.797  1.00 88.27           H  
ATOM   3029  N   HIS A 189      10.215 -65.645 -34.958  1.00 85.39           N  
ATOM   3030  CA  HIS A 189       9.169 -66.210 -35.828  1.00 85.39           C  
ATOM   3031  C   HIS A 189       9.505 -66.171 -37.336  1.00 85.39           C  
ATOM   3032  O   HIS A 189       8.959 -66.934 -38.122  1.00 85.39           O  
ATOM   3033  CB  HIS A 189       7.855 -65.469 -35.534  1.00 85.39           C  
ATOM   3034  CG  HIS A 189       6.653 -66.014 -36.270  1.00 85.39           C  
ATOM   3035  CD2 HIS A 189       5.942 -65.364 -37.242  1.00 85.39           C  
ATOM   3036  ND1 HIS A 189       6.055 -67.245 -36.100  1.00 85.39           N  
ATOM   3037  CE1 HIS A 189       5.019 -67.320 -36.948  1.00 85.39           C  
ATOM   3038  NE2 HIS A 189       4.904 -66.193 -37.677  1.00 85.39           N  
ATOM   3039  H   HIS A 189       9.962 -64.883 -34.345  1.00 85.39           H  
ATOM   3040  HA  HIS A 189       9.032 -67.259 -35.565  1.00 85.39           H  
ATOM   3041  HB2 HIS A 189       7.978 -64.414 -35.784  1.00 85.39           H  
ATOM   3042  HB3 HIS A 189       7.650 -65.536 -34.466  1.00 85.39           H  
ATOM   3043  HD1 HIS A 189       6.394 -68.062 -35.612  1.00 85.39           H  
ATOM   3044  HD2 HIS A 189       6.149 -64.371 -37.609  1.00 85.39           H  
ATOM   3045  HE1 HIS A 189       4.413 -68.205 -37.078  1.00 85.39           H  
ATOM   3046  N   LYS A 190      10.414 -65.294 -37.792  1.00 86.37           N  
ATOM   3047  CA  LYS A 190      10.884 -65.293 -39.196  1.00 86.37           C  
ATOM   3048  C   LYS A 190      11.984 -66.316 -39.475  1.00 86.37           C  
ATOM   3049  O   LYS A 190      12.292 -66.548 -40.646  1.00 86.37           O  
ATOM   3050  CB  LYS A 190      11.375 -63.899 -39.595  1.00 86.37           C  
ATOM   3051  CG  LYS A 190      10.215 -62.988 -39.992  1.00 86.37           C  
ATOM   3052  CD  LYS A 190      10.766 -61.602 -40.321  1.00 86.37           C  
ATOM   3053  CE  LYS A 190       9.598 -60.674 -40.636  1.00 86.37           C  
ATOM   3054  NZ  LYS A 190      10.026 -59.259 -40.597  1.00 86.37           N1+
ATOM   3055  H   LYS A 190      10.873 -64.707 -37.110  1.00 86.37           H  
ATOM   3056  HA  LYS A 190      10.060 -65.595 -39.842  1.00 86.37           H  
ATOM   3057  HB2 LYS A 190      12.045 -63.978 -40.451  1.00 86.37           H  
ATOM   3058  HB3 LYS A 190      11.933 -63.462 -38.767  1.00 86.37           H  
ATOM   3059  HG2 LYS A 190       9.705 -63.401 -40.863  1.00 86.37           H  
ATOM   3060  HG3 LYS A 190       9.508 -62.917 -39.165  1.00 86.37           H  
ATOM   3061  HD2 LYS A 190      11.448 -61.661 -41.169  1.00 86.37           H  
ATOM   3062  HD3 LYS A 190      11.301 -61.234 -39.445  1.00 86.37           H  
ATOM   3063  HE2 LYS A 190       8.834 -60.841 -39.875  1.00 86.37           H  
ATOM   3064  HE3 LYS A 190       9.174 -60.944 -41.602  1.00 86.37           H  
ATOM   3065  HZ1 LYS A 190      10.758 -59.079 -41.270  1.00 86.37           H  
ATOM   3066  HZ2 LYS A 190      10.374 -59.066 -39.668  1.00 86.37           H  
ATOM   3067  HZ3 LYS A 190       9.234 -58.650 -40.740  1.00 86.37           H  
ATOM   3068  N   THR A 191      12.654 -66.812 -38.438  1.00 84.24           N  
ATOM   3069  CA  THR A 191      13.763 -67.768 -38.568  1.00 84.24           C  
ATOM   3070  C   THR A 191      13.349 -69.226 -38.406  1.00 84.24           C  
ATOM   3071  O   THR A 191      14.118 -70.092 -38.835  1.00 84.24           O  
ATOM   3072  CB  THR A 191      14.922 -67.443 -37.614  1.00 84.24           C  
ATOM   3073  CG2 THR A 191      15.722 -66.238 -38.115  1.00 84.24           C  
ATOM   3074  OG1 THR A 191      14.518 -67.128 -36.302  1.00 84.24           O  
ATOM   3075  H   THR A 191      12.344 -66.565 -37.509  1.00 84.24           H  
ATOM   3076  HA  THR A 191      14.156 -67.709 -39.583  1.00 84.24           H  
ATOM   3077  HB  THR A 191      15.597 -68.298 -37.575  1.00 84.24           H  
ATOM   3078  HG1 THR A 191      13.629 -67.452 -36.142  1.00 84.24           H  
ATOM   3079 HG21 THR A 191      16.110 -66.442 -39.112  1.00 84.24           H  
ATOM   3080 HG22 THR A 191      16.551 -66.051 -37.432  1.00 84.24           H  
ATOM   3081 HG23 THR A 191      15.078 -65.360 -38.141  1.00 84.24           H  
ATOM   3082  N   GLU A 192      12.179 -69.485 -37.824  1.00 80.10           N  
ATOM   3083  CA  GLU A 192      11.520 -70.802 -37.803  1.00 80.10           C  
ATOM   3084  C   GLU A 192      10.776 -71.088 -39.123  1.00 80.10           C  
ATOM   3085  O   GLU A 192      10.810 -72.268 -39.551  1.00 80.10           O  
ATOM   3086  CB  GLU A 192      10.637 -70.918 -36.539  1.00 80.10           C  
ATOM   3087  CG  GLU A 192      11.505 -70.909 -35.262  1.00 80.10           C  
ATOM   3088  CD  GLU A 192      10.754 -71.161 -33.938  1.00 80.10           C  
ATOM   3089  OE1 GLU A 192      11.352 -71.858 -33.078  1.00 80.10           O  
ATOM   3090  OE2 GLU A 192       9.665 -70.583 -33.721  1.00 80.10           O1-
ATOM   3091  OXT GLU A 192      10.317 -70.118 -39.769  1.00 80.10           O1-
ATOM   3092  H   GLU A 192      11.591 -68.716 -37.536  1.00 80.10           H  
ATOM   3093  HA  GLU A 192      12.279 -71.582 -37.744  1.00 80.10           H  
ATOM   3094  HB2 GLU A 192      10.087 -71.858 -36.579  1.00 80.10           H  
ATOM   3095  HB3 GLU A 192       9.925 -70.093 -36.509  1.00 80.10           H  
ATOM   3096  HG2 GLU A 192      12.275 -71.672 -35.377  1.00 80.10           H  
ATOM   3097  HG3 GLU A 192      12.021 -69.952 -35.185  1.00 80.10           H  
TER   
END
