# Supplementary material for: Mechanically-primed voltage-gated proton channels from angiosperm plants
Source: Nat Commun. 2023 Nov 18;14:7515. doi: 10.1038/s41467-023-43280-5 (PMC10657467; doi:10.1038/s41467-023-43280-5)
Supplement: Supplementary file 6 — Source Data [file 41467_2023_43280_MOESM6_ESM.xlsx]

## Sheet: Fig. 1
Fig. 1d Magnitude of proton currents for Hv1 channels from the indicated species
Current (nA) from inside out patches					Current (µA) from TEVC
H. sapiens	P. sitchensis	A. thaliana	T. cacao	S. moellendorffii	A. thaliana
0.773	0.20339	0.00672	0.00823	0.07305	0.02816
0.05313	0.0799	0.01299	0.00204	0.04289	-0.25248
1.22855	0.19429	0.03753	0.0051	0.03352	-0.04026
0.92275	0.04921	0.01545	0.00638	0.52338	0.32893
0.8494	0.18674	0.00688	0.00384	0.65298	2.03906
0.79953	0.07053	0.00896	0.00617	0.39131	1.77408
0.23102	0.76879	0.01283	0.00945	0.57273	-0.19169
0.82754	0.22501	0.01639	0.0033	0.76965	0.01381
0.17109	0.29434	0.00785	0.00712	0.0892	1.73513
0.20491	0.299	0.00486	0.04278	0.05878	0.01912
0.53118	0.38892	0.01171	0.01906	0.04377	-0.39378
0.88801	0.17674	0.05269	0.01587	0.1699	-0.18088
0.45853	0.81728	0.00653	0.0426	0.08944
0.14757	0.14607	0.00263	0.02216	0.32585
0.33096	0.09402	0.01041	0.00566	0.28004
1.39984	0.05533	0.01365	0.01294	0.04239
0.09837	0.3209	0.00202	0.015	0.33264
0.69168	0.42599	0.00777		0.49182
0.76837	0.30259	0.00215		0.04522
0.31693	0.23699	0.00222		0.02467
0.85002	0.16252	0.0132		0.05546
0.81635	0.43337	0.0034		0.1037
	1.06457	0.00565		0.0521
	0.19199	0.00422		0.06559
	0.15953	0.00619
	0.81671	0.00381

## Sheet: Fig. 2
Fig. 2b G-V relationship of PsHv1 (from tail currents)								Fig. 2d Vrev as afunction of ΔpH for PsHv1
	G/Gmax								Vrev (mV)
V (mV)	Expt #1	Expt #2	Expt #3	Expt #4	Expt #5				ΔpH = -0.5	ΔpH = 0	ΔpH = 0.5	ΔpH = 1.0
120	0.97934	1.04167	1	1	1				32	-2.07	-22.1	-57.3
110	1	0.96232	0.97616	0.93943	0.981				30.6	0.04	-27	-64.8
100	0.9482	0.96087	0.96225	0.89057	0.93682				33.2	1.89	-27.1	-59.5
90	0.89627	0.91926	0.9337	0.91898	0.90249				30.4		-28.7
80	0.8583	0.83818	0.89596	0.87002	0.90543			EH (mV)	29.6	0	-29.6	-59.2
70	0.78655	0.84152	0.86401	0.80351	0.84872
60	0.70777	0.72405	0.81722	0.74627	0.78536
50	0.5533	0.58458	0.69242	0.65531	0.6824
40	0.36152	0.3831	0.46924	0.45738	0.51101
30	0.18222	0.18732	0.26603	0.31233	0.33409
20	0.07516	0.08946	0.13499	0.12971	0.13434
10	0.04207	0.05168	0.08948	0.03623	0.0472
0	0.02939	0.03714	0.07918	0.02712	0.02354
-10	0.02596	0.01942	0.04275	0.01841	0.02169
-20	0.02236	0.01401	0.03621	6.11767e-07	0.0124

## Sheet: Fig. 3
Fig. 3c Shift in VT as a function of change in ΔpH - PsHv1					Fig. 3d VT1 (mV) as a function of pH under symmetrical conditions - PsHv1						Fig. 3e Concentration dependence of inhibition of PsHv1 by 2GBI								Fig. 3f Concentration dependence of inhibition of PsHv1 by ClGBI
VT2 -VT1 (mV)					pHi=pHo=5.5	pHi=pHo=6.0	pHi=pHo=6.5			[2GBI] (µM)	50	100	200	500	1000	2000		[ClGBI] (µM)	5	10	20	50	100	200
ΔΔpH = 1	ΔΔpH = -1				8.91789	35.1	47.9868				%inhib								%inhib
-92.2833	94.018				20.7985	38.7	44.926				9	15	28	50	79	91			10	16	26	67	83	93.1
-89.8551	91.4899				11.9983	40.2	48.9902				7	17	27	61	91	97			8.5	17	26	47	84	92.2
-87.7566	101.07				14.0599	37.9	52.1509				7	18	28	58	90	90			10	14	29	48	88	94.5
-91.5339					16.1357	40.4	49.4093				9	17	29	54	81					13	23	54.5	79.5
-90.8841							47.605				8									14		60	87.5
-102.216

## Sheet: Fig. 4
Fig. 4c Relative increases in current caused by mechanical stimulus
IB / IA
NC	H. sapiens	P. sitchensis	S. moellendorffii	A. thaliana	T. cacao
0.48753	1.42005	1.28846	3.51571	5.51721	8.3774
1.09974	1.54747	1.66961	2.80989	24.6485	15.2469
1.08748	1.34261	1.34194	1.63994	14.208	16.9238
0.91178	1.65232	1.65388	2.03101	5.39205	14.2739
0.66627	1.09873	1.59221	1.78513	29.5463	14.1291
	1.05368	1.63337	2.03344	20.6667	16.9813
	1.1	2.03058	1.84248	9.87879
	1.34842	1.77764		26.6942
	1.17965	1.75813		27.2897
	1.48348			10.7599
	1.85024
	1.12378

## Sheet: Fig. 5
Fig. 5d Relative increases in current caused by mechanical stimulus - PsHv1/AtHv1 chimeras
IB / IA
PsHv1	AtHv1	ChE1-2	CHI2-3a	CHI2-3b	ChNC	ChE3-4.S4	ChE3-4.S4.K
1.28846	5.51721	1.62381	2.16552	1.37445	1.4858	1.23884	52.0607
1.66961	24.6485	2.64678	2.09288	1.3486	2.07131	1.12384	61.2259
1.34194	14.208	2.91495	2.16431	1.47522	2.29956	1.26998	21.4483
1.65388	5.39205	2.87762	2.5207	1.53114	1.81321	2.24883	15.6729
1.59221	29.5463	2.49277	2.3365	1.81178	2.51627	1.32616	31.2782
1.63337	20.6667	2.71519	2.15986	1.57411	2.50908	1.81506	27.5598
2.03058	9.87879	2.7805		1.7028	2.04521	1.0277	16.5119
1.77764	26.6942	2.61518			2.05926	1.25768	12.8241
1.75813	27.2897				2.27924	0.81222	17.1798
	10.7599				2.08058	1.50674	22.1464
							15.378

## Sheet: Fig. 7
Fig. 7d Relative increases in current caused by mechanical stimulus - Mutants
IB / IA
PsHv1	AtHv1	PsHv1.KET	PsHv1.S	ChE3-4	ChE3-4.S
1.28846	5.51721	6.03584	3.55385	7.49347	8.80285
1.66961	24.6485	5.66627	2.97463	4.71651	32.5174
1.34194	14.208	5.92417	3.5445	6.55544	14.4865
1.65388	5.39205	3.63723	2.14128	4.25988	22.0421
1.59221	29.5463	4.14468	2.53148	8.67888	16.3675
1.63337	20.6667	6.56689	2.81124	6.32135	12.5427
2.03058	9.87879	9.63713	3.77502	7.55811	31.466
1.77764	26.6942	8.96154	3.85754	6.77605	40.6776
1.75813	27.2897	5.50281	3.7949	9.93776	38.3715
	10.7599	9.2847	4.1703	7.24352	27.6286
		5.64888	3.33721	9.20877	34.156
			3.47135	7.38305	49.5179

## Sheet: Fig. S5
Fig. S5a G-V as function of ΔpH (PsHv1) ΔΔpH = 1																Fig. S5b G-V as function of ΔpH (PsHv1) ΔΔpH = -1
	G/Gmax							G/Gmax									G/Gmax						G/Gmax
	pHo = 6.5 | pHi = 5.5							pHo = 6.5 | pHi = 6.5									pHo = 5.5 | pHi = 5.5						pHo = 5.5 | pHi = 6.5
V(mV)	Expt #1	Expt #2	Expt #3	Expt #4	Expt #5	Expt #6	V(mV)	Expt #1	Expt #2	Expt #3	Expt #4	Expt #5	Expt #6	Expt #7		V(mV)	Expt #1	Expt #2	Expt #3	Expt #4	Expt #5	V(mV)	Expt #1	Expt #2	Expt #3
-100	0.00298	-0.00106	0.00374	0.00232	-0.000628391	0.000180318	-20	-0.00137	-0.000341365	0.00593	0.00131	0.00319				-40	0.001	0	0	0.00211	8.4e-05	30	-0.002	0.005	0
-95	-0.000949571	-0.0013	0.00406	-0.00292	0.000850177	0.00924	-15	-0.00169	0.00153	-0.0056	-0.0155	0.00364				-35	0.003	0	0	-0.00314	0.0036	35	0.002	0.009	0.013
-90	0.00407	0.000400545	0.001	0.00808	-0.00309	0.01616	-10	0.00554	0.00259	-0.00205	0.000530179	-0.00194	0.025	0.003		-30	0.004	-0.004	-0.006	-0.0134	0.0018	40	0.005	0.015	0
-85	-0.00814	-0.00199	-0.00381	0.01712	0.00204	0.02801	-5	0.000200111	0.00977			-0.0031	0.021	0.012		-25	0.008	-0.002	0	0.00251	-0.006	45	0.008	0.017	0.008
-80	-0.01017	0.00236	-0.00408	0.000580227	-0.000292017	0.03991	5	-0.00785		-0.01344	-0.01305	-0.00262	-0.006	-0.003		-20	0.015	0.016	-0.006	-0.00861	-0.0011	50	0.01	0.016	0.016
-75	-0.01967	0.000875141	-0.00631	0.01082	0.00129	0.0751	10	-0.02155	-0.0073	-0.01426	-0.01264	-0.01264	-0.032	-0.009		-15	0.016	0.009	-0.004	-0.000996	-0.0018	55	-0.002	0.007	0.005
-70	-0.01696	0.00213	0.00209	0.01511	0.00798	0.11082	15	0.00677	0.00524	-0.00164	-0.000570962	-0.00501	0.002	-0.017		-10	0.023	0.003	0	-0.00861	0.0059	65	0.023	0.008	-0.011
-65			0.01213		0.00732	0.16824	20	0.002	0.00306	0.0037	0.00734	-0.00213	0.003	-0.012		-5	0.071	0.014	0.058		0.0036	70	0.016	0.009	-0.004
-55		0.11074	0.05616	0.02984	0.05064	0.4065	25	0.00446	0.00883	0.00303	0.01346	0.00397	0	0.002		5	0.291	0.067	0.19	0.0826	0.114	75	0.001	0.005	-0.021
-50	0.12277	0.18883	0.10166	0.0574	0.10635	0.53202	30	0.01924	0.02466	0.02565	0.02936	0.01188	0.018	0.014		10	0.396	0.094	0.304	0.204	0.19	80	0.0018	0.007	0.008
-45	0.21908	0.25413	0.15085	0.12661	0.16294	0.63286	35	0.0354	0.0618	0.04483	0.07341	0.0298	0.032	0.031		15	0.521	0.148	0.422	0.308	0.276	85	0.025	0.018	0.006
-40	0.31268	0.37261	0.21069	0.1979	0.25601	0.72302	40	0.07235	0.09829	0.07787	0.08157	0.06267	0.065	0.064		20	0.658	0.234	0.557	0.441	0.392	90	0.053	0.026	0.004
-35	0.43477	0.49748	0.29554	0.32285	0.3668	0.77274	45	0.12161	0.15891	0.12049	0.13091	0.1042	0.116	0.114		25	0.792	0.335	0.701	0.584	0.526	95	0.072	0.041	0.009
-30	0.54736	0.60082	0.40458	0.43455	0.49458	0.80758	50	0.17856	0.24896	0.19098	0.18515	0.16855	0.189	0.186		30	0.888	0.458	0.823	0.736	0.667	100	0.132	0.062	0.028
-25	0.63893	0.69338	0.51812	0.54624	0.61878	0.83436	55	0.26322	0.34195	0.2713	0.2602	0.2467	0.278	0.285		35	0.953	0.589	0.913	0.847	0.786	105	0.211	0.096	0.065
-20	0.70947	0.76306	0.61978	0.65814	0.70786	0.85555	60	0.36944	0.45084	0.36064	0.34951	0.34859	0.382	0.399		40	0.978	0.73	0.967	0.904	0.875	110	0.329	0.145	0.115
-15	0.77322	0.81624	0.70791	0.74663	0.77773	0.87795	65	0.48027	0.56208	0.45326	0.4429	0.47731	0.497	0.509		45	0.993	0.836	0.982	0.93	0.926	115	0.483	0.217	0.184
-10	0.80578	0.8536	0.7739	0.79781	0.82504	0.90106	70	0.59418	0.66272	0.56719	0.54282	0.58303	0.598	0.618		50	0.996	0.907	0.989	0.958	0.957	120	0.643	0.315	0.297
-5	0.84173	0.88154	0.8276	0.84112	0.86459	0.92995	75	0.69269	0.75041	0.66063	0.63907	0.68493	0.681	0.717		55	1.004	0.953	0.988	0.96	0.972	125	0.81	0.434	0.423
0	0.88514	0.91419	0.86408	0.88029	0.9023	0.96059	80	0.76812	0.82634	0.74423	0.73206	0.77993	0.75	0.792		60	1.001	0.967	0.992	0.969	0.981	130	0.916	0.553	0.554
5	0.92719	0.94684	0.90712	0.9209	0.93741	0.98982	85	0.83277	0.87696	0.81472	0.79201	0.84659	0.818	0.854		65	1.001	0.978	0.998	0.974	0.987	135	0.972	0.669	0.684
10	0.96517	0.98117	0.93827	0.96442	0.96957		90	0.87741	0.91757	0.87373	0.84217	0.89715	0.866	0.896		70	1.005	0.986	0.998	0.988	0.993	140	0.996	0.772	0.79
							95	0.92975	0.95641	0.91554	0.89763	0.93699	0.904	0.925		75	1.008	0.99	1.008	0.998	0.999	145	1	0.852	0.857
							100	0.96669	0.98584	0.94996	0.93801	0.9753	0.942	0.961		80	1.014	1	1.009	0.999	1.0016	150	1	0.907	0.91073
							105						0.97	0.982
							110						0.986	1.003
Fig. S5c VT,IV values and G-V parameters used to calculate VT,GV																		Fig. S5d V1/2 values used to calculate ΔV1/2 as a function of change in ΔpH - PsHv1 (for ΔVT values see Fig. 3c)
pHi | pHo	5.5 | 6.5			5.5 | 5.5			6.0 | 6.0			6.5 | 6.5			6.5 | 5.5					V1/2 (mV)
	VT,IV (mV)	V1/2 (mV)	Slope (mV)	VT,IV (mV)	V1/2 (mV)	Slope (mV)	VT,IV (mV)	V1/2 (mV)	Slope (mV)	VT,IV (mV)	V1/2 (mV)	Slope (mV)	VT,IV (mV)	V1/2 (mV)	Slope (mV)		pHi | pHo	5.5 | 6.5	6.5 | 6.5	5.5 | 5.5	6.5 | 5.5
	-44.2966	-30.3837	12.1403	8.91789	13.8228	8.05323	35.1	48.5972	9.64365	47.9868	66.3293	10.8648	102.936	114.945	7.17708			-30.3837	66.3293	13.8228	114.945
	-44.929	-33.5124	11.5754	20.7985	31.0846	8.93321	38.7	52.4066	9.7258	44.926	62.5954	10.7474	112.288	127.756	10.0458			-33.5124	62.5954	31.0846	127.756
	-38.7664	-24.9405	11.7966	11.9983	17.52	8.00825	40.2	54.3369	9.40717	48.9902	67.1741	11.514	113.068	128.104	8.96189			-24.9405	67.1741	17.52	128.104
	-39.383	-26.0955	10.7444	14.0599	21.924	8.104	37.9	52.8885	9.66016	52.1509	68.0248	12.1983						-26.0955	68.0248	21.924
	-41.4748	-28.761	10.7246	16.1357	23.7093	8.69892	40.4	54.7887	9.7268	49.4093	66.641	10.2892						-28.761	66.641	23.7093
	-54.6112	-49.1924	12.1531							47.605	66.3785	11.3733						-49.1924	66.3785
											65.2171	10.4538							65.2171

## Sheet: Fig. S6
S6b. Assesment of AtHv1 mechanical priming with longer initial depolarization
	9s-long dep. A
Eprt #	IB / IA
1	14.0066
2	10.0752
3	20.526
4	11.6924
5	10.744
6	11.5523
7	20.6804
8	12.5651
9	34.2406
10	23.9788
For 3s-long dep. data, see Fig. 4c

## Sheet: Fig. S7
Fig. S7a Vrev as afunction of ΔpH for AtHv1					Fig. S7b Vrev as afunction of ΔpH for SmHv1
	Vrev (mV)					Vrev (mV)
	ΔpH = -1.0	ΔpH = 0	ΔpH = 1.0			ΔpH = -1.0	ΔpH = 0	ΔpH = 1.0
	63.63	-2.57	-63.29			57.01	1.74	-61.84
	54.2	3.95	-61.11			66.65	-1.53	-62.1
	59.185	4.97	-62.26			59.9	7.86	-63.11
	59.39	-1.28	-62.68			60.07	3.37	-58.27
	64.04	1.01	-63.65				3.66	-60.13
		5.28	-62.57				3.75
		4.84					0.316
		-2.57					3.02
		-1.28					3.5
		-2.12					4.62
		1.52					2.37
		3.91					1.99
		-0.91					-0.24
							3.67
EH (mV)	59.2	0	-59.2		EH (mV)	59.2	0	-59.2

## Sheet: Fig. S8
Fig. S8b Vrev as a function of K+ and Na+ gradients
ΔVrev (mV)
K+ gradient		Na+ gradient
PsHv1	AtHv1	PsHv1	AtHv1
-0.01317	-0.62778	-1.43048	-0.39118
-0.36953	-0.32508	-0.95675	-1.56578
-1.75827	-0.64537	-1.25798	-0.54765
-0.71111	-1.23436	-0.98445	-1.97215
-0.23325	-1.06979	-1.43326	-1.90297

[truncated: 1 more sheets: Fig. S9]
